# Supplementary material for: High-quality surrounding landscapes mitigate avian extirpations from forest remnants
Source: Proc Natl Acad Sci U S A. 2026 Apr 1;123(14):e2521783123. doi: 10.1073/pnas.2521783123 (PMC13056101; doi:10.1073/pnas.2521783123)
Supplement: Supplementary file 2 — Dataset S01 (CSV) [file pnas.2521783123.sd01.csv]

datasetID	forestRemnantID	order	family	genus	species	commonName	forestDependency	IUCN
Anciaes2000	C1	Passeriformes	Cardinalidae	Amaurospiza	Amaurospiza moesta	Blue Seedeater	high	LC
Anciaes2000	C1	Passeriformes	Furnariidae	Anabacerthia	Anabacerthia lichtensteini	Ochre-breasted Foliage-gleaner	high	LC
Anciaes2000	C1	Passeriformes	Passerellidae	Arremon	Arremon flavirostris	Saffron-billed Sparrow	medium	LC
Anciaes2000	C1	Passeriformes	Furnariidae	Automolus	Automolus leucophthalmus	White-eyed Foliage-gleaner	high	LC
Anciaes2000	C1	Passeriformes	Parulidae	Basileuterus	Basileuterus auricapilla	Golden-crowned Warbler	medium	LC
Anciaes2000	C1	Passeriformes	Pipridae	Chiroxiphia	Chiroxiphia caudata	Blue Manakin	high	LC
Anciaes2000	C1	Passeriformes	Conopophagidae	Conopophaga	Conopophaga lineata	Rufous Gnateater	medium	LC
Anciaes2000	C1	Passeriformes	Tyrannidae	Corythopis	Corythopis delalandi	Southern Antpipit	high	LC
Anciaes2000	C1	Passeriformes	Furnariidae	Dendrocincla	Dendrocincla turdina	Plain-winged Woodcreeper	medium	LC
Anciaes2000	C1	Passeriformes	Furnariidae	Dendrocolaptes	Dendrocolaptes platyrostris	Planalto Woodcreeper	medium	LC
Anciaes2000	C1	Passeriformes	Thamnophilidae	Dysithamnus	Dysithamnus mentalis	Plain Antvireo	medium	LC
Anciaes2000	C1	Passeriformes	Cardinalidae	Habia	Habia rubica	Red-crowned Ant-tanager	high	LC
Anciaes2000	C1	Passeriformes	Thraupidae	Haplospiza	Haplospiza unicolor	Uniform Finch	high	LC
Anciaes2000	C1	Passeriformes	Tyrannidae	Hemitriccus	Hemitriccus orbitatus	Eye-ringed Tody-tyrant	high	NT
Anciaes2000	C1	Passeriformes	Thamnophilidae	Mackenziaena	Mackenziaena severa	Tufted Antshrike	medium	LC
Anciaes2000	C1	Passeriformes	Parulidae	Myiothlypis	Myiothlypis flaveola	Flavescent Warbler	medium	LC
Anciaes2000	C1	Passeriformes	Tyrannidae	Platyrinchus	Platyrinchus mystaceus	Eastern White-throated Spadebill	medium	LC
Anciaes2000	C1	Passeriformes	Thamnophilidae	Pyriglena	Pyriglena leucoptera	White-shouldered Fire-eye	medium	LC
Anciaes2000	C1	Passeriformes	Thraupidae	Saltator	Saltator similis	Green-winged Saltator	medium	LC
Anciaes2000	C1	Passeriformes	Tityridae	Schiffornis	Schiffornis virescens	Greenish Schiffornis	high	LC
Anciaes2000	C1	Passeriformes	Furnariidae	Sclerurus	Sclerurus scansor	Rufous-breasted Leaftosser	high	LC
Anciaes2000	C1	Passeriformes	Furnariidae	Sittasomus	Sittasomus griseicapillus	Eastern Olivaceous Woodcreeper	medium	LC
Anciaes2000	C1	Passeriformes	Thraupidae	Tachyphonus	Tachyphonus coronatus	Ruby-crowned Tanager	medium	LC
Anciaes2000	C1	Passeriformes	Thamnophilidae	Thamnophilus	Thamnophilus caerulescens	Variable Antshrike	medium	LC
Anciaes2000	C1	Passeriformes	Tyrannidae	Tolmomyias	Tolmomyias sulphurescens	Yellow-olive Flatbill	medium	LC
Anciaes2000	C1	Passeriformes	Thraupidae	Trichothraupis	Trichothraupis melanops	Black-goggled Tanager	medium	LC
Anciaes2000	C1	Passeriformes	Turdidae	Turdus	Turdus albicollis	White-necked Thrush	medium	LC
Anciaes2000	C1	Passeriformes	Turdidae	Turdus	Turdus amaurochalinus	Creamy-bellied Thrush	low	LC
Anciaes2000	C1	Passeriformes	Turdidae	Turdus	Turdus rufiventris	Rufous-bellied Thrush	low	LC
Anciaes2000	C1	Passeriformes	Furnariidae	Xiphorhynchus	Xiphorhynchus fuscus	Lesser Woodcreeper	medium	LC
Anciaes2000	C2	Passeriformes	Furnariidae	Automolus	Automolus leucophthalmus	White-eyed Foliage-gleaner	high	LC
Anciaes2000	C2	Passeriformes	Parulidae	Basileuterus	Basileuterus auricapilla	Golden-crowned Warbler	medium	LC
Anciaes2000	C2	Passeriformes	Pipridae	Chiroxiphia	Chiroxiphia caudata	Blue Manakin	high	LC
Anciaes2000	C2	Passeriformes	Conopophagidae	Conopophaga	Conopophaga melanops	Black-cheeked Gnateater	medium	LC
Anciaes2000	C2	Passeriformes	Furnariidae	Dendrocincla	Dendrocincla turdina	Plain-winged Woodcreeper	medium	LC
Anciaes2000	C2	Passeriformes	Thamnophilidae	Drymophila	Drymophila squamata	Scaled Antbird	medium	LC
Anciaes2000	C2	Passeriformes	Cardinalidae	Habia	Habia rubica	Red-crowned Ant-tanager	high	LC
Anciaes2000	C2	Passeriformes	Tyrannidae	Hemitriccus	Hemitriccus orbitatus	Eye-ringed Tody-tyrant	high	NT
Anciaes2000	C2	Passeriformes	Pipridae	Ilicura	Ilicura militaris	Pin-tailed Manakin	high	LC
Anciaes2000	C2	Passeriformes	Thraupidae	Islerothraupis	Islerothraupis cristata	Flame-crested Tanager	low	LC
Anciaes2000	C2	Passeriformes	Tyrannidae	Leptopogon	Leptopogon amaurocephalus	Sepia-capped Flycatcher	medium	LC
Anciaes2000	C2	Passeriformes	Pipridae	Manacus	Manacus manacus	White-bearded Manakin	medium	LC
Anciaes2000	C2	Passeriformes	Tyrannidae	Mionectes	Mionectes rufiventris	Grey-hooded Flycatcher	high	LC
Anciaes2000	C2	Passeriformes	Thamnophilidae	Myrmoderus	Myrmoderus loricatus	White-bibbed Antbird	high	LC
Anciaes2000	C2	Passeriformes	Thamnophilidae	Myrmotherula	Myrmotherula unicolor	Unicolored Antwren	high	LC
Anciaes2000	C2	Passeriformes	Furnariidae	Philydor	Philydor atricapillus	Black-capped Foliage-gleaner	high	LC
Anciaes2000	C2	Passeriformes	Tyrannidae	Platyrinchus	Platyrinchus mystaceus	Eastern White-throated Spadebill	medium	LC
Anciaes2000	C2	Passeriformes	Thamnophilidae	Pyriglena	Pyriglena leucoptera	White-shouldered Fire-eye	medium	LC
Anciaes2000	C2	Passeriformes	Thraupidae	Saltator	Saltator similis	Green-winged Saltator	medium	LC
Anciaes2000	C2	Passeriformes	Tityridae	Schiffornis	Schiffornis virescens	Greenish Schiffornis	high	LC
Anciaes2000	C2	Passeriformes	Furnariidae	Sclerurus	Sclerurus scansor	Rufous-breasted Leaftosser	high	LC
Anciaes2000	C2	Passeriformes	Furnariidae	Sittasomus	Sittasomus griseicapillus	Eastern Olivaceous Woodcreeper	medium	LC
Anciaes2000	C2	Passeriformes	Thraupidae	Trichothraupis	Trichothraupis melanops	Black-goggled Tanager	medium	LC
Anciaes2000	C2	Passeriformes	Turdidae	Turdus	Turdus albicollis	White-necked Thrush	medium	LC
Anciaes2000	C2	Passeriformes	Furnariidae	Xiphorhynchus	Xiphorhynchus fuscus	Lesser Woodcreeper	medium	LC
Anciaes2000	C3	Passeriformes	Parulidae	Basileuterus	Basileuterus auricapilla	Golden-crowned Warbler	medium	LC
Anciaes2000	C3	Passeriformes	Pipridae	Chiroxiphia	Chiroxiphia caudata	Blue Manakin	high	LC
Anciaes2000	C3	Passeriformes	Conopophagidae	Conopophaga	Conopophaga lineata	Rufous Gnateater	medium	LC
Anciaes2000	C3	Passeriformes	Furnariidae	Dendrocolaptes	Dendrocolaptes platyrostris	Planalto Woodcreeper	medium	LC
Anciaes2000	C3	Passeriformes	Furnariidae	Dendroma	Dendroma rufa	Buff-fronted Foliage-gleaner	high	LC
Anciaes2000	C3	Passeriformes	Thamnophilidae	Drymophila	Drymophila ochropyga	Ochre-rumped Antbird	high	LC
Anciaes2000	C3	Passeriformes	Thraupidae	Haplospiza	Haplospiza unicolor	Uniform Finch	high	LC
Anciaes2000	C3	Passeriformes	Tyrannidae	Hemitriccus	Hemitriccus diops	Drab-breasted Bamboo-tyrant	high	LC
Anciaes2000	C3	Passeriformes	Vireonidae	Hylophilus	Hylophilus poicilotis	Rufous-crowned Greenlet	medium	LC
Anciaes2000	C3	Passeriformes	Pipridae	Ilicura	Ilicura militaris	Pin-tailed Manakin	high	LC
Anciaes2000	C3	Passeriformes	Tyrannidae	Knipolegus	Knipolegus cyanirostris	Blue-billed Black-tyrant	medium	LC
Anciaes2000	C3	Passeriformes	Tyrannidae	Lathrotriccus	Lathrotriccus euleri	Euler's Flycatcher	medium	LC
Anciaes2000	C3	Passeriformes	Furnariidae	Lochmias	Lochmias nematura	Streamcreeper	high	LC
Anciaes2000	C3	Passeriformes	Tyrannidae	Mionectes	Mionectes rufiventris	Grey-hooded Flycatcher	high	LC
Anciaes2000	C3	Passeriformes	Tityridae	Myiobius	Myiobius atricaudus	Black-tailed Flycatcher	medium	LC
Anciaes2000	C3	Passeriformes	Thamnophilidae	Myrmoderus	Myrmoderus loricatus	White-bibbed Antbird	high	LC
Anciaes2000	C3	Passeriformes	Tyrannidae	Platyrinchus	Platyrinchus mystaceus	Eastern White-throated Spadebill	medium	LC
Anciaes2000	C3	Passeriformes	Thamnophilidae	Pyriglena	Pyriglena leucoptera	White-shouldered Fire-eye	medium	LC
Anciaes2000	C3	Passeriformes	Thraupidae	Saltator	Saltator similis	Green-winged Saltator	medium	LC
Anciaes2000	C3	Passeriformes	Tityridae	Schiffornis	Schiffornis virescens	Greenish Schiffornis	high	LC
Anciaes2000	C3	Passeriformes	Furnariidae	Sclerurus	Sclerurus scansor	Rufous-breasted Leaftosser	high	LC
Anciaes2000	C3	Passeriformes	Furnariidae	Sittasomus	Sittasomus griseicapillus	Eastern Olivaceous Woodcreeper	medium	LC
Anciaes2000	C3	Passeriformes	Furnariidae	Synallaxis	Synallaxis spixi	Spix's Spinetail	does not normally occur in forest	LC
Anciaes2000	C3	Passeriformes	Thraupidae	Tachyphonus	Tachyphonus coronatus	Ruby-crowned Tanager	medium	LC
Anciaes2000	C3	Passeriformes	Thraupidae	Tangara	Tangara desmaresti	Brassy-breasted Tanager	medium	LC
Anciaes2000	C3	Passeriformes	Thamnophilidae	Thamnophilus	Thamnophilus caerulescens	Variable Antshrike	medium	LC
Anciaes2000	C3	Passeriformes	Tyrannidae	Tolmomyias	Tolmomyias sulphurescens	Yellow-olive Flatbill	medium	LC
Anciaes2000	C3	Passeriformes	Thraupidae	Trichothraupis	Trichothraupis melanops	Black-goggled Tanager	medium	LC
Anciaes2000	C3	Passeriformes	Turdidae	Turdus	Turdus albicollis	White-necked Thrush	medium	LC
Anciaes2000	C3	Passeriformes	Furnariidae	Xiphocolaptes	Xiphocolaptes albicollis	White-throated Woodcreeper	medium	LC
Anciaes2000	C3	Passeriformes	Furnariidae	Xiphorhynchus	Xiphorhynchus fuscus	Lesser Woodcreeper	medium	LC
Anciaes2000	C4	Passeriformes	Cardinalidae	Amaurospiza	Amaurospiza moesta	Blue Seedeater	high	LC
Anciaes2000	C4	Passeriformes	Parulidae	Basileuterus	Basileuterus auricapilla	Golden-crowned Warbler	medium	LC
Anciaes2000	C4	Passeriformes	Pipridae	Chiroxiphia	Chiroxiphia caudata	Blue Manakin	high	LC
Anciaes2000	C4	Passeriformes	Thraupidae	Coereba	Coereba flaveola	Bananaquit	low	LC
Anciaes2000	C4	Passeriformes	Conopophagidae	Conopophaga	Conopophaga lineata	Rufous Gnateater	medium	LC
Anciaes2000	C4	Passeriformes	Thamnophilidae	Drymophila	Drymophila squamata	Scaled Antbird	medium	LC
Anciaes2000	C4	Passeriformes	Thamnophilidae	Dysithamnus	Dysithamnus mentalis	Plain Antvireo	medium	LC
Anciaes2000	C4	Passeriformes	Fringillidae	Euphonia	Euphonia pectoralis	Chestnut-bellied Euphonia	medium	LC
Anciaes2000	C4	Passeriformes	Fringillidae	Euphonia	Euphonia violacea	Violaceous Euphonia	medium	LC
Anciaes2000	C4	Passeriformes	Formicariidae	Formicarius	Formicarius colma	Rufous-capped Antthrush	high	LC
Anciaes2000	C4	Passeriformes	Cardinalidae	Habia	Habia rubica	Red-crowned Ant-tanager	high	LC
Anciaes2000	C4	Passeriformes	Thraupidae	Haplospiza	Haplospiza unicolor	Uniform Finch	high	LC
Anciaes2000	C4	Passeriformes	Pipridae	Ilicura	Ilicura militaris	Pin-tailed Manakin	high	LC
Anciaes2000	C4	Passeriformes	Tyrannidae	Leptopogon	Leptopogon amaurocephalus	Sepia-capped Flycatcher	medium	LC
Anciaes2000	C4	Passeriformes	Pipridae	Manacus	Manacus manacus	White-bearded Manakin	medium	LC
Anciaes2000	C4	Passeriformes	Tyrannidae	Mionectes	Mionectes rufiventris	Grey-hooded Flycatcher	high	LC
Anciaes2000	C4	Passeriformes	Tityridae	Myiobius	Myiobius barbatus	Whiskered Flycatcher	high	LC
Anciaes2000	C4	Passeriformes	Parulidae	Myiothlypis	Myiothlypis rivularis	Southern Riverbank Warbler	medium	LC
Anciaes2000	C4	Passeriformes	Thamnophilidae	Myrmoderus	Myrmoderus squamosus	Squamate Antbird	medium	LC
Anciaes2000	C4	Passeriformes	Thamnophilidae	Myrmotherula	Myrmotherula unicolor	Unicolored Antwren	high	LC
Anciaes2000	C4	Passeriformes	Furnariidae	Philydor	Philydor atricapillus	Black-capped Foliage-gleaner	high	LC
Anciaes2000	C4	Passeriformes	Tyrannidae	Platyrinchus	Platyrinchus mystaceus	Eastern White-throated Spadebill	medium	LC
Anciaes2000	C4	Passeriformes	Thamnophilidae	Pyriglena	Pyriglena leucoptera	White-shouldered Fire-eye	medium	LC
Anciaes2000	C4	Passeriformes	Thraupidae	Ramphocelus	Ramphocelus bresilius	Brazilian Tanager	low	LC
Anciaes2000	C4	Passeriformes	Thraupidae	Saltator	Saltator similis	Green-winged Saltator	medium	LC
Anciaes2000	C4	Passeriformes	Tityridae	Schiffornis	Schiffornis virescens	Greenish Schiffornis	high	LC
Anciaes2000	C4	Passeriformes	Furnariidae	Sclerurus	Sclerurus scansor	Rufous-breasted Leaftosser	high	LC
Anciaes2000	C4	Passeriformes	Furnariidae	Synallaxis	Synallaxis ruficapilla	Rufous-capped Spinetail	medium	LC
Anciaes2000	C4	Passeriformes	Thraupidae	Tachyphonus	Tachyphonus coronatus	Ruby-crowned Tanager	medium	LC
Anciaes2000	C4	Passeriformes	Thraupidae	Tangara	Tangara cyanocephala	Red-necked Tanager	low	LC
Anciaes2000	C4	Passeriformes	Thraupidae	Tangara	Tangara cyanoptera	Azure-shouldered Tanager	medium	NT
Anciaes2000	C4	Passeriformes	Thraupidae	Tangara	Tangara seledon	Green-headed Tanager	medium	LC
Anciaes2000	C4	Passeriformes	Thraupidae	Trichothraupis	Trichothraupis melanops	Black-goggled Tanager	medium	LC
Anciaes2000	C4	Passeriformes	Turdidae	Turdus	Turdus albicollis	White-necked Thrush	medium	LC
Anciaes2000	C4	Passeriformes	Turdidae	Turdus	Turdus rufiventris	Rufous-bellied Thrush	low	LC
Anciaes2000	C4	Passeriformes	Furnariidae	Xenops	Xenops minutus	White-throated Xenops	high	LC
Anciaes2000	C4	Passeriformes	Furnariidae	Xiphorhynchus	Xiphorhynchus fuscus	Lesser Woodcreeper	medium	LC
Anciaes2000	C5	Passeriformes	Passerellidae	Arremon	Arremon semitorquatus	Half-collared Sparrow	high	LC
Anciaes2000	C5	Passeriformes	Furnariidae	Automolus	Automolus leucophthalmus	White-eyed Foliage-gleaner	high	LC
Anciaes2000	C5	Passeriformes	Parulidae	Basileuterus	Basileuterus auricapilla	Golden-crowned Warbler	medium	LC
Anciaes2000	C5	Passeriformes	Pipridae	Chiroxiphia	Chiroxiphia caudata	Blue Manakin	high	LC
Anciaes2000	C5	Passeriformes	Conopophagidae	Conopophaga	Conopophaga melanops	Black-cheeked Gnateater	medium	LC
Anciaes2000	C5	Passeriformes	Furnariidae	Dendrocincla	Dendrocincla turdina	Plain-winged Woodcreeper	medium	LC
Anciaes2000	C5	Passeriformes	Furnariidae	Dendrocolaptes	Dendrocolaptes platyrostris	Planalto Woodcreeper	medium	LC
Anciaes2000	C5	Passeriformes	Furnariidae	Dendroma	Dendroma rufa	Buff-fronted Foliage-gleaner	high	LC
Anciaes2000	C5	Passeriformes	Fringillidae	Euphonia	Euphonia pectoralis	Chestnut-bellied Euphonia	medium	LC
Anciaes2000	C5	Passeriformes	Cardinalidae	Habia	Habia rubica	Red-crowned Ant-tanager	high	LC
Anciaes2000	C5	Passeriformes	Thraupidae	Haplospiza	Haplospiza unicolor	Uniform Finch	high	LC
Anciaes2000	C5	Passeriformes	Pipridae	Ilicura	Ilicura militaris	Pin-tailed Manakin	high	LC
Anciaes2000	C5	Passeriformes	Parulidae	Myiothlypis	Myiothlypis rivularis	Southern Riverbank Warbler	medium	LC
Anciaes2000	C5	Passeriformes	Thamnophilidae	Myrmotherula	Myrmotherula unicolor	Unicolored Antwren	high	LC
Anciaes2000	C5	Passeriformes	Furnariidae	Philydor	Philydor atricapillus	Black-capped Foliage-gleaner	high	LC
Anciaes2000	C5	Passeriformes	Tyrannidae	Platyrinchus	Platyrinchus mystaceus	Eastern White-throated Spadebill	medium	LC
Anciaes2000	C5	Passeriformes	Thamnophilidae	Rhopias	Rhopias gularis	Star-throated Antwren	high	LC
Anciaes2000	C5	Passeriformes	Thraupidae	Stephanophorus	Stephanophorus diadematus	Diademed Tanager	medium	LC
Anciaes2000	C5	Passeriformes	Thraupidae	Tachyphonus	Tachyphonus coronatus	Ruby-crowned Tanager	medium	LC
Anciaes2000	C5	Passeriformes	Thraupidae	Trichothraupis	Trichothraupis melanops	Black-goggled Tanager	medium	LC
Anciaes2000	C5	Passeriformes	Turdidae	Turdus	Turdus albicollis	White-necked Thrush	medium	LC
Anciaes2000	C5	Passeriformes	Furnariidae	Xiphorhynchus	Xiphorhynchus fuscus	Lesser Woodcreeper	medium	LC
Anciaes2000	C6	Passeriformes	Furnariidae	Anabazenops	Anabazenops fuscus	White-collared Foliage-gleaner	high	LC
Anciaes2000	C6	Passeriformes	Furnariidae	Automolus	Automolus leucophthalmus	White-eyed Foliage-gleaner	high	LC
Anciaes2000	C6	Passeriformes	Parulidae	Basileuterus	Basileuterus auricapilla	Golden-crowned Warbler	medium	LC
Anciaes2000	C6	Passeriformes	Pipridae	Chiroxiphia	Chiroxiphia caudata	Blue Manakin	high	LC
Anciaes2000	C6	Passeriformes	Conopophagidae	Conopophaga	Conopophaga lineata	Rufous Gnateater	medium	LC
Anciaes2000	C6	Passeriformes	Conopophagidae	Conopophaga	Conopophaga melanops	Black-cheeked Gnateater	medium	LC
Anciaes2000	C6	Passeriformes	Furnariidae	Dendrocolaptes	Dendrocolaptes platyrostris	Planalto Woodcreeper	medium	LC
Anciaes2000	C6	Passeriformes	Thamnophilidae	Dysithamnus	Dysithamnus mentalis	Plain Antvireo	medium	LC
Anciaes2000	C6	Passeriformes	Fringillidae	Euphonia	Euphonia pectoralis	Chestnut-bellied Euphonia	medium	LC
Anciaes2000	C6	Passeriformes	Cardinalidae	Habia	Habia rubica	Red-crowned Ant-tanager	high	LC
Anciaes2000	C6	Passeriformes	Thraupidae	Haplospiza	Haplospiza unicolor	Uniform Finch	high	LC
Anciaes2000	C6	Passeriformes	Tyrannidae	Leptopogon	Leptopogon amaurocephalus	Sepia-capped Flycatcher	medium	LC
Anciaes2000	C6	Passeriformes	Tyrannidae	Mionectes	Mionectes rufiventris	Grey-hooded Flycatcher	high	LC
Anciaes2000	C6	Passeriformes	Tityridae	Myiobius	Myiobius barbatus	Whiskered Flycatcher	high	LC
Anciaes2000	C6	Passeriformes	Thamnophilidae	Myrmoderus	Myrmoderus loricatus	White-bibbed Antbird	high	LC
Anciaes2000	C6	Passeriformes	Furnariidae	Philydor	Philydor atricapillus	Black-capped Foliage-gleaner	high	LC
Anciaes2000	C6	Passeriformes	Tyrannidae	Platyrinchus	Platyrinchus mystaceus	Eastern White-throated Spadebill	medium	LC
Anciaes2000	C6	Passeriformes	Thamnophilidae	Rhopias	Rhopias gularis	Star-throated Antwren	high	LC
Anciaes2000	C6	Passeriformes	Thraupidae	Saltator	Saltator similis	Green-winged Saltator	medium	LC
Anciaes2000	C6	Passeriformes	Tityridae	Schiffornis	Schiffornis virescens	Greenish Schiffornis	high	LC
Anciaes2000	C6	Passeriformes	Furnariidae	Sittasomus	Sittasomus griseicapillus	Eastern Olivaceous Woodcreeper	medium	LC
Anciaes2000	C6	Passeriformes	Thraupidae	Tachyphonus	Tachyphonus coronatus	Ruby-crowned Tanager	medium	LC
Anciaes2000	C6	Passeriformes	Thraupidae	Tangara	Tangara cyanoventris	Gilt-edged Tanager	medium	LC
Anciaes2000	C6	Passeriformes	Tyrannidae	Tolmomyias	Tolmomyias sulphurescens	Yellow-olive Flatbill	medium	LC
Anciaes2000	C6	Passeriformes	Thraupidae	Trichothraupis	Trichothraupis melanops	Black-goggled Tanager	medium	LC
Anciaes2000	C6	Passeriformes	Turdidae	Turdus	Turdus albicollis	White-necked Thrush	medium	LC
Anciaes2000	C6	Passeriformes	Turdidae	Turdus	Turdus flavipes	Yellow-legged Thrush	medium	LC
Anciaes2000	C6	Passeriformes	Furnariidae	Xiphorhynchus	Xiphorhynchus fuscus	Lesser Woodcreeper	medium	LC
Anciaes2000	C7	Passeriformes	Furnariidae	Automolus	Automolus leucophthalmus	White-eyed Foliage-gleaner	high	LC
Anciaes2000	C7	Passeriformes	Parulidae	Basileuterus	Basileuterus auricapilla	Golden-crowned Warbler	medium	LC
Anciaes2000	C7	Passeriformes	Pipridae	Chiroxiphia	Chiroxiphia caudata	Blue Manakin	high	LC
Anciaes2000	C7	Passeriformes	Conopophagidae	Conopophaga	Conopophaga melanops	Black-cheeked Gnateater	medium	LC
Anciaes2000	C7	Passeriformes	Furnariidae	Dendrocincla	Dendrocincla turdina	Plain-winged Woodcreeper	medium	LC
Anciaes2000	C7	Passeriformes	Thamnophilidae	Drymophila	Drymophila squamata	Scaled Antbird	medium	LC
Anciaes2000	C7	Passeriformes	Thamnophilidae	Dysithamnus	Dysithamnus mentalis	Plain Antvireo	medium	LC
Anciaes2000	C7	Passeriformes	Cardinalidae	Habia	Habia rubica	Red-crowned Ant-tanager	high	LC
Anciaes2000	C7	Passeriformes	Thraupidae	Islerothraupis	Islerothraupis cristata	Flame-crested Tanager	low	LC
Anciaes2000	C7	Passeriformes	Tityridae	Laniisoma	Laniisoma elegans	Elegant Mourner	high	NT
Anciaes2000	C7	Passeriformes	Tyrannidae	Leptopogon	Leptopogon amaurocephalus	Sepia-capped Flycatcher	medium	LC
Anciaes2000	C7	Passeriformes	Tyrannidae	Mionectes	Mionectes rufiventris	Grey-hooded Flycatcher	high	LC
Anciaes2000	C7	Passeriformes	Tityridae	Myiobius	Myiobius barbatus	Whiskered Flycatcher	high	LC
Anciaes2000	C7	Passeriformes	Thamnophilidae	Myrmoderus	Myrmoderus squamosus	Squamate Antbird	medium	LC
Anciaes2000	C7	Passeriformes	Thamnophilidae	Myrmotherula	Myrmotherula unicolor	Unicolored Antwren	high	LC
Anciaes2000	C7	Passeriformes	Furnariidae	Philydor	Philydor atricapillus	Black-capped Foliage-gleaner	high	LC
Anciaes2000	C7	Passeriformes	Tyrannidae	Platyrinchus	Platyrinchus mystaceus	Eastern White-throated Spadebill	medium	LC
Anciaes2000	C7	Passeriformes	Thamnophilidae	Rhopias	Rhopias gularis	Star-throated Antwren	high	LC
Anciaes2000	C7	Passeriformes	Tyrannidae	Rhytipterna	Rhytipterna simplex	Greyish Mourner	high	LC
Anciaes2000	C7	Passeriformes	Furnariidae	Sittasomus	Sittasomus griseicapillus	Eastern Olivaceous Woodcreeper	medium	LC
Anciaes2000	C7	Passeriformes	Thraupidae	Tachyphonus	Tachyphonus coronatus	Ruby-crowned Tanager	medium	LC
Anciaes2000	C7	Passeriformes	Thraupidae	Trichothraupis	Trichothraupis melanops	Black-goggled Tanager	medium	LC
Anciaes2000	C7	Passeriformes	Turdidae	Turdus	Turdus albicollis	White-necked Thrush	medium	LC
Anciaes2000	C7	Passeriformes	Turdidae	Turdus	Turdus flavipes	Yellow-legged Thrush	medium	LC
Anciaes2000	C7	Passeriformes	Furnariidae	Xenops	Xenops minutus	White-throated Xenops	high	LC
Anciaes2000	C7	Passeriformes	Furnariidae	Xiphorhynchus	Xiphorhynchus fuscus	Lesser Woodcreeper	medium	LC
Anciaes2000	F1	Passeriformes	Parulidae	Basileuterus	Basileuterus auricapilla	Golden-crowned Warbler	medium	LC
Anciaes2000	F1	Passeriformes	Furnariidae	Campylorhamphus	Campylorhamphus falcularius	Black-billed Scythebill	medium	LC
Anciaes2000	F1	Passeriformes	Troglodytidae	Cantorchilus	Cantorchilus longirostris	Long-billed Wren	medium	LC
Anciaes2000	F1	Passeriformes	Pipridae	Chiroxiphia	Chiroxiphia caudata	Blue Manakin	high	LC
Anciaes2000	F1	Passeriformes	Conopophagidae	Conopophaga	Conopophaga lineata	Rufous Gnateater	medium	LC
Anciaes2000	F1	Passeriformes	Tyrannidae	Corythopis	Corythopis delalandi	Southern Antpipit	high	LC
Anciaes2000	F1	Passeriformes	Tyrannidae	Leptopogon	Leptopogon amaurocephalus	Sepia-capped Flycatcher	medium	LC
Anciaes2000	F1	Passeriformes	Pipridae	Manacus	Manacus manacus	White-bearded Manakin	medium	LC
Anciaes2000	F1	Passeriformes	Tyrannidae	Mionectes	Mionectes rufiventris	Grey-hooded Flycatcher	high	LC
Anciaes2000	F1	Passeriformes	Tyrannidae	Myiophobus	Myiophobus fasciatus	Bran-colored Flycatcher	low	LC
Anciaes2000	F1	Passeriformes	Furnariidae	Phacellodomus	Phacellodomus erythrophthalmus	Orange-eyed Thornbird	high	LC
Anciaes2000	F1	Passeriformes	Tyrannidae	Platyrinchus	Platyrinchus mystaceus	Eastern White-throated Spadebill	medium	LC
Anciaes2000	F1	Passeriformes	Thraupidae	Ramphocelus	Ramphocelus bresilius	Brazilian Tanager	low	LC
Anciaes2000	F1	Passeriformes	Thraupidae	Saltator	Saltator similis	Green-winged Saltator	medium	LC
Anciaes2000	F1	Passeriformes	Thraupidae	Tachyphonus	Tachyphonus coronatus	Ruby-crowned Tanager	medium	LC
Anciaes2000	F1	Passeriformes	Thraupidae	Tangara	Tangara cayana	Burnished-buff Tanager	low	LC
Anciaes2000	F1	Passeriformes	Thraupidae	Tangara	Tangara cyanoventris	Gilt-edged Tanager	medium	LC
Anciaes2000	F1	Passeriformes	Thraupidae	Tangara	Tangara sayaca	Sayaca Tanager	low	LC
Anciaes2000	F1	Passeriformes	Thraupidae	Thlypopsis	Thlypopsis sordida	Orange-headed Tanager	medium	LC
Anciaes2000	F1	Passeriformes	Troglodytidae	Troglodytes	Troglodytes aedon	House Wren	low	LC
Anciaes2000	F1	Passeriformes	Turdidae	Turdus	Turdus albicollis	White-necked Thrush	medium	LC
Anciaes2000	F1	Passeriformes	Turdidae	Turdus	Turdus leucomelas	Pale-breasted Thrush	medium	LC
Anciaes2000	F1	Passeriformes	Turdidae	Turdus	Turdus rufiventris	Rufous-bellied Thrush	low	LC
Anciaes2000	F1	Passeriformes	Furnariidae	Xenops	Xenops rutilus	Streaked Xenops	high	LC
Anciaes2000	F2	Passeriformes	Pipridae	Antilophia	Antilophia galeata	Helmeted Manakin	high	LC
Anciaes2000	F2	Passeriformes	Furnariidae	Automolus	Automolus leucophthalmus	White-eyed Foliage-gleaner	high	LC
Anciaes2000	F2	Passeriformes	Parulidae	Basileuterus	Basileuterus hypoleucus	White-bellied Warbler	medium	LC
Anciaes2000	F2	Passeriformes	Pipridae	Chiroxiphia	Chiroxiphia caudata	Blue Manakin	high	LC
Anciaes2000	F2	Passeriformes	Conopophagidae	Conopophaga	Conopophaga lineata	Rufous Gnateater	medium	LC
Anciaes2000	F2	Passeriformes	Tyrannidae	Corythopis	Corythopis delalandi	Southern Antpipit	high	LC
Anciaes2000	F2	Passeriformes	Vireonidae	Cyclarhis	Cyclarhis gujanensis	Rufous-browed Peppershrike	medium	LC
Anciaes2000	F2	Passeriformes	Thamnophilidae	Dysithamnus	Dysithamnus mentalis	Plain Antvireo	medium	LC
Anciaes2000	F2	Passeriformes	Pipridae	Ilicura	Ilicura militaris	Pin-tailed Manakin	high	LC
Anciaes2000	F2	Passeriformes	Tityridae	Laniisoma	Laniisoma elegans	Elegant Mourner	high	NT
Anciaes2000	F2	Passeriformes	Tyrannidae	Lathrotriccus	Lathrotriccus euleri	Euler's Flycatcher	medium	LC
Anciaes2000	F2	Passeriformes	Tyrannidae	Leptopogon	Leptopogon amaurocephalus	Sepia-capped Flycatcher	medium	LC
Anciaes2000	F2	Passeriformes	Tyrannidae	Mionectes	Mionectes rufiventris	Grey-hooded Flycatcher	high	LC
Anciaes2000	F2	Passeriformes	Parulidae	Myiothlypis	Myiothlypis flaveola	Flavescent Warbler	medium	LC
Anciaes2000	F2	Passeriformes	Tyrannidae	Platyrinchus	Platyrinchus mystaceus	Eastern White-throated Spadebill	medium	LC
Anciaes2000	F2	Passeriformes	Thamnophilidae	Pyriglena	Pyriglena leucoptera	White-shouldered Fire-eye	medium	LC
Anciaes2000	F2	Passeriformes	Furnariidae	Sittasomus	Sittasomus griseicapillus	Eastern Olivaceous Woodcreeper	medium	LC
Anciaes2000	F2	Passeriformes	Thamnophilidae	Thamnophilus	Thamnophilus caerulescens	Variable Antshrike	medium	LC
Anciaes2000	F2	Passeriformes	Thraupidae	Trichothraupis	Trichothraupis melanops	Black-goggled Tanager	medium	LC
Anciaes2000	F2	Passeriformes	Turdidae	Turdus	Turdus leucomelas	Pale-breasted Thrush	medium	LC
Anciaes2000	F2	Passeriformes	Turdidae	Turdus	Turdus rufiventris	Rufous-bellied Thrush	low	LC
Anciaes2000	F2	Passeriformes	Furnariidae	Xiphorhynchus	Xiphorhynchus fuscus	Lesser Woodcreeper	medium	LC
Anciaes2000	F3	Passeriformes	Parulidae	Basileuterus	Basileuterus hypoleucus	White-bellied Warbler	medium	LC
Anciaes2000	F3	Passeriformes	Pipridae	Chiroxiphia	Chiroxiphia caudata	Blue Manakin	high	LC
Anciaes2000	F3	Passeriformes	Thraupidae	Coereba	Coereba flaveola	Bananaquit	low	LC
Anciaes2000	F3	Passeriformes	Conopophagidae	Conopophaga	Conopophaga lineata	Rufous Gnateater	medium	LC
Anciaes2000	F3	Passeriformes	Cardinalidae	Habia	Habia rubica	Red-crowned Ant-tanager	high	LC
Anciaes2000	F3	Passeriformes	Thraupidae	Haplospiza	Haplospiza unicolor	Uniform Finch	high	LC
Anciaes2000	F3	Passeriformes	Pipridae	Manacus	Manacus manacus	White-bearded Manakin	medium	LC
Anciaes2000	F3	Passeriformes	Parulidae	Myiothlypis	Myiothlypis flaveola	Flavescent Warbler	medium	LC
Anciaes2000	F3	Passeriformes	Thraupidae	Saltator	Saltator similis	Green-winged Saltator	medium	LC
Anciaes2000	F3	Passeriformes	Thraupidae	Sporophila	Sporophila caerulescens	Double-collared Seedeater	does not normally occur in forest	LC
Anciaes2000	F3	Passeriformes	Thraupidae	Tachyphonus	Tachyphonus coronatus	Ruby-crowned Tanager	medium	LC
Anciaes2000	F3	Passeriformes	Thamnophilidae	Thamnophilus	Thamnophilus caerulescens	Variable Antshrike	medium	LC
Anciaes2000	F3	Passeriformes	Thraupidae	Thlypopsis	Thlypopsis sordida	Orange-headed Tanager	medium	LC
Anciaes2000	F3	Passeriformes	Thraupidae	Trichothraupis	Trichothraupis melanops	Black-goggled Tanager	medium	LC
Anciaes2000	F3	Passeriformes	Turdidae	Turdus	Turdus albicollis	White-necked Thrush	medium	LC
Anciaes2000	F3	Passeriformes	Turdidae	Turdus	Turdus amaurochalinus	Creamy-bellied Thrush	low	LC
Anciaes2000	F3	Passeriformes	Turdidae	Turdus	Turdus rufiventris	Rufous-bellied Thrush	low	LC
Anciaes2000	F4	Passeriformes	Furnariidae	Automolus	Automolus leucophthalmus	White-eyed Foliage-gleaner	high	LC
Anciaes2000	F4	Passeriformes	Parulidae	Basileuterus	Basileuterus hypoleucus	White-bellied Warbler	medium	LC
Anciaes2000	F4	Passeriformes	Pipridae	Chiroxiphia	Chiroxiphia caudata	Blue Manakin	high	LC
Anciaes2000	F4	Passeriformes	Conopophagidae	Conopophaga	Conopophaga lineata	Rufous Gnateater	medium	LC
Anciaes2000	F4	Passeriformes	Tyrannidae	Corythopis	Corythopis delalandi	Southern Antpipit	high	LC
Anciaes2000	F4	Passeriformes	Thamnophilidae	Dysithamnus	Dysithamnus mentalis	Plain Antvireo	medium	LC
Anciaes2000	F4	Passeriformes	Tyrannidae	Hemitriccus	Hemitriccus orbitatus	Eye-ringed Tody-tyrant	high	NT
Anciaes2000	F4	Passeriformes	Tyrannidae	Lathrotriccus	Lathrotriccus euleri	Euler's Flycatcher	medium	LC
Anciaes2000	F4	Passeriformes	Tyrannidae	Platyrinchus	Platyrinchus mystaceus	Eastern White-throated Spadebill	medium	LC
Anciaes2000	F4	Passeriformes	Thraupidae	Saltator	Saltator similis	Green-winged Saltator	medium	LC
Anciaes2000	F4	Passeriformes	Furnariidae	Synallaxis	Synallaxis ruficapilla	Rufous-capped Spinetail	medium	LC
Anciaes2000	F4	Passeriformes	Thraupidae	Tachyphonus	Tachyphonus coronatus	Ruby-crowned Tanager	medium	LC
Anciaes2000	F4	Passeriformes	Thamnophilidae	Thamnophilus	Thamnophilus caerulescens	Variable Antshrike	medium	LC
Anciaes2000	F4	Passeriformes	Thamnophilidae	Thamnophilus	Thamnophilus punctatus	Northern Slaty Antshrike	medium	LC
Anciaes2000	F4	Passeriformes	Thraupidae	Trichothraupis	Trichothraupis melanops	Black-goggled Tanager	medium	LC
Anciaes2000	F4	Passeriformes	Turdidae	Turdus	Turdus rufiventris	Rufous-bellied Thrush	low	LC
Anciaes2000	F4	Passeriformes	Furnariidae	Xenops	Xenops rutilus	Streaked Xenops	high	LC
Anciaes2000	F4	Passeriformes	Furnariidae	Xiphorhynchus	Xiphorhynchus fuscus	Lesser Woodcreeper	medium	LC
Anciaes2000	F5	Passeriformes	Furnariidae	Automolus	Automolus leucophthalmus	White-eyed Foliage-gleaner	high	LC
Anciaes2000	F5	Passeriformes	Parulidae	Basileuterus	Basileuterus auricapilla	Golden-crowned Warbler	medium	LC
Anciaes2000	F5	Passeriformes	Tyrannidae	Camptostoma	Camptostoma obsoletum	Southern Beardless Tyrannulet	low	LC
Anciaes2000	F5	Passeriformes	Tyrannidae	Cnemotriccus	Cnemotriccus fuscatus	Fuscous Flycatcher	medium	LC
Anciaes2000	F5	Passeriformes	Thraupidae	Conirostrum	Conirostrum speciosum	Chestnut-vented Conebill	low	LC
Anciaes2000	F5	Passeriformes	Tyrannidae	Corythopis	Corythopis delalandi	Southern Antpipit	high	LC
Anciaes2000	F5	Passeriformes	Tyrannidae	Elaenia	Elaenia spectabilis	Large Elaenia	medium	LC
Anciaes2000	F5	Passeriformes	Parulidae	Geothlypis	Geothlypis aequinoctialis	Masked Yellowthroat	does not normally occur in forest	LC
Anciaes2000	F5	Passeriformes	Thraupidae	Hemithraupis	Hemithraupis guira	Guira Tanager	medium	LC
Anciaes2000	F5	Passeriformes	Tyrannidae	Leptopogon	Leptopogon amaurocephalus	Sepia-capped Flycatcher	medium	LC
Anciaes2000	F5	Passeriformes	Tyrannidae	Myiopagis	Myiopagis caniceps	Atlantic Grey Elaenia	high	LC
Anciaes2000	F5	Passeriformes	Tyrannidae	Myiophobus	Myiophobus fasciatus	Bran-colored Flycatcher	low	LC
Anciaes2000	F5	Passeriformes	Tyrannidae	Phyllomyias	Phyllomyias virescens	Greenish Tyrannulet	high	LC
Anciaes2000	F5	Passeriformes	Pipridae	Pipra	Pipra fasciicauda	Band-tailed Manakin	high	LC
Anciaes2000	F5	Passeriformes	Thraupidae	Pipraeidea	Pipraeidea melanonota	Fawn-breasted Tanager	low	LC
Anciaes2000	F5	Passeriformes	Thraupidae	Saltator	Saltator similis	Green-winged Saltator	medium	LC
Anciaes2000	F5	Passeriformes	Tyrannidae	Satrapa	Satrapa icterophrys	Yellow-browed Tyrant	low	LC
Anciaes2000	F5	Passeriformes	Thraupidae	Tachyphonus	Tachyphonus coronatus	Ruby-crowned Tanager	medium	LC
Anciaes2000	F5	Passeriformes	Thamnophilidae	Thamnophilus	Thamnophilus doliatus	Barred Antshrike	medium	LC
Anciaes2000	F5	Passeriformes	Thraupidae	Thlypopsis	Thlypopsis pyrrhocoma	Chestnut-headed Tanager	medium	LC
Anciaes2000	F5	Passeriformes	Thraupidae	Trichothraupis	Trichothraupis melanops	Black-goggled Tanager	medium	LC
Anciaes2000	F5	Passeriformes	Turdidae	Turdus	Turdus albicollis	White-necked Thrush	medium	LC
Anciaes2000	F5	Passeriformes	Turdidae	Turdus	Turdus amaurochalinus	Creamy-bellied Thrush	low	LC
Anciaes2000	F5	Passeriformes	Turdidae	Turdus	Turdus leucomelas	Pale-breasted Thrush	medium	LC
Anciaes2000	F5	Passeriformes	Furnariidae	Xenops	Xenops rutilus	Streaked Xenops	high	LC
Anjos2004	FA	Psittaciformes	Psittacidae	Amazona	Amazona aestiva	Turquoise-fronted Amazon	low	NT
Anjos2004	FA	Passeriformes	Furnariidae	Anabacerthia	Anabacerthia lichtensteini	Ochre-breasted Foliage-gleaner	high	LC
Anjos2004	FA	Coraciiformes	Momotidae	Baryphthengus	Baryphthengus ruficapillus	Rufous-capped Motmot	high	LC
Anjos2004	FA	Passeriformes	Parulidae	Basileuterus	Basileuterus auricapilla	Golden-crowned Warbler	medium	LC
Anjos2004	FA	Passeriformes	Tyrannidae	Capsiempis	Capsiempis flaveola	Yellow Tyrannulet	low	LC
Anjos2004	FA	Piciformes	Picidae	Celeus	Celeus flavescens	Blond-crested Woodpecker	medium	LC
Anjos2004	FA	Passeriformes	Pipridae	Chiroxiphia	Chiroxiphia caudata	Blue Manakin	high	LC
Anjos2004	FA	Caprimulgiformes	Trochilidae	Chlorostilbon	Chlorostilbon lucidus	Glittering-bellied Emerald	medium	LC
Anjos2004	FA	Passeriformes	Thraupidae	Cissopis	Cissopis leverianus	Magpie Tanager	medium	LC
Anjos2004	FA	Piciformes	Picidae	Colaptes	Colaptes melanochloros	Green-barred Woodpecker	medium	LC
Anjos2004	FA	Passeriformes	Tyrannidae	Colonia	Colonia colonus	Long-tailed Tyrant	medium	LC
Anjos2004	FA	Passeriformes	Thraupidae	Conirostrum	Conirostrum speciosum	Chestnut-vented Conebill	low	LC
Anjos2004	FA	Passeriformes	Conopophagidae	Conopophaga	Conopophaga lineata	Rufous Gnateater	medium	LC
Anjos2004	FA	Struthioniformes	Tinamidae	Crypturellus	Crypturellus obsoletus	Brown Tinamou	high	LC
Anjos2004	FA	Struthioniformes	Tinamidae	Crypturellus	Crypturellus parvirostris	Small-billed Tinamou	low	LC
Anjos2004	FA	Struthioniformes	Tinamidae	Crypturellus	Crypturellus tataupa	Tataupa Tinamou	high	LC
Anjos2004	FA	Passeriformes	Corvidae	Cyanocorax	Cyanocorax chrysops	Plush-crested Jay	medium	LC
Anjos2004	FA	Passeriformes	Vireonidae	Cyclarhis	Cyclarhis gujanensis	Rufous-browed Peppershrike	medium	LC
Anjos2004	FA	Passeriformes	Furnariidae	Dendrocincla	Dendrocincla turdina	Plain-winged Woodcreeper	medium	LC
Anjos2004	FA	Passeriformes	Furnariidae	Dendrocolaptes	Dendrocolaptes platyrostris	Planalto Woodcreeper	medium	LC
Anjos2004	FA	Passeriformes	Furnariidae	Dendroma	Dendroma rufa	Buff-fronted Foliage-gleaner	high	LC
Anjos2004	FA	Passeriformes	Thamnophilidae	Dysithamnus	Dysithamnus mentalis	Plain Antvireo	medium	LC
Anjos2004	FA	Passeriformes	Rhinocryptidae	Eleoscytalopus	Eleoscytalopus indigoticus	White-breasted Tapaculo	medium	LC
Anjos2004	FA	Passeriformes	Tyrannidae	Empidonomus	Empidonomus varius	Variegated Flycatcher	medium	LC
Anjos2004	FA	Passeriformes	Fringillidae	Euphonia	Euphonia violacea	Violaceous Euphonia	medium	LC
Anjos2004	FA	Psittaciformes	Psittacidae	Forpus	Forpus xanthopterygius	Blue-winged Parrotlet	medium	LC
Anjos2004	FA	Columbiformes	Columbidae	Geotrygon	Geotrygon montana	Ruddy Quail-dove	medium	LC
Anjos2004	FA	Strigiformes	Strigidae	Glaucidium	Glaucidium brasilianum	Ferruginous Pygmy-owl	unset	LC
Anjos2004	FA	Passeriformes	Cardinalidae	Habia	Habia rubica	Red-crowned Ant-tanager	high	LC
Anjos2004	FA	Passeriformes	Furnariidae	Heliobletus	Heliobletus contaminatus	Sharp-billed Treehunter	high	LC
Anjos2004	FA	Passeriformes	Thraupidae	Hemithraupis	Hemithraupis guira	Guira Tanager	medium	LC
Anjos2004	FA	Passeriformes	Tyrannidae	Hemitriccus	Hemitriccus diops	Drab-breasted Bamboo-tyrant	high	LC
Anjos2004	FA	Falconiformes	Falconidae	Herpetotheres	Herpetotheres cachinnans	Laughing Falcon	low	LC
Anjos2004	FA	Passeriformes	Thamnophilidae	Herpsilochmus	Herpsilochmus rufimarginatus	Southern Rufous-winged Antwren	medium	LC
Anjos2004	FA	Passeriformes	Thamnophilidae	Hypoedaleus	Hypoedaleus guttatus	Spot-backed Antshrike	high	LC
Anjos2004	FA	Accipitriformes	Accipitridae	Ictinia	Ictinia plumbea	Plumbeous Kite	medium	LC
Anjos2004	FA	Passeriformes	Tyrannidae	Lathrotriccus	Lathrotriccus euleri	Euler's Flycatcher	medium	LC
Anjos2004	FA	Passeriformes	Tyrannidae	Leptopogon	Leptopogon amaurocephalus	Sepia-capped Flycatcher	medium	LC
Anjos2004	FA	Columbiformes	Columbidae	Leptotila	Leptotila rufaxilla	Grey-fronted Dove	medium	LC
Anjos2004	FA	Columbiformes	Columbidae	Leptotila	Leptotila verreauxi	White-tipped Dove	medium	LC
Anjos2004	FA	Caprimulgiformes	Trochilidae	Leucochloris	Leucochloris albicollis	White-throated Hummingbird	medium	LC
Anjos2004	FA	Passeriformes	Thamnophilidae	Mackenziaena	Mackenziaena severa	Tufted Antshrike	medium	LC
Anjos2004	FA	Passeriformes	Tyrannidae	Megarynchus	Megarynchus pitangua	Boat-billed Flycatcher	low	LC
Anjos2004	FA	Piciformes	Picidae	Melanerpes	Melanerpes flavifrons	Yellow-fronted Woodpecker	medium	LC
Anjos2004	FA	Falconiformes	Falconidae	Micrastur	Micrastur ruficollis	Barred Forest-falcon	medium	LC
Anjos2004	FA	Passeriformes	Tyrannidae	Myiodynastes	Myiodynastes solitarius	Southern Streaked Flycatcher	medium	LC
Anjos2004	FA	Passeriformes	Tyrannidae	Myiopagis	Myiopagis caniceps	Atlantic Grey Elaenia	high	LC
Anjos2004	FA	Passeriformes	Tyrannidae	Myiornis	Myiornis auricularis	Eared Pygmy-tyrant	medium	LC
Anjos2004	FA	Passeriformes	Parulidae	Myiothlypis	Myiothlypis leucoblephara	White-rimmed Warbler	medium	LC
Anjos2004	FA	Galliformes	Odontophoridae	Odontophorus	Odontophorus capueira	Spot-winged Wood-quail	high	LC
Anjos2004	FA	Passeriformes	Tityridae	Pachyramphus	Pachyramphus validus	Crested Becard	high	LC
Anjos2004	FA	Columbiformes	Columbidae	Patagioenas	Patagioenas cayennensis	Pale-vented Pigeon	medium	LC
Anjos2004	FA	Columbiformes	Columbidae	Patagioenas	Patagioenas picazuro	Picazuro Pigeon	medium	LC
Anjos2004	FA	Galliformes	Cracidae	Penelope	Penelope superciliaris	Rusty-margined Guan	medium	NT
Anjos2004	FA	Caprimulgiformes	Trochilidae	Phaethornis	Phaethornis eurynome	Scale-throated Hermit	high	LC
Anjos2004	FA	Passeriformes	Tyrannidae	Phylloscartes	Phylloscartes ventralis	Mottle-cheeked Tyrannulet	high	LC
Anjos2004	FA	Cuculiformes	Cuculidae	Piaya	Piaya cayana	Common Squirrel-cuckoo	medium	LC
Anjos2004	FA	Piciformes	Picidae	Picumnus	Picumnus temminckii	Ochre-collared Piculet	high	LC
Anjos2004	FA	Psittaciformes	Psittacidae	Pionus	Pionus maximiliani	Scaly-headed Parrot	medium	LC
Anjos2004	FA	Passeriformes	Tyrannidae	Piprites	Piprites chloris	Wing-barred Piprites	high	LC
Anjos2004	FA	Passeriformes	Tyrannidae	Pitangus	Pitangus sulphuratus	Great Kiskadee	low	LC
Anjos2004	FA	Passeriformes	Tyrannidae	Poecilotriccus	Poecilotriccus plumbeiceps	Ochre-faced Tody-flycatcher	medium	LC
Anjos2004	FA	Passeriformes	Rhinocryptidae	Psilorhamphus	Psilorhamphus guttatus	Spotted Bamboowren	medium	LC
Anjos2004	FA	Psittaciformes	Psittacidae	Psittacara	Psittacara leucophthalmus	White-eyed Parakeet	medium	LC
Anjos2004	FA	Passeriformes	Thamnophilidae	Pyriglena	Pyriglena leucoptera	White-shouldered Fire-eye	medium	LC
Anjos2004	FA	Psittaciformes	Psittacidae	Pyrrhura	Pyrrhura frontalis	Maroon-bellied Parakeet	medium	LC
Anjos2004	FA	Piciformes	Ramphastidae	Ramphastos	Ramphastos dicolorus	Red-breasted Toucan	medium	LC
Anjos2004	FA	Passeriformes	Thraupidae	Saltator	Saltator fuliginosus	Black-throated Grosbeak	high	LC
Anjos2004	FA	Passeriformes	Thraupidae	Saltator	Saltator similis	Green-winged Saltator	medium	LC
Anjos2004	FA	Piciformes	Ramphastidae	Selenidera	Selenidera maculirostris	Spot-billed Toucanet	high	LC
Anjos2004	FA	Passeriformes	Parulidae	Setophaga	Setophaga pitiayumi	Tropical Parula	medium	LC
Anjos2004	FA	Passeriformes	Furnariidae	Sittasomus	Sittasomus griseicapillus	Eastern Olivaceous Woodcreeper	medium	LC
Anjos2004	FA	Passeriformes	Furnariidae	Synallaxis	Synallaxis ruficapilla	Rufous-capped Spinetail	medium	LC
Anjos2004	FA	Passeriformes	Thraupidae	Tachyphonus	Tachyphonus coronatus	Ruby-crowned Tanager	medium	LC
Anjos2004	FA	Passeriformes	Thraupidae	Tangara	Tangara sayaca	Sayaca Tanager	low	LC
Anjos2004	FA	Passeriformes	Thamnophilidae	Thamnophilus	Thamnophilus caerulescens	Variable Antshrike	medium	LC
Anjos2004	FA	Passeriformes	Tityridae	Tityra	Tityra cayana	Western Black-tailed Tityra	medium	LC
Anjos2004	FA	Passeriformes	Tyrannidae	Todirostrum	Todirostrum cinereum	Common Tody-flycatcher	low	LC
Anjos2004	FA	Passeriformes	Thraupidae	Trichothraupis	Trichothraupis melanops	Black-goggled Tanager	medium	LC
Anjos2004	FA	Trogoniformes	Trogonidae	Trogon	Trogon rufus	Black-throated Trogon	high	LC
Anjos2004	FA	Trogoniformes	Trogonidae	Trogon	Trogon surrucura	Southern Surucua Trogon	high	LC
Anjos2004	FA	Passeriformes	Turdidae	Turdus	Turdus amaurochalinus	Creamy-bellied Thrush	low	LC
Anjos2004	FA	Passeriformes	Turdidae	Turdus	Turdus leucomelas	Pale-breasted Thrush	medium	LC
Anjos2004	FA	Passeriformes	Turdidae	Turdus	Turdus rufiventris	Rufous-bellied Thrush	low	LC
Anjos2004	FA	Passeriformes	Turdidae	Turdus	Turdus subalaris	Eastern Slaty Thrush	medium	LC
Anjos2004	FA	Piciformes	Picidae	Veniliornis	Veniliornis spilogaster	White-spotted Woodpecker	high	LC
Anjos2004	FA	Passeriformes	Furnariidae	Xenops	Xenops rutilus	Streaked Xenops	high	LC
Anjos2004	FA	Passeriformes	Furnariidae	Xiphocolaptes	Xiphocolaptes albicollis	White-throated Woodcreeper	medium	LC
Anjos2004	FA	Passeriformes	Furnariidae	Xiphorhynchus	Xiphorhynchus fuscus	Lesser Woodcreeper	medium	LC
Anjos2004	FB	Passeriformes	Furnariidae	Anabacerthia	Anabacerthia lichtensteini	Ochre-breasted Foliage-gleaner	high	LC
Anjos2004	FB	Psittaciformes	Psittacidae	Aratinga	Aratinga auricapillus	Golden-capped Parakeet	medium	LC
Anjos2004	FB	Coraciiformes	Momotidae	Baryphthengus	Baryphthengus ruficapillus	Rufous-capped Motmot	high	LC
Anjos2004	FB	Passeriformes	Parulidae	Basileuterus	Basileuterus auricapilla	Golden-crowned Warbler	medium	LC
Anjos2004	FB	Passeriformes	Icteridae	Cacicus	Cacicus haemorrhous	Red-rumped Cacique	medium	LC
Anjos2004	FB	Passeriformes	Tyrannidae	Camptostoma	Camptostoma obsoletum	Southern Beardless Tyrannulet	low	LC
Anjos2004	FB	Passeriformes	Tyrannidae	Capsiempis	Capsiempis flaveola	Yellow Tyrannulet	low	LC
Anjos2004	FB	Piciformes	Picidae	Celeus	Celeus flavescens	Blond-crested Woodpecker	medium	LC
Anjos2004	FB	Passeriformes	Pipridae	Chiroxiphia	Chiroxiphia caudata	Blue Manakin	high	LC
Anjos2004	FB	Caprimulgiformes	Trochilidae	Chlorostilbon	Chlorostilbon lucidus	Glittering-bellied Emerald	medium	LC
Anjos2004	FB	Passeriformes	Thraupidae	Cissopis	Cissopis leverianus	Magpie Tanager	medium	LC
Anjos2004	FB	Piciformes	Picidae	Colaptes	Colaptes melanochloros	Green-barred Woodpecker	medium	LC
Anjos2004	FB	Passeriformes	Tyrannidae	Colonia	Colonia colonus	Long-tailed Tyrant	medium	LC
Anjos2004	FB	Passeriformes	Thraupidae	Conirostrum	Conirostrum speciosum	Chestnut-vented Conebill	low	LC
Anjos2004	FB	Passeriformes	Conopophagidae	Conopophaga	Conopophaga lineata	Rufous Gnateater	medium	LC
Anjos2004	FB	Struthioniformes	Tinamidae	Crypturellus	Crypturellus obsoletus	Brown Tinamou	high	LC
Anjos2004	FB	Struthioniformes	Tinamidae	Crypturellus	Crypturellus tataupa	Tataupa Tinamou	high	LC
Anjos2004	FB	Passeriformes	Corvidae	Cyanocorax	Cyanocorax chrysops	Plush-crested Jay	medium	LC
Anjos2004	FB	Passeriformes	Vireonidae	Cyclarhis	Cyclarhis gujanensis	Rufous-browed Peppershrike	medium	LC
Anjos2004	FB	Passeriformes	Furnariidae	Dendrocincla	Dendrocincla turdina	Plain-winged Woodcreeper	medium	LC
Anjos2004	FB	Passeriformes	Furnariidae	Dendrocolaptes	Dendrocolaptes platyrostris	Planalto Woodcreeper	medium	LC
Anjos2004	FB	Passeriformes	Furnariidae	Dendroma	Dendroma rufa	Buff-fronted Foliage-gleaner	high	LC
Anjos2004	FB	Passeriformes	Thamnophilidae	Dysithamnus	Dysithamnus mentalis	Plain Antvireo	medium	LC
Anjos2004	FB	Passeriformes	Fringillidae	Euphonia	Euphonia violacea	Violaceous Euphonia	medium	LC
Anjos2004	FB	Psittaciformes	Psittacidae	Forpus	Forpus xanthopterygius	Blue-winged Parrotlet	medium	LC
Anjos2004	FB	Columbiformes	Columbidae	Geotrygon	Geotrygon montana	Ruddy Quail-dove	medium	LC
Anjos2004	FB	Passeriformes	Cardinalidae	Habia	Habia rubica	Red-crowned Ant-tanager	high	LC
Anjos2004	FB	Passeriformes	Thraupidae	Hemithraupis	Hemithraupis guira	Guira Tanager	medium	LC
Anjos2004	FB	Falconiformes	Falconidae	Herpetotheres	Herpetotheres cachinnans	Laughing Falcon	low	LC
Anjos2004	FB	Passeriformes	Thamnophilidae	Herpsilochmus	Herpsilochmus rufimarginatus	Southern Rufous-winged Antwren	medium	LC
Anjos2004	FB	Piciformes	Picidae	Hylatomus	Hylatomus lineatus	Lineated Woodpecker	low	LC
Anjos2004	FB	Passeriformes	Thamnophilidae	Hypoedaleus	Hypoedaleus guttatus	Spot-backed Antshrike	high	LC
Anjos2004	FB	Passeriformes	Tyrannidae	Lathrotriccus	Lathrotriccus euleri	Euler's Flycatcher	medium	LC
Anjos2004	FB	Passeriformes	Furnariidae	Lepidocolaptes	Lepidocolaptes angustirostris	Narrow-billed Woodcreeper	low	LC
Anjos2004	FB	Passeriformes	Tyrannidae	Leptopogon	Leptopogon amaurocephalus	Sepia-capped Flycatcher	medium	LC
Anjos2004	FB	Columbiformes	Columbidae	Leptotila	Leptotila rufaxilla	Grey-fronted Dove	medium	LC
Anjos2004	FB	Columbiformes	Columbidae	Leptotila	Leptotila verreauxi	White-tipped Dove	medium	LC
Anjos2004	FB	Passeriformes	Thamnophilidae	Mackenziaena	Mackenziaena severa	Tufted Antshrike	medium	LC
Anjos2004	FB	Passeriformes	Tyrannidae	Megarynchus	Megarynchus pitangua	Boat-billed Flycatcher	low	LC
Anjos2004	FB	Piciformes	Picidae	Melanerpes	Melanerpes flavifrons	Yellow-fronted Woodpecker	medium	LC
Anjos2004	FB	Falconiformes	Falconidae	Micrastur	Micrastur ruficollis	Barred Forest-falcon	medium	LC
Anjos2004	FB	Passeriformes	Tyrannidae	Myiarchus	Myiarchus swainsoni	Swainson's Flycatcher	low	LC
Anjos2004	FB	Passeriformes	Tyrannidae	Myiodynastes	Myiodynastes solitarius	Southern Streaked Flycatcher	medium	LC
Anjos2004	FB	Passeriformes	Tyrannidae	Myiopagis	Myiopagis caniceps	Atlantic Grey Elaenia	high	LC
Anjos2004	FB	Passeriformes	Tyrannidae	Myiornis	Myiornis auricularis	Eared Pygmy-tyrant	medium	LC
Anjos2004	FB	Passeriformes	Parulidae	Myiothlypis	Myiothlypis leucoblephara	White-rimmed Warbler	medium	LC
Anjos2004	FB	Passeriformes	Tityridae	Pachyramphus	Pachyramphus validus	Crested Becard	high	LC
Anjos2004	FB	Columbiformes	Columbidae	Patagioenas	Patagioenas cayennensis	Pale-vented Pigeon	medium	LC
Anjos2004	FB	Columbiformes	Columbidae	Patagioenas	Patagioenas picazuro	Picazuro Pigeon	medium	LC
Anjos2004	FB	Galliformes	Cracidae	Penelope	Penelope superciliaris	Rusty-margined Guan	medium	NT
Anjos2004	FB	Caprimulgiformes	Trochilidae	Phaethornis	Phaethornis eurynome	Scale-throated Hermit	high	LC
Anjos2004	FB	Passeriformes	Tyrannidae	Phylloscartes	Phylloscartes ventralis	Mottle-cheeked Tyrannulet	high	LC
Anjos2004	FB	Cuculiformes	Cuculidae	Piaya	Piaya cayana	Common Squirrel-cuckoo	medium	LC
Anjos2004	FB	Piciformes	Picidae	Picumnus	Picumnus temminckii	Ochre-collared Piculet	high	LC
Anjos2004	FB	Psittaciformes	Psittacidae	Pionus	Pionus maximiliani	Scaly-headed Parrot	medium	LC
Anjos2004	FB	Passeriformes	Thraupidae	Pipraeidea	Pipraeidea melanonota	Fawn-breasted Tanager	low	LC
Anjos2004	FB	Passeriformes	Tyrannidae	Piprites	Piprites chloris	Wing-barred Piprites	high	LC
Anjos2004	FB	Passeriformes	Tyrannidae	Pitangus	Pitangus sulphuratus	Great Kiskadee	low	LC
Anjos2004	FB	Passeriformes	Rhinocryptidae	Psilorhamphus	Psilorhamphus guttatus	Spotted Bamboowren	medium	LC
Anjos2004	FB	Passeriformes	Thamnophilidae	Pyriglena	Pyriglena leucoptera	White-shouldered Fire-eye	medium	LC
Anjos2004	FB	Psittaciformes	Psittacidae	Pyrrhura	Pyrrhura frontalis	Maroon-bellied Parakeet	medium	LC
Anjos2004	FB	Piciformes	Ramphastidae	Ramphastos	Ramphastos dicolorus	Red-breasted Toucan	medium	LC
Anjos2004	FB	Accipitriformes	Accipitridae	Rupornis	Rupornis magnirostris	Roadside Hawk	low	LC
Anjos2004	FB	Passeriformes	Thraupidae	Saltator	Saltator fuliginosus	Black-throated Grosbeak	high	LC
Anjos2004	FB	Passeriformes	Thraupidae	Saltator	Saltator similis	Green-winged Saltator	medium	LC
Anjos2004	FB	Piciformes	Ramphastidae	Selenidera	Selenidera maculirostris	Spot-billed Toucanet	high	LC
Anjos2004	FB	Passeriformes	Parulidae	Setophaga	Setophaga pitiayumi	Tropical Parula	medium	LC
Anjos2004	FB	Passeriformes	Tyrannidae	Sirystes	Sirystes sibilator	Sibilant Sirystes	high	LC
Anjos2004	FB	Passeriformes	Furnariidae	Sittasomus	Sittasomus griseicapillus	Eastern Olivaceous Woodcreeper	medium	LC
Anjos2004	FB	Passeriformes	Furnariidae	Synallaxis	Synallaxis ruficapilla	Rufous-capped Spinetail	medium	LC
Anjos2004	FB	Passeriformes	Furnariidae	Syndactyla	Syndactyla rufosuperciliata	Buff-browed Foliage-gleaner	medium	LC
Anjos2004	FB	Passeriformes	Thraupidae	Tachyphonus	Tachyphonus coronatus	Ruby-crowned Tanager	medium	LC
Anjos2004	FB	Passeriformes	Thraupidae	Tangara	Tangara sayaca	Sayaca Tanager	low	LC
Anjos2004	FB	Passeriformes	Thamnophilidae	Thamnophilus	Thamnophilus caerulescens	Variable Antshrike	medium	LC
Anjos2004	FB	Passeriformes	Tityridae	Tityra	Tityra cayana	Western Black-tailed Tityra	medium	LC
Anjos2004	FB	Passeriformes	Tyrannidae	Tolmomyias	Tolmomyias sulphurescens	Yellow-olive Flatbill	medium	LC
Anjos2004	FB	Passeriformes	Thraupidae	Trichothraupis	Trichothraupis melanops	Black-goggled Tanager	medium	LC
Anjos2004	FB	Passeriformes	Troglodytidae	Troglodytes	Troglodytes aedon	House Wren	low	LC
Anjos2004	FB	Trogoniformes	Trogonidae	Trogon	Trogon surrucura	Southern Surucua Trogon	high	LC
Anjos2004	FB	Passeriformes	Turdidae	Turdus	Turdus amaurochalinus	Creamy-bellied Thrush	low	LC
Anjos2004	FB	Passeriformes	Turdidae	Turdus	Turdus leucomelas	Pale-breasted Thrush	medium	LC
Anjos2004	FB	Passeriformes	Turdidae	Turdus	Turdus rufiventris	Rufous-bellied Thrush	low	LC
Anjos2004	FB	Passeriformes	Turdidae	Turdus	Turdus subalaris	Eastern Slaty Thrush	medium	LC
Anjos2004	FB	Piciformes	Picidae	Veniliornis	Veniliornis spilogaster	White-spotted Woodpecker	high	LC
Anjos2004	FB	Passeriformes	Furnariidae	Xenops	Xenops rutilus	Streaked Xenops	high	LC
Anjos2004	FB	Passeriformes	Furnariidae	Xiphocolaptes	Xiphocolaptes albicollis	White-throated Woodcreeper	medium	LC
Anjos2004	FB	Passeriformes	Furnariidae	Xiphorhynchus	Xiphorhynchus fuscus	Lesser Woodcreeper	medium	LC
Anjos2004	FC	Psittaciformes	Psittacidae	Amazona	Amazona aestiva	Turquoise-fronted Amazon	low	NT
Anjos2004	FC	Caprimulgiformes	Trochilidae	Anthracothorax	Anthracothorax nigricollis	Black-throated Mango	low	LC
Anjos2004	FC	Gruiformes	Rallidae	Aramides	Aramides saracura	Slaty-breasted Wood-rail	medium	LC
Anjos2004	FC	Passeriformes	Passerellidae	Arremon	Arremon flavirostris	Saffron-billed Sparrow	medium	LC
Anjos2004	FC	Coraciiformes	Momotidae	Baryphthengus	Baryphthengus ruficapillus	Rufous-capped Motmot	high	LC
Anjos2004	FC	Passeriformes	Parulidae	Basileuterus	Basileuterus auricapilla	Golden-crowned Warbler	medium	LC
Anjos2004	FC	Passeriformes	Icteridae	Cacicus	Cacicus haemorrhous	Red-rumped Cacique	medium	LC
Anjos2004	FC	Passeriformes	Tyrannidae	Capsiempis	Capsiempis flaveola	Yellow Tyrannulet	low	LC
Anjos2004	FC	Piciformes	Picidae	Celeus	Celeus flavescens	Blond-crested Woodpecker	medium	LC
Anjos2004	FC	Passeriformes	Pipridae	Chiroxiphia	Chiroxiphia caudata	Blue Manakin	high	LC
Anjos2004	FC	Passeriformes	Thraupidae	Cissopis	Cissopis leverianus	Magpie Tanager	medium	LC
Anjos2004	FC	Columbiformes	Columbidae	Claravis	Claravis pretiosa	Blue Ground-dove	medium	LC
Anjos2004	FC	Piciformes	Picidae	Colaptes	Colaptes melanochloros	Green-barred Woodpecker	medium	LC
Anjos2004	FC	Passeriformes	Thraupidae	Conirostrum	Conirostrum speciosum	Chestnut-vented Conebill	low	LC
Anjos2004	FC	Passeriformes	Conopophagidae	Conopophaga	Conopophaga lineata	Rufous Gnateater	medium	LC
Anjos2004	FC	Struthioniformes	Tinamidae	Crypturellus	Crypturellus obsoletus	Brown Tinamou	high	LC
Anjos2004	FC	Struthioniformes	Tinamidae	Crypturellus	Crypturellus parvirostris	Small-billed Tinamou	low	LC
Anjos2004	FC	Struthioniformes	Tinamidae	Crypturellus	Crypturellus tataupa	Tataupa Tinamou	high	LC
Anjos2004	FC	Passeriformes	Corvidae	Cyanocorax	Cyanocorax chrysops	Plush-crested Jay	medium	LC
Anjos2004	FC	Passeriformes	Vireonidae	Cyclarhis	Cyclarhis gujanensis	Rufous-browed Peppershrike	medium	LC
Anjos2004	FC	Passeriformes	Furnariidae	Dendrocolaptes	Dendrocolaptes platyrostris	Planalto Woodcreeper	medium	LC
Anjos2004	FC	Passeriformes	Thamnophilidae	Dysithamnus	Dysithamnus mentalis	Plain Antvireo	medium	LC
Anjos2004	FC	Passeriformes	Tyrannidae	Elaenia	Elaenia flavogaster	Yellow-bellied Elaenia	does not normally occur in forest	LC
Anjos2004	FC	Passeriformes	Rhinocryptidae	Eleoscytalopus	Eleoscytalopus indigoticus	White-breasted Tapaculo	medium	LC
Anjos2004	FC	Passeriformes	Fringillidae	Euphonia	Euphonia violacea	Violaceous Euphonia	medium	LC
Anjos2004	FC	Psittaciformes	Psittacidae	Forpus	Forpus xanthopterygius	Blue-winged Parrotlet	medium	LC
Anjos2004	FC	Columbiformes	Columbidae	Geotrygon	Geotrygon montana	Ruddy Quail-dove	medium	LC
Anjos2004	FC	Strigiformes	Strigidae	Glaucidium	Glaucidium brasilianum	Ferruginous Pygmy-owl	unset	LC
Anjos2004	FC	Passeriformes	Cardinalidae	Habia	Habia rubica	Red-crowned Ant-tanager	high	LC
Anjos2004	FC	Passeriformes	Furnariidae	Heliobletus	Heliobletus contaminatus	Sharp-billed Treehunter	high	LC
Anjos2004	FC	Passeriformes	Thraupidae	Hemithraupis	Hemithraupis guira	Guira Tanager	medium	LC
Anjos2004	FC	Passeriformes	Tyrannidae	Hemitriccus	Hemitriccus diops	Drab-breasted Bamboo-tyrant	high	LC
Anjos2004	FC	Passeriformes	Thamnophilidae	Hypoedaleus	Hypoedaleus guttatus	Spot-backed Antshrike	high	LC
Anjos2004	FC	Passeriformes	Tyrannidae	Leptopogon	Leptopogon amaurocephalus	Sepia-capped Flycatcher	medium	LC
Anjos2004	FC	Columbiformes	Columbidae	Leptotila	Leptotila rufaxilla	Grey-fronted Dove	medium	LC
Anjos2004	FC	Columbiformes	Columbidae	Leptotila	Leptotila verreauxi	White-tipped Dove	medium	LC
Anjos2004	FC	Caprimulgiformes	Trochilidae	Leucochloris	Leucochloris albicollis	White-throated Hummingbird	medium	LC
Anjos2004	FC	Passeriformes	Thamnophilidae	Mackenziaena	Mackenziaena severa	Tufted Antshrike	medium	LC
Anjos2004	FC	Passeriformes	Tyrannidae	Megarynchus	Megarynchus pitangua	Boat-billed Flycatcher	low	LC
Anjos2004	FC	Piciformes	Picidae	Melanerpes	Melanerpes flavifrons	Yellow-fronted Woodpecker	medium	LC
Anjos2004	FC	Passeriformes	Tyrannidae	Myiarchus	Myiarchus swainsoni	Swainson's Flycatcher	low	LC
Anjos2004	FC	Passeriformes	Tyrannidae	Myiodynastes	Myiodynastes solitarius	Southern Streaked Flycatcher	medium	LC
Anjos2004	FC	Passeriformes	Tyrannidae	Myiopagis	Myiopagis caniceps	Atlantic Grey Elaenia	high	LC
Anjos2004	FC	Passeriformes	Parulidae	Myiothlypis	Myiothlypis leucoblephara	White-rimmed Warbler	medium	LC
Anjos2004	FC	Galliformes	Odontophoridae	Odontophorus	Odontophorus capueira	Spot-winged Wood-quail	high	LC
Anjos2004	FC	Passeriformes	Tityridae	Pachyramphus	Pachyramphus validus	Crested Becard	high	LC
Anjos2004	FC	Columbiformes	Columbidae	Patagioenas	Patagioenas cayennensis	Pale-vented Pigeon	medium	LC
Anjos2004	FC	Columbiformes	Columbidae	Patagioenas	Patagioenas picazuro	Picazuro Pigeon	medium	LC
Anjos2004	FC	Galliformes	Cracidae	Penelope	Penelope superciliaris	Rusty-margined Guan	medium	NT
Anjos2004	FC	Caprimulgiformes	Trochilidae	Phaethornis	Phaethornis eurynome	Scale-throated Hermit	high	LC
Anjos2004	FC	Passeriformes	Tyrannidae	Phylloscartes	Phylloscartes ventralis	Mottle-cheeked Tyrannulet	high	LC
Anjos2004	FC	Cuculiformes	Cuculidae	Piaya	Piaya cayana	Common Squirrel-cuckoo	medium	LC
Anjos2004	FC	Piciformes	Picidae	Piculus	Piculus aurulentus	Yellow-browed Woodpecker	high	NT
Anjos2004	FC	Piciformes	Picidae	Picumnus	Picumnus temminckii	Ochre-collared Piculet	high	LC
Anjos2004	FC	Psittaciformes	Psittacidae	Pionus	Pionus maximiliani	Scaly-headed Parrot	medium	LC
Anjos2004	FC	Passeriformes	Tyrannidae	Piprites	Piprites chloris	Wing-barred Piprites	high	LC
Anjos2004	FC	Passeriformes	Tyrannidae	Pitangus	Pitangus sulphuratus	Great Kiskadee	low	LC
Anjos2004	FC	Passeriformes	Rhinocryptidae	Psilorhamphus	Psilorhamphus guttatus	Spotted Bamboowren	medium	LC
Anjos2004	FC	Psittaciformes	Psittacidae	Psittacara	Psittacara leucophthalmus	White-eyed Parakeet	medium	LC
Anjos2004	FC	Passeriformes	Thamnophilidae	Pyriglena	Pyriglena leucoptera	White-shouldered Fire-eye	medium	LC
Anjos2004	FC	Psittaciformes	Psittacidae	Pyrrhura	Pyrrhura frontalis	Maroon-bellied Parakeet	medium	LC
Anjos2004	FC	Piciformes	Ramphastidae	Ramphastos	Ramphastos dicolorus	Red-breasted Toucan	medium	LC
Anjos2004	FC	Accipitriformes	Accipitridae	Rupornis	Rupornis magnirostris	Roadside Hawk	low	LC
Anjos2004	FC	Passeriformes	Thraupidae	Saltator	Saltator fuliginosus	Black-throated Grosbeak	high	LC
Anjos2004	FC	Passeriformes	Thraupidae	Saltator	Saltator similis	Green-winged Saltator	medium	LC
Anjos2004	FC	Piciformes	Ramphastidae	Selenidera	Selenidera maculirostris	Spot-billed Toucanet	high	LC
Anjos2004	FC	Passeriformes	Tyrannidae	Serpophaga	Serpophaga subcristata	White-crested Tyrannulet	low	LC
Anjos2004	FC	Passeriformes	Parulidae	Setophaga	Setophaga pitiayumi	Tropical Parula	medium	LC
Anjos2004	FC	Passeriformes	Furnariidae	Sittasomus	Sittasomus griseicapillus	Eastern Olivaceous Woodcreeper	medium	LC
Anjos2004	FC	Passeriformes	Furnariidae	Synallaxis	Synallaxis ruficapilla	Rufous-capped Spinetail	medium	LC
Anjos2004	FC	Passeriformes	Furnariidae	Synallaxis	Synallaxis spixi	Spix's Spinetail	does not normally occur in forest	LC
Anjos2004	FC	Passeriformes	Thraupidae	Tachyphonus	Tachyphonus coronatus	Ruby-crowned Tanager	medium	LC
Anjos2004	FC	Passeriformes	Thraupidae	Tangara	Tangara sayaca	Sayaca Tanager	low	LC
Anjos2004	FC	Passeriformes	Thamnophilidae	Thamnophilus	Thamnophilus caerulescens	Variable Antshrike	medium	LC
Anjos2004	FC	Passeriformes	Thamnophilidae	Thamnophilus	Thamnophilus doliatus	Barred Antshrike	medium	LC
Anjos2004	FC	Passeriformes	Tityridae	Tityra	Tityra cayana	Western Black-tailed Tityra	medium	LC
Anjos2004	FC	Passeriformes	Tyrannidae	Todirostrum	Todirostrum cinereum	Common Tody-flycatcher	low	LC
Anjos2004	FC	Passeriformes	Tyrannidae	Tolmomyias	Tolmomyias sulphurescens	Yellow-olive Flatbill	medium	LC
Anjos2004	FC	Passeriformes	Thraupidae	Trichothraupis	Trichothraupis melanops	Black-goggled Tanager	medium	LC
Anjos2004	FC	Trogoniformes	Trogonidae	Trogon	Trogon rufus	Black-throated Trogon	high	LC
Anjos2004	FC	Trogoniformes	Trogonidae	Trogon	Trogon surrucura	Southern Surucua Trogon	high	LC
Anjos2004	FC	Passeriformes	Turdidae	Turdus	Turdus amaurochalinus	Creamy-bellied Thrush	low	LC
Anjos2004	FC	Passeriformes	Turdidae	Turdus	Turdus leucomelas	Pale-breasted Thrush	medium	LC
Anjos2004	FC	Passeriformes	Turdidae	Turdus	Turdus rufiventris	Rufous-bellied Thrush	low	LC
Anjos2004	FC	Passeriformes	Turdidae	Turdus	Turdus subalaris	Eastern Slaty Thrush	medium	LC
Anjos2004	FC	Piciformes	Picidae	Veniliornis	Veniliornis spilogaster	White-spotted Woodpecker	high	LC
Anjos2004	FC	Passeriformes	Furnariidae	Xiphorhynchus	Xiphorhynchus fuscus	Lesser Woodcreeper	medium	LC
Anjos2004	FD	Passeriformes	Furnariidae	Anabacerthia	Anabacerthia lichtensteini	Ochre-breasted Foliage-gleaner	high	LC
Anjos2004	FD	Gruiformes	Rallidae	Aramides	Aramides saracura	Slaty-breasted Wood-rail	medium	LC
Anjos2004	FD	Passeriformes	Furnariidae	Automolus	Automolus leucophthalmus	White-eyed Foliage-gleaner	high	LC
Anjos2004	FD	Coraciiformes	Momotidae	Baryphthengus	Baryphthengus ruficapillus	Rufous-capped Motmot	high	LC
Anjos2004	FD	Passeriformes	Parulidae	Basileuterus	Basileuterus auricapilla	Golden-crowned Warbler	medium	LC
Anjos2004	FD	Passeriformes	Icteridae	Cacicus	Cacicus haemorrhous	Red-rumped Cacique	medium	LC
Anjos2004	FD	Passeriformes	Furnariidae	Campylorhamphus	Campylorhamphus trochilirostris	Red-billed Scythebill	medium	LC
Anjos2004	FD	Passeriformes	Tyrannidae	Capsiempis	Capsiempis flaveola	Yellow Tyrannulet	low	LC
Anjos2004	FD	Piciformes	Picidae	Celeus	Celeus flavescens	Blond-crested Woodpecker	medium	LC
Anjos2004	FD	Passeriformes	Pipridae	Chiroxiphia	Chiroxiphia caudata	Blue Manakin	high	LC
Anjos2004	FD	Passeriformes	Thraupidae	Cissopis	Cissopis leverianus	Magpie Tanager	medium	LC
Anjos2004	FD	Piciformes	Picidae	Colaptes	Colaptes melanochloros	Green-barred Woodpecker	medium	LC
Anjos2004	FD	Passeriformes	Thraupidae	Conirostrum	Conirostrum speciosum	Chestnut-vented Conebill	low	LC
Anjos2004	FD	Passeriformes	Conopophagidae	Conopophaga	Conopophaga lineata	Rufous Gnateater	medium	LC
Anjos2004	FD	Struthioniformes	Tinamidae	Crypturellus	Crypturellus obsoletus	Brown Tinamou	high	LC
Anjos2004	FD	Struthioniformes	Tinamidae	Crypturellus	Crypturellus tataupa	Tataupa Tinamou	high	LC
Anjos2004	FD	Passeriformes	Corvidae	Cyanocorax	Cyanocorax chrysops	Plush-crested Jay	medium	LC
Anjos2004	FD	Passeriformes	Vireonidae	Cyclarhis	Cyclarhis gujanensis	Rufous-browed Peppershrike	medium	LC
Anjos2004	FD	Passeriformes	Thraupidae	Dacnis	Dacnis cayana	Blue Dacnis	medium	LC
Anjos2004	FD	Passeriformes	Furnariidae	Dendrocincla	Dendrocincla turdina	Plain-winged Woodcreeper	medium	LC
Anjos2004	FD	Passeriformes	Furnariidae	Dendrocolaptes	Dendrocolaptes platyrostris	Planalto Woodcreeper	medium	LC
Anjos2004	FD	Passeriformes	Furnariidae	Dendroma	Dendroma rufa	Buff-fronted Foliage-gleaner	high	LC
Anjos2004	FD	Passeriformes	Thamnophilidae	Dysithamnus	Dysithamnus mentalis	Plain Antvireo	medium	LC
Anjos2004	FD	Passeriformes	Rhinocryptidae	Eleoscytalopus	Eleoscytalopus indigoticus	White-breasted Tapaculo	medium	LC
Anjos2004	FD	Passeriformes	Tyrannidae	Empidonomus	Empidonomus varius	Variegated Flycatcher	medium	LC
Anjos2004	FD	Passeriformes	Fringillidae	Euphonia	Euphonia pectoralis	Chestnut-bellied Euphonia	medium	LC
Anjos2004	FD	Passeriformes	Fringillidae	Euphonia	Euphonia violacea	Violaceous Euphonia	medium	LC
Anjos2004	FD	Psittaciformes	Psittacidae	Forpus	Forpus xanthopterygius	Blue-winged Parrotlet	medium	LC
Anjos2004	FD	Columbiformes	Columbidae	Geotrygon	Geotrygon montana	Ruddy Quail-dove	medium	LC
Anjos2004	FD	Passeriformes	Cardinalidae	Habia	Habia rubica	Red-crowned Ant-tanager	high	LC
Anjos2004	FD	Passeriformes	Thraupidae	Hemithraupis	Hemithraupis guira	Guira Tanager	medium	LC
Anjos2004	FD	Falconiformes	Falconidae	Herpetotheres	Herpetotheres cachinnans	Laughing Falcon	low	LC
Anjos2004	FD	Passeriformes	Thamnophilidae	Hypoedaleus	Hypoedaleus guttatus	Spot-backed Antshrike	high	LC
Anjos2004	FD	Accipitriformes	Accipitridae	Ictinia	Ictinia plumbea	Plumbeous Kite	medium	LC
Anjos2004	FD	Passeriformes	Furnariidae	Lepidocolaptes	Lepidocolaptes angustirostris	Narrow-billed Woodcreeper	low	LC
Anjos2004	FD	Passeriformes	Tyrannidae	Leptopogon	Leptopogon amaurocephalus	Sepia-capped Flycatcher	medium	LC
Anjos2004	FD	Columbiformes	Columbidae	Leptotila	Leptotila rufaxilla	Grey-fronted Dove	medium	LC
Anjos2004	FD	Columbiformes	Columbidae	Leptotila	Leptotila verreauxi	White-tipped Dove	medium	LC
Anjos2004	FD	Caprimulgiformes	Trochilidae	Leucochloris	Leucochloris albicollis	White-throated Hummingbird	medium	LC
Anjos2004	FD	Passeriformes	Thamnophilidae	Mackenziaena	Mackenziaena severa	Tufted Antshrike	medium	LC
Anjos2004	FD	Passeriformes	Tyrannidae	Megarynchus	Megarynchus pitangua	Boat-billed Flycatcher	low	LC
Anjos2004	FD	Strigiformes	Strigidae	Megascops	Megascops choliba	Tropical Screech-owl	medium	LC
Anjos2004	FD	Piciformes	Picidae	Melanerpes	Melanerpes flavifrons	Yellow-fronted Woodpecker	medium	LC
Anjos2004	FD	Passeriformes	Tyrannidae	Mionectes	Mionectes rufiventris	Grey-hooded Flycatcher	high	LC
Anjos2004	FD	Passeriformes	Tyrannidae	Myiarchus	Myiarchus swainsoni	Swainson's Flycatcher	low	LC
Anjos2004	FD	Passeriformes	Tyrannidae	Myiodynastes	Myiodynastes solitarius	Southern Streaked Flycatcher	medium	LC
Anjos2004	FD	Passeriformes	Tyrannidae	Myiopagis	Myiopagis caniceps	Atlantic Grey Elaenia	high	LC
Anjos2004	FD	Passeriformes	Tyrannidae	Myiornis	Myiornis auricularis	Eared Pygmy-tyrant	medium	LC
Anjos2004	FD	Passeriformes	Parulidae	Myiothlypis	Myiothlypis leucoblephara	White-rimmed Warbler	medium	LC
Anjos2004	FD	Passeriformes	Tityridae	Pachyramphus	Pachyramphus castaneus	Chestnut-crowned Becard	medium	LC
Anjos2004	FD	Passeriformes	Tityridae	Pachyramphus	Pachyramphus validus	Crested Becard	high	LC
Anjos2004	FD	Columbiformes	Columbidae	Patagioenas	Patagioenas cayennensis	Pale-vented Pigeon	medium	LC
Anjos2004	FD	Columbiformes	Columbidae	Patagioenas	Patagioenas picazuro	Picazuro Pigeon	medium	LC
Anjos2004	FD	Columbiformes	Columbidae	Patagioenas	Patagioenas speciosa	Scaled Pigeon	medium	LC
Anjos2004	FD	Galliformes	Cracidae	Penelope	Penelope superciliaris	Rusty-margined Guan	medium	NT
Anjos2004	FD	Caprimulgiformes	Trochilidae	Phaethornis	Phaethornis eurynome	Scale-throated Hermit	high	LC
Anjos2004	FD	Passeriformes	Tyrannidae	Phylloscartes	Phylloscartes ventralis	Mottle-cheeked Tyrannulet	high	LC
Anjos2004	FD	Cuculiformes	Cuculidae	Piaya	Piaya cayana	Common Squirrel-cuckoo	medium	LC
Anjos2004	FD	Piciformes	Picidae	Picumnus	Picumnus temminckii	Ochre-collared Piculet	high	LC
Anjos2004	FD	Psittaciformes	Psittacidae	Pionus	Pionus maximiliani	Scaly-headed Parrot	medium	LC
Anjos2004	FD	Passeriformes	Thraupidae	Pipraeidea	Pipraeidea melanonota	Fawn-breasted Tanager	low	LC
Anjos2004	FD	Passeriformes	Tyrannidae	Pitangus	Pitangus sulphuratus	Great Kiskadee	low	LC
Anjos2004	FD	Passeriformes	Rhinocryptidae	Psilorhamphus	Psilorhamphus guttatus	Spotted Bamboowren	medium	LC
Anjos2004	FD	Passeriformes	Thamnophilidae	Pyriglena	Pyriglena leucoptera	White-shouldered Fire-eye	medium	LC
Anjos2004	FD	Psittaciformes	Psittacidae	Pyrrhura	Pyrrhura frontalis	Maroon-bellied Parakeet	medium	LC
Anjos2004	FD	Piciformes	Ramphastidae	Ramphastos	Ramphastos dicolorus	Red-breasted Toucan	medium	LC
Anjos2004	FD	Accipitriformes	Accipitridae	Rupornis	Rupornis magnirostris	Roadside Hawk	low	LC
Anjos2004	FD	Passeriformes	Thraupidae	Saltator	Saltator fuliginosus	Black-throated Grosbeak	high	LC
Anjos2004	FD	Passeriformes	Thraupidae	Saltator	Saltator similis	Green-winged Saltator	medium	LC
Anjos2004	FD	Passeriformes	Tityridae	Schiffornis	Schiffornis virescens	Greenish Schiffornis	high	LC
Anjos2004	FD	Piciformes	Ramphastidae	Selenidera	Selenidera maculirostris	Spot-billed Toucanet	high	LC
Anjos2004	FD	Passeriformes	Parulidae	Setophaga	Setophaga pitiayumi	Tropical Parula	medium	LC
Anjos2004	FD	Passeriformes	Tyrannidae	Sirystes	Sirystes sibilator	Sibilant Sirystes	high	LC
Anjos2004	FD	Passeriformes	Furnariidae	Sittasomus	Sittasomus griseicapillus	Eastern Olivaceous Woodcreeper	medium	LC
Anjos2004	FD	Passeriformes	Furnariidae	Synallaxis	Synallaxis ruficapilla	Rufous-capped Spinetail	medium	LC
Anjos2004	FD	Passeriformes	Furnariidae	Synallaxis	Synallaxis spixi	Spix's Spinetail	does not normally occur in forest	LC
Anjos2004	FD	Passeriformes	Thraupidae	Tachyphonus	Tachyphonus coronatus	Ruby-crowned Tanager	medium	LC
Anjos2004	FD	Passeriformes	Thraupidae	Tangara	Tangara sayaca	Sayaca Tanager	low	LC
Anjos2004	FD	Passeriformes	Thamnophilidae	Thamnophilus	Thamnophilus caerulescens	Variable Antshrike	medium	LC
Anjos2004	FD	Passeriformes	Thamnophilidae	Thamnophilus	Thamnophilus doliatus	Barred Antshrike	medium	LC
Anjos2004	FD	Passeriformes	Thraupidae	Thlypopsis	Thlypopsis pyrrhocoma	Chestnut-headed Tanager	medium	LC
Anjos2004	FD	Passeriformes	Tityridae	Tityra	Tityra cayana	Western Black-tailed Tityra	medium	LC
Anjos2004	FD	Passeriformes	Tityridae	Tityra	Tityra inquisitor	Black-crowned Tityra	medium	LC
Anjos2004	FD	Passeriformes	Tyrannidae	Todirostrum	Todirostrum cinereum	Common Tody-flycatcher	low	LC
Anjos2004	FD	Passeriformes	Tyrannidae	Tolmomyias	Tolmomyias sulphurescens	Yellow-olive Flatbill	medium	LC
Anjos2004	FD	Passeriformes	Thraupidae	Trichothraupis	Trichothraupis melanops	Black-goggled Tanager	medium	LC
Anjos2004	FD	Trogoniformes	Trogonidae	Trogon	Trogon rufus	Black-throated Trogon	high	LC
Anjos2004	FD	Trogoniformes	Trogonidae	Trogon	Trogon surrucura	Southern Surucua Trogon	high	LC
Anjos2004	FD	Passeriformes	Turdidae	Turdus	Turdus albicollis	White-necked Thrush	medium	LC
Anjos2004	FD	Passeriformes	Turdidae	Turdus	Turdus amaurochalinus	Creamy-bellied Thrush	low	LC
Anjos2004	FD	Passeriformes	Turdidae	Turdus	Turdus leucomelas	Pale-breasted Thrush	medium	LC
Anjos2004	FD	Passeriformes	Turdidae	Turdus	Turdus rufiventris	Rufous-bellied Thrush	low	LC
Anjos2004	FD	Passeriformes	Tyrannidae	Tyrannus	Tyrannus melancholicus	Tropical Kingbird	low	LC
Anjos2004	FD	Piciformes	Picidae	Veniliornis	Veniliornis spilogaster	White-spotted Woodpecker	high	LC
Anjos2004	FD	Passeriformes	Furnariidae	Xenops	Xenops rutilus	Streaked Xenops	high	LC
Anjos2004	FE	Passeriformes	Furnariidae	Anabacerthia	Anabacerthia lichtensteini	Ochre-breasted Foliage-gleaner	high	LC
Anjos2004	FE	Caprimulgiformes	Trochilidae	Anthracothorax	Anthracothorax nigricollis	Black-throated Mango	low	LC
Anjos2004	FE	Gruiformes	Rallidae	Aramides	Aramides saracura	Slaty-breasted Wood-rail	medium	LC
Anjos2004	FE	Coraciiformes	Momotidae	Baryphthengus	Baryphthengus ruficapillus	Rufous-capped Motmot	high	LC
Anjos2004	FE	Passeriformes	Parulidae	Basileuterus	Basileuterus auricapilla	Golden-crowned Warbler	medium	LC
Anjos2004	FE	Psittaciformes	Psittacidae	Brotogeris	Brotogeris tirica	Plain Parakeet	medium	LC
Anjos2004	FE	Passeriformes	Icteridae	Cacicus	Cacicus haemorrhous	Red-rumped Cacique	medium	LC
Anjos2004	FE	Piciformes	Picidae	Celeus	Celeus flavescens	Blond-crested Woodpecker	medium	LC
Anjos2004	FE	Passeriformes	Thraupidae	Cissopis	Cissopis leverianus	Magpie Tanager	medium	LC
Anjos2004	FE	Piciformes	Picidae	Colaptes	Colaptes melanochloros	Green-barred Woodpecker	medium	LC
Anjos2004	FE	Passeriformes	Tyrannidae	Colonia	Colonia colonus	Long-tailed Tyrant	medium	LC
Anjos2004	FE	Passeriformes	Thraupidae	Conirostrum	Conirostrum speciosum	Chestnut-vented Conebill	low	LC
Anjos2004	FE	Passeriformes	Conopophagidae	Conopophaga	Conopophaga lineata	Rufous Gnateater	medium	LC
Anjos2004	FE	Passeriformes	Furnariidae	Cranioleuca	Cranioleuca obsoleta	Olive Spinetail	medium	LC
Anjos2004	FE	Struthioniformes	Tinamidae	Crypturellus	Crypturellus obsoletus	Brown Tinamou	high	LC
Anjos2004	FE	Struthioniformes	Tinamidae	Crypturellus	Crypturellus parvirostris	Small-billed Tinamou	low	LC
Anjos2004	FE	Struthioniformes	Tinamidae	Crypturellus	Crypturellus tataupa	Tataupa Tinamou	high	LC
Anjos2004	FE	Passeriformes	Corvidae	Cyanocorax	Cyanocorax chrysops	Plush-crested Jay	medium	LC
Anjos2004	FE	Passeriformes	Vireonidae	Cyclarhis	Cyclarhis gujanensis	Rufous-browed Peppershrike	medium	LC
Anjos2004	FE	Passeriformes	Furnariidae	Dendrocolaptes	Dendrocolaptes platyrostris	Planalto Woodcreeper	medium	LC
Anjos2004	FE	Passeriformes	Furnariidae	Dendroma	Dendroma rufa	Buff-fronted Foliage-gleaner	high	LC
Anjos2004	FE	Passeriformes	Thamnophilidae	Dysithamnus	Dysithamnus mentalis	Plain Antvireo	medium	LC
Anjos2004	FE	Passeriformes	Tyrannidae	Empidonomus	Empidonomus varius	Variegated Flycatcher	medium	LC
Anjos2004	FE	Strigiformes	Strigidae	Glaucidium	Glaucidium brasilianum	Ferruginous Pygmy-owl	unset	LC
Anjos2004	FE	Passeriformes	Cardinalidae	Habia	Habia rubica	Red-crowned Ant-tanager	high	LC
Anjos2004	FE	Passeriformes	Thraupidae	Hemithraupis	Hemithraupis guira	Guira Tanager	medium	LC
Anjos2004	FE	Passeriformes	Thamnophilidae	Herpsilochmus	Herpsilochmus rufimarginatus	Southern Rufous-winged Antwren	medium	LC
Anjos2004	FE	Piciformes	Picidae	Hylatomus	Hylatomus lineatus	Lineated Woodpecker	low	LC
Anjos2004	FE	Passeriformes	Thamnophilidae	Hypoedaleus	Hypoedaleus guttatus	Spot-backed Antshrike	high	LC
Anjos2004	FE	Accipitriformes	Accipitridae	Ictinia	Ictinia plumbea	Plumbeous Kite	medium	LC
Anjos2004	FE	Passeriformes	Tyrannidae	Lathrotriccus	Lathrotriccus euleri	Euler's Flycatcher	medium	LC
Anjos2004	FE	Passeriformes	Furnariidae	Lepidocolaptes	Lepidocolaptes angustirostris	Narrow-billed Woodcreeper	low	LC
Anjos2004	FE	Passeriformes	Tyrannidae	Leptopogon	Leptopogon amaurocephalus	Sepia-capped Flycatcher	medium	LC
Anjos2004	FE	Columbiformes	Columbidae	Leptotila	Leptotila verreauxi	White-tipped Dove	medium	LC
Anjos2004	FE	Passeriformes	Thamnophilidae	Mackenziaena	Mackenziaena severa	Tufted Antshrike	medium	LC
Anjos2004	FE	Passeriformes	Tyrannidae	Megarynchus	Megarynchus pitangua	Boat-billed Flycatcher	low	LC
Anjos2004	FE	Falconiformes	Falconidae	Micrastur	Micrastur ruficollis	Barred Forest-falcon	medium	LC
Anjos2004	FE	Passeriformes	Tyrannidae	Myiarchus	Myiarchus swainsoni	Swainson's Flycatcher	low	LC
Anjos2004	FE	Passeriformes	Tyrannidae	Myiodynastes	Myiodynastes solitarius	Southern Streaked Flycatcher	medium	LC
Anjos2004	FE	Passeriformes	Tyrannidae	Myiopagis	Myiopagis caniceps	Atlantic Grey Elaenia	high	LC
Anjos2004	FE	Passeriformes	Tyrannidae	Myiornis	Myiornis auricularis	Eared Pygmy-tyrant	medium	LC
Anjos2004	FE	Passeriformes	Parulidae	Myiothlypis	Myiothlypis leucoblephara	White-rimmed Warbler	medium	LC
Anjos2004	FE	Passeriformes	Tityridae	Pachyramphus	Pachyramphus validus	Crested Becard	high	LC
Anjos2004	FE	Passeriformes	Tityridae	Pachyramphus	Pachyramphus viridis	Green-backed Becard	medium	LC
Anjos2004	FE	Columbiformes	Columbidae	Patagioenas	Patagioenas cayennensis	Pale-vented Pigeon	medium	LC
Anjos2004	FE	Columbiformes	Columbidae	Patagioenas	Patagioenas picazuro	Picazuro Pigeon	medium	LC
Anjos2004	FE	Galliformes	Cracidae	Penelope	Penelope superciliaris	Rusty-margined Guan	medium	NT
Anjos2004	FE	Caprimulgiformes	Trochilidae	Phaethornis	Phaethornis eurynome	Scale-throated Hermit	high	LC
Anjos2004	FE	Passeriformes	Tyrannidae	Phylloscartes	Phylloscartes ventralis	Mottle-cheeked Tyrannulet	high	LC
Anjos2004	FE	Cuculiformes	Cuculidae	Piaya	Piaya cayana	Common Squirrel-cuckoo	medium	LC
Anjos2004	FE	Piciformes	Picidae	Picumnus	Picumnus temminckii	Ochre-collared Piculet	high	LC
Anjos2004	FE	Psittaciformes	Psittacidae	Pionus	Pionus maximiliani	Scaly-headed Parrot	medium	LC
Anjos2004	FE	Passeriformes	Thraupidae	Pipraeidea	Pipraeidea melanonota	Fawn-breasted Tanager	low	LC
Anjos2004	FE	Passeriformes	Tyrannidae	Pitangus	Pitangus sulphuratus	Great Kiskadee	low	LC
Anjos2004	FE	Passeriformes	Thamnophilidae	Pyriglena	Pyriglena leucoptera	White-shouldered Fire-eye	medium	LC
Anjos2004	FE	Psittaciformes	Psittacidae	Pyrrhura	Pyrrhura frontalis	Maroon-bellied Parakeet	medium	LC
Anjos2004	FE	Accipitriformes	Accipitridae	Rupornis	Rupornis magnirostris	Roadside Hawk	low	LC
Anjos2004	FE	Passeriformes	Thraupidae	Saltator	Saltator fuliginosus	Black-throated Grosbeak	high	LC
Anjos2004	FE	Passeriformes	Thraupidae	Saltator	Saltator similis	Green-winged Saltator	medium	LC
Anjos2004	FE	Piciformes	Ramphastidae	Selenidera	Selenidera maculirostris	Spot-billed Toucanet	high	LC
Anjos2004	FE	Passeriformes	Parulidae	Setophaga	Setophaga pitiayumi	Tropical Parula	medium	LC
Anjos2004	FE	Passeriformes	Tyrannidae	Sirystes	Sirystes sibilator	Sibilant Sirystes	high	LC
Anjos2004	FE	Passeriformes	Furnariidae	Sittasomus	Sittasomus griseicapillus	Eastern Olivaceous Woodcreeper	medium	LC
Anjos2004	FE	Passeriformes	Furnariidae	Synallaxis	Synallaxis ruficapilla	Rufous-capped Spinetail	medium	LC
Anjos2004	FE	Passeriformes	Thraupidae	Tachyphonus	Tachyphonus coronatus	Ruby-crowned Tanager	medium	LC
Anjos2004	FE	Passeriformes	Thraupidae	Tangara	Tangara sayaca	Sayaca Tanager	low	LC
Anjos2004	FE	Caprimulgiformes	Trochilidae	Thalurania	Thalurania glaucopis	Violet-capped Woodnymph	medium	LC
Anjos2004	FE	Passeriformes	Thamnophilidae	Thamnophilus	Thamnophilus caerulescens	Variable Antshrike	medium	LC
Anjos2004	FE	Passeriformes	Thamnophilidae	Thamnophilus	Thamnophilus doliatus	Barred Antshrike	medium	LC
Anjos2004	FE	Passeriformes	Tityridae	Tityra	Tityra cayana	Western Black-tailed Tityra	medium	LC
Anjos2004	FE	Passeriformes	Thraupidae	Trichothraupis	Trichothraupis melanops	Black-goggled Tanager	medium	LC
Anjos2004	FE	Trogoniformes	Trogonidae	Trogon	Trogon rufus	Black-throated Trogon	high	LC
Anjos2004	FE	Trogoniformes	Trogonidae	Trogon	Trogon surrucura	Southern Surucua Trogon	high	LC
Anjos2004	FE	Passeriformes	Turdidae	Turdus	Turdus albicollis	White-necked Thrush	medium	LC
Anjos2004	FE	Passeriformes	Turdidae	Turdus	Turdus amaurochalinus	Creamy-bellied Thrush	low	LC
Anjos2004	FE	Passeriformes	Turdidae	Turdus	Turdus leucomelas	Pale-breasted Thrush	medium	LC
Anjos2004	FE	Passeriformes	Turdidae	Turdus	Turdus rufiventris	Rufous-bellied Thrush	low	LC
Anjos2004	FE	Passeriformes	Tyrannidae	Tyrannus	Tyrannus melancholicus	Tropical Kingbird	low	LC
Anjos2004	FE	Piciformes	Picidae	Veniliornis	Veniliornis spilogaster	White-spotted Woodpecker	high	LC
Anjos2004	FE	Passeriformes	Furnariidae	Xiphocolaptes	Xiphocolaptes albicollis	White-throated Woodcreeper	medium	LC
Anjos2004	FE	Passeriformes	Furnariidae	Xiphorhynchus	Xiphorhynchus fuscus	Lesser Woodcreeper	medium	LC
Anjos2004	FG	Psittaciformes	Psittacidae	Amazona	Amazona aestiva	Turquoise-fronted Amazon	low	NT
Anjos2004	FG	Passeriformes	Furnariidae	Anabacerthia	Anabacerthia lichtensteini	Ochre-breasted Foliage-gleaner	high	LC
Anjos2004	FG	Passeriformes	Furnariidae	Automolus	Automolus leucophthalmus	White-eyed Foliage-gleaner	high	LC
Anjos2004	FG	Coraciiformes	Momotidae	Baryphthengus	Baryphthengus ruficapillus	Rufous-capped Motmot	high	LC
Anjos2004	FG	Passeriformes	Parulidae	Basileuterus	Basileuterus auricapilla	Golden-crowned Warbler	medium	LC
Anjos2004	FG	Piciformes	Picidae	Campephilus	Campephilus melanoleucos	Crimson-crested Woodpecker	medium	LC
Anjos2004	FG	Piciformes	Picidae	Campephilus	Campephilus robustus	Robust Woodpecker	high	LC
Anjos2004	FG	Passeriformes	Furnariidae	Campylorhamphus	Campylorhamphus trochilirostris	Red-billed Scythebill	medium	LC
Anjos2004	FG	Passeriformes	Tyrannidae	Capsiempis	Capsiempis flaveola	Yellow Tyrannulet	low	LC
Anjos2004	FG	Passeriformes	Formicariidae	Chamaeza	Chamaeza campanisona	Short-tailed Antthrush	high	LC
Anjos2004	FG	Passeriformes	Pipridae	Chiroxiphia	Chiroxiphia caudata	Blue Manakin	high	LC
Anjos2004	FG	Passeriformes	Thraupidae	Cissopis	Cissopis leverianus	Magpie Tanager	medium	LC
Anjos2004	FG	Columbiformes	Columbidae	Claravis	Claravis pretiosa	Blue Ground-dove	medium	LC
Anjos2004	FG	Cuculiformes	Cuculidae	Coccyzus	Coccyzus americanus	Yellow-billed Cuckoo	medium	LC
Anjos2004	FG	Cuculiformes	Cuculidae	Coccyzus	Coccyzus melacoryphus	Dark-billed Cuckoo	medium	LC
Anjos2004	FG	Piciformes	Picidae	Colaptes	Colaptes melanochloros	Green-barred Woodpecker	medium	LC
Anjos2004	FG	Passeriformes	Tyrannidae	Colonia	Colonia colonus	Long-tailed Tyrant	medium	LC
Anjos2004	FG	Passeriformes	Thraupidae	Conirostrum	Conirostrum speciosum	Chestnut-vented Conebill	low	LC
Anjos2004	FG	Passeriformes	Conopophagidae	Conopophaga	Conopophaga lineata	Rufous Gnateater	medium	LC
Anjos2004	FG	Passeriformes	Furnariidae	Cranioleuca	Cranioleuca obsoleta	Olive Spinetail	medium	LC
Anjos2004	FG	Struthioniformes	Tinamidae	Crypturellus	Crypturellus obsoletus	Brown Tinamou	high	LC
Anjos2004	FG	Struthioniformes	Tinamidae	Crypturellus	Crypturellus tataupa	Tataupa Tinamou	high	LC
Anjos2004	FG	Passeriformes	Corvidae	Cyanocorax	Cyanocorax chrysops	Plush-crested Jay	medium	LC
Anjos2004	FG	Passeriformes	Vireonidae	Cyclarhis	Cyclarhis gujanensis	Rufous-browed Peppershrike	medium	LC
Anjos2004	FG	Passeriformes	Thraupidae	Dacnis	Dacnis cayana	Blue Dacnis	medium	LC
Anjos2004	FG	Passeriformes	Furnariidae	Dendrocolaptes	Dendrocolaptes platyrostris	Planalto Woodcreeper	medium	LC
Anjos2004	FG	Passeriformes	Furnariidae	Dendroma	Dendroma rufa	Buff-fronted Foliage-gleaner	high	LC
Anjos2004	FG	Passeriformes	Thamnophilidae	Drymophila	Drymophila rubricollis	Bertoni's Antbird	high	LC
Anjos2004	FG	Passeriformes	Thamnophilidae	Dysithamnus	Dysithamnus mentalis	Plain Antvireo	medium	LC
Anjos2004	FG	Passeriformes	Rhinocryptidae	Eleoscytalopus	Eleoscytalopus indigoticus	White-breasted Tapaculo	medium	LC
Anjos2004	FG	Passeriformes	Tyrannidae	Empidonomus	Empidonomus varius	Variegated Flycatcher	medium	LC
Anjos2004	FG	Passeriformes	Fringillidae	Euphonia	Euphonia chlorotica	Purple-throated Euphonia	low	LC
Anjos2004	FG	Psittaciformes	Psittacidae	Forpus	Forpus xanthopterygius	Blue-winged Parrotlet	medium	LC
Anjos2004	FG	Columbiformes	Columbidae	Geotrygon	Geotrygon montana	Ruddy Quail-dove	medium	LC
Anjos2004	FG	Strigiformes	Strigidae	Glaucidium	Glaucidium brasilianum	Ferruginous Pygmy-owl	unset	LC
Anjos2004	FG	Passeriformes	Cardinalidae	Habia	Habia rubica	Red-crowned Ant-tanager	high	LC
Anjos2004	FG	Passeriformes	Furnariidae	Heliobletus	Heliobletus contaminatus	Sharp-billed Treehunter	high	LC
Anjos2004	FG	Passeriformes	Thraupidae	Hemithraupis	Hemithraupis guira	Guira Tanager	medium	LC
Anjos2004	FG	Passeriformes	Tyrannidae	Hemitriccus	Hemitriccus diops	Drab-breasted Bamboo-tyrant	high	LC
Anjos2004	FG	Passeriformes	Tyrannidae	Hemitriccus	Hemitriccus obsoletus	Brown-breasted Bamboo-tyrant	high	LC
Anjos2004	FG	Passeriformes	Thamnophilidae	Herpsilochmus	Herpsilochmus rufimarginatus	Southern Rufous-winged Antwren	medium	LC
Anjos2004	FG	Piciformes	Picidae	Hylatomus	Hylatomus lineatus	Lineated Woodpecker	low	LC
Anjos2004	FG	Passeriformes	Grallariidae	Hylopezus	Hylopezus ochroleucus	White-browed Antpitta	medium	LC
Anjos2004	FG	Passeriformes	Thamnophilidae	Hypoedaleus	Hypoedaleus guttatus	Spot-backed Antshrike	high	LC
Anjos2004	FG	Accipitriformes	Accipitridae	Ictinia	Ictinia plumbea	Plumbeous Kite	medium	LC
Anjos2004	FG	Passeriformes	Tyrannidae	Lathrotriccus	Lathrotriccus euleri	Euler's Flycatcher	medium	LC
Anjos2004	FG	Passeriformes	Tyrannidae	Leptopogon	Leptopogon amaurocephalus	Sepia-capped Flycatcher	medium	LC
Anjos2004	FG	Columbiformes	Columbidae	Leptotila	Leptotila rufaxilla	Grey-fronted Dove	medium	LC
Anjos2004	FG	Columbiformes	Columbidae	Leptotila	Leptotila verreauxi	White-tipped Dove	medium	LC
Anjos2004	FG	Passeriformes	Thamnophilidae	Mackenziaena	Mackenziaena severa	Tufted Antshrike	medium	LC
Anjos2004	FG	Passeriformes	Tyrannidae	Megarynchus	Megarynchus pitangua	Boat-billed Flycatcher	low	LC
Anjos2004	FG	Strigiformes	Strigidae	Megascops	Megascops choliba	Tropical Screech-owl	medium	LC
Anjos2004	FG	Piciformes	Picidae	Melanerpes	Melanerpes flavifrons	Yellow-fronted Woodpecker	medium	LC
Anjos2004	FG	Falconiformes	Falconidae	Micrastur	Micrastur ruficollis	Barred Forest-falcon	medium	LC
Anjos2004	FG	Passeriformes	Tyrannidae	Mionectes	Mionectes rufiventris	Grey-hooded Flycatcher	high	LC
Anjos2004	FG	Passeriformes	Tyrannidae	Myiarchus	Myiarchus swainsoni	Swainson's Flycatcher	low	LC
Anjos2004	FG	Passeriformes	Tyrannidae	Myiodynastes	Myiodynastes solitarius	Southern Streaked Flycatcher	medium	LC
Anjos2004	FG	Passeriformes	Tyrannidae	Myiopagis	Myiopagis caniceps	Atlantic Grey Elaenia	high	LC
Anjos2004	FG	Passeriformes	Tyrannidae	Myiornis	Myiornis auricularis	Eared Pygmy-tyrant	medium	LC
Anjos2004	FG	Passeriformes	Parulidae	Myiothlypis	Myiothlypis leucoblephara	White-rimmed Warbler	medium	LC
Anjos2004	FG	Passeriformes	Tityridae	Pachyramphus	Pachyramphus castaneus	Chestnut-crowned Becard	medium	LC
Anjos2004	FG	Passeriformes	Tityridae	Pachyramphus	Pachyramphus validus	Crested Becard	high	LC
Anjos2004	FG	Columbiformes	Columbidae	Patagioenas	Patagioenas cayennensis	Pale-vented Pigeon	medium	LC
Anjos2004	FG	Columbiformes	Columbidae	Patagioenas	Patagioenas picazuro	Picazuro Pigeon	medium	LC
Anjos2004	FG	Galliformes	Cracidae	Penelope	Penelope superciliaris	Rusty-margined Guan	medium	NT
Anjos2004	FG	Caprimulgiformes	Trochilidae	Phaethornis	Phaethornis eurynome	Scale-throated Hermit	high	LC
Anjos2004	FG	Cuculiformes	Cuculidae	Piaya	Piaya cayana	Common Squirrel-cuckoo	medium	LC
Anjos2004	FG	Piciformes	Picidae	Picumnus	Picumnus temminckii	Ochre-collared Piculet	high	LC
Anjos2004	FG	Psittaciformes	Psittacidae	Pionopsitta	Pionopsitta pileata	Pileated Parrot	medium	LC
Anjos2004	FG	Psittaciformes	Psittacidae	Pionus	Pionus maximiliani	Scaly-headed Parrot	medium	LC
Anjos2004	FG	Passeriformes	Tyrannidae	Pitangus	Pitangus sulphuratus	Great Kiskadee	low	LC
Anjos2004	FG	Passeriformes	Tyrannidae	Poecilotriccus	Poecilotriccus plumbeiceps	Ochre-faced Tody-flycatcher	medium	LC
Anjos2004	FG	Psittaciformes	Psittacidae	Primolius	Primolius maracana	Blue-winged Macaw	medium	NT
Anjos2004	FG	Passeriformes	Rhinocryptidae	Psilorhamphus	Psilorhamphus guttatus	Spotted Bamboowren	medium	LC
Anjos2004	FG	Psittaciformes	Psittacidae	Psittacara	Psittacara leucophthalmus	White-eyed Parakeet	medium	LC
Anjos2004	FG	Passeriformes	Thamnophilidae	Pyriglena	Pyriglena leucoptera	White-shouldered Fire-eye	medium	LC
Anjos2004	FG	Psittaciformes	Psittacidae	Pyrrhura	Pyrrhura frontalis	Maroon-bellied Parakeet	medium	LC
Anjos2004	FG	Passeriformes	Thraupidae	Saltator	Saltator fuliginosus	Black-throated Grosbeak	high	LC
Anjos2004	FG	Passeriformes	Thraupidae	Saltator	Saltator similis	Green-winged Saltator	medium	LC
Anjos2004	FG	Piciformes	Ramphastidae	Selenidera	Selenidera maculirostris	Spot-billed Toucanet	high	LC
Anjos2004	FG	Passeriformes	Parulidae	Setophaga	Setophaga pitiayumi	Tropical Parula	medium	LC
Anjos2004	FG	Passeriformes	Tyrannidae	Sirystes	Sirystes sibilator	Sibilant Sirystes	high	LC
Anjos2004	FG	Passeriformes	Furnariidae	Sittasomus	Sittasomus griseicapillus	Eastern Olivaceous Woodcreeper	medium	LC
Anjos2004	FG	Passeriformes	Furnariidae	Synallaxis	Synallaxis cinerascens	Grey-bellied Spinetail	high	LC
Anjos2004	FG	Passeriformes	Furnariidae	Synallaxis	Synallaxis ruficapilla	Rufous-capped Spinetail	medium	LC
Anjos2004	FG	Passeriformes	Furnariidae	Syndactyla	Syndactyla rufosuperciliata	Buff-browed Foliage-gleaner	medium	LC
Anjos2004	FG	Passeriformes	Thraupidae	Tachyphonus	Tachyphonus coronatus	Ruby-crowned Tanager	medium	LC
Anjos2004	FG	Passeriformes	Thraupidae	Tangara	Tangara sayaca	Sayaca Tanager	low	LC
Anjos2004	FG	Passeriformes	Thamnophilidae	Thamnophilus	Thamnophilus caerulescens	Variable Antshrike	medium	LC
Anjos2004	FG	Passeriformes	Thraupidae	Thlypopsis	Thlypopsis pyrrhocoma	Chestnut-headed Tanager	medium	LC
Anjos2004	FG	Passeriformes	Tityridae	Tityra	Tityra cayana	Western Black-tailed Tityra	medium	LC
Anjos2004	FG	Passeriformes	Tyrannidae	Tolmomyias	Tolmomyias sulphurescens	Yellow-olive Flatbill	medium	LC
Anjos2004	FG	Passeriformes	Thraupidae	Trichothraupis	Trichothraupis melanops	Black-goggled Tanager	medium	LC
Anjos2004	FG	Trogoniformes	Trogonidae	Trogon	Trogon rufus	Black-throated Trogon	high	LC
Anjos2004	FG	Trogoniformes	Trogonidae	Trogon	Trogon surrucura	Southern Surucua Trogon	high	LC
Anjos2004	FG	Passeriformes	Turdidae	Turdus	Turdus amaurochalinus	Creamy-bellied Thrush	low	LC
Anjos2004	FG	Passeriformes	Turdidae	Turdus	Turdus leucomelas	Pale-breasted Thrush	medium	LC
Anjos2004	FG	Passeriformes	Turdidae	Turdus	Turdus rufiventris	Rufous-bellied Thrush	low	LC
Anjos2004	FG	Passeriformes	Turdidae	Turdus	Turdus subalaris	Eastern Slaty Thrush	medium	LC
Anjos2004	FG	Passeriformes	Tyrannidae	Tyrannus	Tyrannus melancholicus	Tropical Kingbird	low	LC
Anjos2004	FG	Piciformes	Picidae	Veniliornis	Veniliornis spilogaster	White-spotted Woodpecker	high	LC
Anjos2004	FG	Passeriformes	Furnariidae	Xenops	Xenops rutilus	Streaked Xenops	high	LC
Anjos2004	FG	Passeriformes	Furnariidae	Xiphocolaptes	Xiphocolaptes albicollis	White-throated Woodcreeper	medium	LC
Anjos2004	FG	Passeriformes	Furnariidae	Xiphorhynchus	Xiphorhynchus fuscus	Lesser Woodcreeper	medium	LC
Anjos2004	FH	Accipitriformes	Accipitridae	Accipiter	Accipiter striatus	Sharp-shinned Hawk	medium	LC
Anjos2004	FH	Gruiformes	Rallidae	Aramides	Aramides saracura	Slaty-breasted Wood-rail	medium	LC
Anjos2004	FH	Coraciiformes	Momotidae	Baryphthengus	Baryphthengus ruficapillus	Rufous-capped Motmot	high	LC
Anjos2004	FH	Passeriformes	Parulidae	Basileuterus	Basileuterus auricapilla	Golden-crowned Warbler	medium	LC
Anjos2004	FH	Psittaciformes	Psittacidae	Brotogeris	Brotogeris tirica	Plain Parakeet	medium	LC
Anjos2004	FH	Passeriformes	Tyrannidae	Camptostoma	Camptostoma obsoletum	Southern Beardless Tyrannulet	low	LC
Anjos2004	FH	Passeriformes	Tyrannidae	Capsiempis	Capsiempis flaveola	Yellow Tyrannulet	low	LC
Anjos2004	FH	Piciformes	Picidae	Celeus	Celeus flavescens	Blond-crested Woodpecker	medium	LC
Anjos2004	FH	Passeriformes	Thraupidae	Cissopis	Cissopis leverianus	Magpie Tanager	medium	LC
Anjos2004	FH	Passeriformes	Tyrannidae	Cnemotriccus	Cnemotriccus fuscatus	Fuscous Flycatcher	medium	LC
Anjos2004	FH	Cuculiformes	Cuculidae	Coccyzus	Coccyzus americanus	Yellow-billed Cuckoo	medium	LC
Anjos2004	FH	Cuculiformes	Cuculidae	Coccyzus	Coccyzus melacoryphus	Dark-billed Cuckoo	medium	LC
Anjos2004	FH	Piciformes	Picidae	Colaptes	Colaptes melanochloros	Green-barred Woodpecker	medium	LC
Anjos2004	FH	Passeriformes	Thraupidae	Conirostrum	Conirostrum speciosum	Chestnut-vented Conebill	low	LC
Anjos2004	FH	Passeriformes	Conopophagidae	Conopophaga	Conopophaga lineata	Rufous Gnateater	medium	LC
Anjos2004	FH	Struthioniformes	Tinamidae	Crypturellus	Crypturellus obsoletus	Brown Tinamou	high	LC
Anjos2004	FH	Struthioniformes	Tinamidae	Crypturellus	Crypturellus parvirostris	Small-billed Tinamou	low	LC
Anjos2004	FH	Struthioniformes	Tinamidae	Crypturellus	Crypturellus tataupa	Tataupa Tinamou	high	LC
Anjos2004	FH	Passeriformes	Vireonidae	Cyclarhis	Cyclarhis gujanensis	Rufous-browed Peppershrike	medium	LC
Anjos2004	FH	Passeriformes	Thraupidae	Dacnis	Dacnis cayana	Blue Dacnis	medium	LC
Anjos2004	FH	Passeriformes	Furnariidae	Dendrocolaptes	Dendrocolaptes platyrostris	Planalto Woodcreeper	medium	LC
Anjos2004	FH	Passeriformes	Thamnophilidae	Dysithamnus	Dysithamnus mentalis	Plain Antvireo	medium	LC
Anjos2004	FH	Psittaciformes	Psittacidae	Forpus	Forpus xanthopterygius	Blue-winged Parrotlet	medium	LC
Anjos2004	FH	Columbiformes	Columbidae	Geotrygon	Geotrygon montana	Ruddy Quail-dove	medium	LC
Anjos2004	FH	Passeriformes	Furnariidae	Heliobletus	Heliobletus contaminatus	Sharp-billed Treehunter	high	LC
Anjos2004	FH	Passeriformes	Thraupidae	Hemithraupis	Hemithraupis guira	Guira Tanager	medium	LC
Anjos2004	FH	Passeriformes	Tyrannidae	Hemitriccus	Hemitriccus diops	Drab-breasted Bamboo-tyrant	high	LC
Anjos2004	FH	Passeriformes	Tyrannidae	Hemitriccus	Hemitriccus obsoletus	Brown-breasted Bamboo-tyrant	high	LC
Anjos2004	FH	Falconiformes	Falconidae	Herpetotheres	Herpetotheres cachinnans	Laughing Falcon	low	LC
Anjos2004	FH	Passeriformes	Grallariidae	Hylopezus	Hylopezus ochroleucus	White-browed Antpitta	medium	LC
Anjos2004	FH	Passeriformes	Thamnophilidae	Hypoedaleus	Hypoedaleus guttatus	Spot-backed Antshrike	high	LC
Anjos2004	FH	Accipitriformes	Accipitridae	Ictinia	Ictinia plumbea	Plumbeous Kite	medium	LC
Anjos2004	FH	Passeriformes	Tyrannidae	Lathrotriccus	Lathrotriccus euleri	Euler's Flycatcher	medium	LC
Anjos2004	FH	Passeriformes	Furnariidae	Lepidocolaptes	Lepidocolaptes angustirostris	Narrow-billed Woodcreeper	low	LC
Anjos2004	FH	Passeriformes	Tyrannidae	Leptopogon	Leptopogon amaurocephalus	Sepia-capped Flycatcher	medium	LC
Anjos2004	FH	Columbiformes	Columbidae	Leptotila	Leptotila rufaxilla	Grey-fronted Dove	medium	LC
Anjos2004	FH	Columbiformes	Columbidae	Leptotila	Leptotila verreauxi	White-tipped Dove	medium	LC
Anjos2004	FH	Caprimulgiformes	Trochilidae	Leucochloris	Leucochloris albicollis	White-throated Hummingbird	medium	LC
Anjos2004	FH	Passeriformes	Thamnophilidae	Mackenziaena	Mackenziaena severa	Tufted Antshrike	medium	LC
Anjos2004	FH	Passeriformes	Tyrannidae	Megarynchus	Megarynchus pitangua	Boat-billed Flycatcher	low	LC
Anjos2004	FH	Strigiformes	Strigidae	Megascops	Megascops choliba	Tropical Screech-owl	medium	LC
Anjos2004	FH	Falconiformes	Falconidae	Micrastur	Micrastur ruficollis	Barred Forest-falcon	medium	LC
Anjos2004	FH	Passeriformes	Tyrannidae	Myiarchus	Myiarchus swainsoni	Swainson's Flycatcher	low	LC
Anjos2004	FH	Passeriformes	Tyrannidae	Myiodynastes	Myiodynastes solitarius	Southern Streaked Flycatcher	medium	LC
Anjos2004	FH	Passeriformes	Tyrannidae	Myiornis	Myiornis auricularis	Eared Pygmy-tyrant	medium	LC
Anjos2004	FH	Passeriformes	Parulidae	Myiothlypis	Myiothlypis leucoblephara	White-rimmed Warbler	medium	LC
Anjos2004	FH	Passeriformes	Tityridae	Pachyramphus	Pachyramphus castaneus	Chestnut-crowned Becard	medium	LC
Anjos2004	FH	Passeriformes	Tityridae	Pachyramphus	Pachyramphus polychopterus	White-winged Becard	medium	LC
Anjos2004	FH	Passeriformes	Tityridae	Pachyramphus	Pachyramphus validus	Crested Becard	high	LC
Anjos2004	FH	Columbiformes	Columbidae	Patagioenas	Patagioenas cayennensis	Pale-vented Pigeon	medium	LC
Anjos2004	FH	Columbiformes	Columbidae	Patagioenas	Patagioenas picazuro	Picazuro Pigeon	medium	LC
Anjos2004	FH	Galliformes	Cracidae	Penelope	Penelope obscura	Dusky-legged Guan	medium	LC
Anjos2004	FH	Galliformes	Cracidae	Penelope	Penelope superciliaris	Rusty-margined Guan	medium	NT
Anjos2004	FH	Caprimulgiformes	Trochilidae	Phaethornis	Phaethornis eurynome	Scale-throated Hermit	high	LC
Anjos2004	FH	Passeriformes	Tyrannidae	Phyllomyias	Phyllomyias burmeisteri	Rough-legged Tyrannulet	high	LC
Anjos2004	FH	Cuculiformes	Cuculidae	Piaya	Piaya cayana	Common Squirrel-cuckoo	medium	LC
Anjos2004	FH	Piciformes	Picidae	Picumnus	Picumnus temminckii	Ochre-collared Piculet	high	LC
Anjos2004	FH	Psittaciformes	Psittacidae	Pionus	Pionus maximiliani	Scaly-headed Parrot	medium	LC
Anjos2004	FH	Passeriformes	Thraupidae	Pipraeidea	Pipraeidea bonariensis	Blue-and-yellow Tanager	low	LC
Anjos2004	FH	Passeriformes	Thraupidae	Pipraeidea	Pipraeidea melanonota	Fawn-breasted Tanager	low	LC
Anjos2004	FH	Passeriformes	Tyrannidae	Pitangus	Pitangus sulphuratus	Great Kiskadee	low	LC
Anjos2004	FH	Passeriformes	Tyrannidae	Poecilotriccus	Poecilotriccus plumbeiceps	Ochre-faced Tody-flycatcher	medium	LC
Anjos2004	FH	Psittaciformes	Psittacidae	Primolius	Primolius maracana	Blue-winged Macaw	medium	NT
Anjos2004	FH	Passeriformes	Rhinocryptidae	Psilorhamphus	Psilorhamphus guttatus	Spotted Bamboowren	medium	LC
Anjos2004	FH	Passeriformes	Thamnophilidae	Pyriglena	Pyriglena leucoptera	White-shouldered Fire-eye	medium	LC
Anjos2004	FH	Psittaciformes	Psittacidae	Pyrrhura	Pyrrhura frontalis	Maroon-bellied Parakeet	medium	LC
Anjos2004	FH	Piciformes	Ramphastidae	Ramphastos	Ramphastos dicolorus	Red-breasted Toucan	medium	LC
Anjos2004	FH	Passeriformes	Thraupidae	Saltator	Saltator similis	Green-winged Saltator	medium	LC
Anjos2004	FH	Piciformes	Ramphastidae	Selenidera	Selenidera maculirostris	Spot-billed Toucanet	high	LC
Anjos2004	FH	Passeriformes	Furnariidae	Sittasomus	Sittasomus griseicapillus	Eastern Olivaceous Woodcreeper	medium	LC
Anjos2004	FH	Passeriformes	Furnariidae	Synallaxis	Synallaxis ruficapilla	Rufous-capped Spinetail	medium	LC
Anjos2004	FH	Passeriformes	Furnariidae	Synallaxis	Synallaxis spixi	Spix's Spinetail	does not normally occur in forest	LC
Anjos2004	FH	Passeriformes	Thraupidae	Tachyphonus	Tachyphonus coronatus	Ruby-crowned Tanager	medium	LC
Anjos2004	FH	Passeriformes	Thraupidae	Tangara	Tangara sayaca	Sayaca Tanager	low	LC
Anjos2004	FH	Passeriformes	Thamnophilidae	Thamnophilus	Thamnophilus caerulescens	Variable Antshrike	medium	LC
Anjos2004	FH	Passeriformes	Thraupidae	Thlypopsis	Thlypopsis pyrrhocoma	Chestnut-headed Tanager	medium	LC
Anjos2004	FH	Passeriformes	Tityridae	Tityra	Tityra cayana	Western Black-tailed Tityra	medium	LC
Anjos2004	FH	Passeriformes	Thraupidae	Trichothraupis	Trichothraupis melanops	Black-goggled Tanager	medium	LC
Anjos2004	FH	Passeriformes	Troglodytidae	Troglodytes	Troglodytes aedon	House Wren	low	LC
Anjos2004	FH	Trogoniformes	Trogonidae	Trogon	Trogon surrucura	Southern Surucua Trogon	high	LC
Anjos2004	FH	Passeriformes	Turdidae	Turdus	Turdus albicollis	White-necked Thrush	medium	LC
Anjos2004	FH	Passeriformes	Turdidae	Turdus	Turdus amaurochalinus	Creamy-bellied Thrush	low	LC
Anjos2004	FH	Passeriformes	Turdidae	Turdus	Turdus leucomelas	Pale-breasted Thrush	medium	LC
Anjos2004	FH	Passeriformes	Turdidae	Turdus	Turdus rufiventris	Rufous-bellied Thrush	low	LC
Anjos2004	FH	Piciformes	Picidae	Veniliornis	Veniliornis spilogaster	White-spotted Woodpecker	high	LC
Anjos2004	FH	Passeriformes	Furnariidae	Xenops	Xenops rutilus	Streaked Xenops	high	LC
Anjos2004	FH	Passeriformes	Furnariidae	Xiphorhynchus	Xiphorhynchus fuscus	Lesser Woodcreeper	medium	LC
Anjos2004	FI	Passeriformes	Furnariidae	Anabacerthia	Anabacerthia lichtensteini	Ochre-breasted Foliage-gleaner	high	LC
Anjos2004	FI	Gruiformes	Rallidae	Aramides	Aramides saracura	Slaty-breasted Wood-rail	medium	LC
Anjos2004	FI	Psittaciformes	Psittacidae	Aratinga	Aratinga auricapillus	Golden-capped Parakeet	medium	LC
Anjos2004	FI	Passeriformes	Furnariidae	Automolus	Automolus leucophthalmus	White-eyed Foliage-gleaner	high	LC
Anjos2004	FI	Coraciiformes	Momotidae	Baryphthengus	Baryphthengus ruficapillus	Rufous-capped Motmot	high	LC
Anjos2004	FI	Passeriformes	Parulidae	Basileuterus	Basileuterus auricapilla	Golden-crowned Warbler	medium	LC
Anjos2004	FI	Passeriformes	Icteridae	Cacicus	Cacicus haemorrhous	Red-rumped Cacique	medium	LC
Anjos2004	FI	Piciformes	Picidae	Campephilus	Campephilus robustus	Robust Woodpecker	high	LC
Anjos2004	FI	Passeriformes	Tyrannidae	Camptostoma	Camptostoma obsoletum	Southern Beardless Tyrannulet	low	LC
Anjos2004	FI	Passeriformes	Tyrannidae	Capsiempis	Capsiempis flaveola	Yellow Tyrannulet	low	LC
Anjos2004	FI	Piciformes	Picidae	Celeus	Celeus flavescens	Blond-crested Woodpecker	medium	LC
Anjos2004	FI	Passeriformes	Formicariidae	Chamaeza	Chamaeza campanisona	Short-tailed Antthrush	high	LC
Anjos2004	FI	Passeriformes	Pipridae	Chiroxiphia	Chiroxiphia caudata	Blue Manakin	high	LC
Anjos2004	FI	Caprimulgiformes	Trochilidae	Chlorostilbon	Chlorostilbon lucidus	Glittering-bellied Emerald	medium	LC
Anjos2004	FI	Caprimulgiformes	Trochilidae	Chrysolampis	Chrysolampis mosquitus	Ruby-topaz Hummingbird	does not normally occur in forest	LC
Anjos2004	FI	Passeriformes	Thraupidae	Cissopis	Cissopis leverianus	Magpie Tanager	medium	LC
Anjos2004	FI	Columbiformes	Columbidae	Claravis	Claravis pretiosa	Blue Ground-dove	medium	LC
Anjos2004	FI	Cuculiformes	Cuculidae	Coccyzus	Coccyzus americanus	Yellow-billed Cuckoo	medium	LC
Anjos2004	FI	Piciformes	Picidae	Colaptes	Colaptes melanochloros	Green-barred Woodpecker	medium	LC
Anjos2004	FI	Passeriformes	Tyrannidae	Colonia	Colonia colonus	Long-tailed Tyrant	medium	LC
Anjos2004	FI	Passeriformes	Thraupidae	Conirostrum	Conirostrum speciosum	Chestnut-vented Conebill	low	LC
Anjos2004	FI	Passeriformes	Conopophagidae	Conopophaga	Conopophaga lineata	Rufous Gnateater	medium	LC
Anjos2004	FI	Passeriformes	Furnariidae	Cranioleuca	Cranioleuca obsoleta	Olive Spinetail	medium	LC
Anjos2004	FI	Struthioniformes	Tinamidae	Crypturellus	Crypturellus obsoletus	Brown Tinamou	high	LC
Anjos2004	FI	Struthioniformes	Tinamidae	Crypturellus	Crypturellus undulatus	Undulated Tinamou	medium	LC
Anjos2004	FI	Passeriformes	Corvidae	Cyanocorax	Cyanocorax chrysops	Plush-crested Jay	medium	LC
Anjos2004	FI	Passeriformes	Vireonidae	Cyclarhis	Cyclarhis gujanensis	Rufous-browed Peppershrike	medium	LC
Anjos2004	FI	Passeriformes	Thraupidae	Dacnis	Dacnis cayana	Blue Dacnis	medium	LC
Anjos2004	FI	Passeriformes	Furnariidae	Dendrocolaptes	Dendrocolaptes platyrostris	Planalto Woodcreeper	medium	LC
Anjos2004	FI	Passeriformes	Furnariidae	Dendroma	Dendroma rufa	Buff-fronted Foliage-gleaner	high	LC
Anjos2004	FI	Cuculiformes	Cuculidae	Dromococcyx	Dromococcyx pavoninus	Pavonine Cuckoo	medium	LC
Anjos2004	FI	Passeriformes	Thamnophilidae	Drymophila	Drymophila rubricollis	Bertoni's Antbird	high	LC
Anjos2004	FI	Passeriformes	Thamnophilidae	Dysithamnus	Dysithamnus mentalis	Plain Antvireo	medium	LC
Anjos2004	FI	Passeriformes	Rhinocryptidae	Eleoscytalopus	Eleoscytalopus indigoticus	White-breasted Tapaculo	medium	LC
Anjos2004	FI	Passeriformes	Tyrannidae	Empidonomus	Empidonomus varius	Variegated Flycatcher	medium	LC
Anjos2004	FI	Passeriformes	Fringillidae	Euphonia	Euphonia pectoralis	Chestnut-bellied Euphonia	medium	LC
Anjos2004	FI	Passeriformes	Fringillidae	Euphonia	Euphonia violacea	Violaceous Euphonia	medium	LC
Anjos2004	FI	Psittaciformes	Psittacidae	Forpus	Forpus xanthopterygius	Blue-winged Parrotlet	medium	LC
Anjos2004	FI	Columbiformes	Columbidae	Geotrygon	Geotrygon montana	Ruddy Quail-dove	medium	LC
Anjos2004	FI	Strigiformes	Strigidae	Glaucidium	Glaucidium brasilianum	Ferruginous Pygmy-owl	unset	LC
Anjos2004	FI	Passeriformes	Grallariidae	Grallaria	Grallaria varia	Variegated Antpitta	medium	LC
Anjos2004	FI	Passeriformes	Cardinalidae	Habia	Habia rubica	Red-crowned Ant-tanager	high	LC
Anjos2004	FI	Passeriformes	Furnariidae	Heliobletus	Heliobletus contaminatus	Sharp-billed Treehunter	high	LC
Anjos2004	FI	Passeriformes	Thraupidae	Hemithraupis	Hemithraupis guira	Guira Tanager	medium	LC
Anjos2004	FI	Passeriformes	Tyrannidae	Hemitriccus	Hemitriccus diops	Drab-breasted Bamboo-tyrant	high	LC
Anjos2004	FI	Passeriformes	Tyrannidae	Hemitriccus	Hemitriccus obsoletus	Brown-breasted Bamboo-tyrant	high	LC
Anjos2004	FI	Falconiformes	Falconidae	Herpetotheres	Herpetotheres cachinnans	Laughing Falcon	low	LC
Anjos2004	FI	Piciformes	Picidae	Hylatomus	Hylatomus lineatus	Lineated Woodpecker	low	LC
Anjos2004	FI	Passeriformes	Grallariidae	Hylopezus	Hylopezus ochroleucus	White-browed Antpitta	medium	LC
Anjos2004	FI	Passeriformes	Thamnophilidae	Hypoedaleus	Hypoedaleus guttatus	Spot-backed Antshrike	high	LC
Anjos2004	FI	Accipitriformes	Accipitridae	Ictinia	Ictinia plumbea	Plumbeous Kite	medium	LC
Anjos2004	FI	Passeriformes	Tyrannidae	Lathrotriccus	Lathrotriccus euleri	Euler's Flycatcher	medium	LC
Anjos2004	FI	Passeriformes	Furnariidae	Lepidocolaptes	Lepidocolaptes angustirostris	Narrow-billed Woodcreeper	low	LC
Anjos2004	FI	Passeriformes	Tyrannidae	Leptopogon	Leptopogon amaurocephalus	Sepia-capped Flycatcher	medium	LC
Anjos2004	FI	Columbiformes	Columbidae	Leptotila	Leptotila rufaxilla	Grey-fronted Dove	medium	LC
Anjos2004	FI	Columbiformes	Columbidae	Leptotila	Leptotila verreauxi	White-tipped Dove	medium	LC
Anjos2004	FI	Passeriformes	Thamnophilidae	Mackenziaena	Mackenziaena severa	Tufted Antshrike	medium	LC
Anjos2004	FI	Passeriformes	Tyrannidae	Megarynchus	Megarynchus pitangua	Boat-billed Flycatcher	low	LC
Anjos2004	FI	Piciformes	Picidae	Melanerpes	Melanerpes flavifrons	Yellow-fronted Woodpecker	medium	LC
Anjos2004	FI	Falconiformes	Falconidae	Micrastur	Micrastur semitorquatus	Collared Forest-falcon	medium	LC
Anjos2004	FI	Passeriformes	Tyrannidae	Myiarchus	Myiarchus swainsoni	Swainson's Flycatcher	low	LC
Anjos2004	FI	Passeriformes	Tyrannidae	Myiodynastes	Myiodynastes solitarius	Southern Streaked Flycatcher	medium	LC
Anjos2004	FI	Passeriformes	Tyrannidae	Myiopagis	Myiopagis caniceps	Atlantic Grey Elaenia	high	LC
Anjos2004	FI	Passeriformes	Tyrannidae	Myiophobus	Myiophobus fasciatus	Bran-colored Flycatcher	low	LC
Anjos2004	FI	Passeriformes	Tyrannidae	Myiornis	Myiornis auricularis	Eared Pygmy-tyrant	medium	LC
Anjos2004	FI	Passeriformes	Parulidae	Myiothlypis	Myiothlypis leucoblephara	White-rimmed Warbler	medium	LC
Anjos2004	FI	Passeriformes	Tityridae	Pachyramphus	Pachyramphus castaneus	Chestnut-crowned Becard	medium	LC
Anjos2004	FI	Passeriformes	Tityridae	Pachyramphus	Pachyramphus polychopterus	White-winged Becard	medium	LC
Anjos2004	FI	Passeriformes	Tityridae	Pachyramphus	Pachyramphus validus	Crested Becard	high	LC
Anjos2004	FI	Passeriformes	Tityridae	Pachyramphus	Pachyramphus viridis	Green-backed Becard	medium	LC
Anjos2004	FI	Columbiformes	Columbidae	Patagioenas	Patagioenas cayennensis	Pale-vented Pigeon	medium	LC
Anjos2004	FI	Columbiformes	Columbidae	Patagioenas	Patagioenas picazuro	Picazuro Pigeon	medium	LC
Anjos2004	FI	Columbiformes	Columbidae	Patagioenas	Patagioenas speciosa	Scaled Pigeon	medium	LC
Anjos2004	FI	Galliformes	Cracidae	Penelope	Penelope superciliaris	Rusty-margined Guan	medium	NT
Anjos2004	FI	Caprimulgiformes	Trochilidae	Phaethornis	Phaethornis eurynome	Scale-throated Hermit	high	LC
Anjos2004	FI	Passeriformes	Tyrannidae	Phylloscartes	Phylloscartes ventralis	Mottle-cheeked Tyrannulet	high	LC
Anjos2004	FI	Cuculiformes	Cuculidae	Piaya	Piaya cayana	Common Squirrel-cuckoo	medium	LC
Anjos2004	FI	Piciformes	Picidae	Picumnus	Picumnus temminckii	Ochre-collared Piculet	high	LC
Anjos2004	FI	Psittaciformes	Psittacidae	Pionopsitta	Pionopsitta pileata	Pileated Parrot	medium	LC
Anjos2004	FI	Psittaciformes	Psittacidae	Pionus	Pionus maximiliani	Scaly-headed Parrot	medium	LC
Anjos2004	FI	Passeriformes	Thraupidae	Pipraeidea	Pipraeidea melanonota	Fawn-breasted Tanager	low	LC
Anjos2004	FI	Passeriformes	Tyrannidae	Piprites	Piprites chloris	Wing-barred Piprites	high	LC
Anjos2004	FI	Passeriformes	Tyrannidae	Pitangus	Pitangus sulphuratus	Great Kiskadee	low	LC
Anjos2004	FI	Passeriformes	Tyrannidae	Poecilotriccus	Poecilotriccus plumbeiceps	Ochre-faced Tody-flycatcher	medium	LC
Anjos2004	FI	Passeriformes	Rhinocryptidae	Psilorhamphus	Psilorhamphus guttatus	Spotted Bamboowren	medium	LC
Anjos2004	FI	Psittaciformes	Psittacidae	Psittacara	Psittacara leucophthalmus	White-eyed Parakeet	medium	LC
Anjos2004	FI	Piciformes	Ramphastidae	Pteroglossus	Pteroglossus bailloni	Saffron Toucanet	high	NT
Anjos2004	FI	Passeriformes	Thamnophilidae	Pyriglena	Pyriglena leucoptera	White-shouldered Fire-eye	medium	LC
Anjos2004	FI	Psittaciformes	Psittacidae	Pyrrhura	Pyrrhura frontalis	Maroon-bellied Parakeet	medium	LC
Anjos2004	FI	Passeriformes	Thraupidae	Saltator	Saltator fuliginosus	Black-throated Grosbeak	high	LC
Anjos2004	FI	Passeriformes	Thraupidae	Saltator	Saltator similis	Green-winged Saltator	medium	LC
Anjos2004	FI	Passeriformes	Tityridae	Schiffornis	Schiffornis virescens	Greenish Schiffornis	high	LC
Anjos2004	FI	Piciformes	Ramphastidae	Selenidera	Selenidera maculirostris	Spot-billed Toucanet	high	LC
Anjos2004	FI	Passeriformes	Parulidae	Setophaga	Setophaga pitiayumi	Tropical Parula	medium	LC
Anjos2004	FI	Passeriformes	Tyrannidae	Sirystes	Sirystes sibilator	Sibilant Sirystes	high	LC
Anjos2004	FI	Passeriformes	Furnariidae	Sittasomus	Sittasomus griseicapillus	Eastern Olivaceous Woodcreeper	medium	LC
Anjos2004	FI	Passeriformes	Furnariidae	Synallaxis	Synallaxis ruficapilla	Rufous-capped Spinetail	medium	LC
Anjos2004	FI	Passeriformes	Furnariidae	Synallaxis	Synallaxis spixi	Spix's Spinetail	does not normally occur in forest	LC
Anjos2004	FI	Passeriformes	Thraupidae	Tachyphonus	Tachyphonus coronatus	Ruby-crowned Tanager	medium	LC
Anjos2004	FI	Passeriformes	Thraupidae	Tangara	Tangara sayaca	Sayaca Tanager	low	LC
Anjos2004	FI	Passeriformes	Thamnophilidae	Terenura	Terenura maculata	Streak-capped Antwren	high	LC
Anjos2004	FI	Caprimulgiformes	Trochilidae	Thalurania	Thalurania glaucopis	Violet-capped Woodnymph	medium	LC
Anjos2004	FI	Passeriformes	Thamnophilidae	Thamnophilus	Thamnophilus caerulescens	Variable Antshrike	medium	LC
Anjos2004	FI	Passeriformes	Thamnophilidae	Thamnophilus	Thamnophilus doliatus	Barred Antshrike	medium	LC
Anjos2004	FI	Passeriformes	Thraupidae	Thlypopsis	Thlypopsis pyrrhocoma	Chestnut-headed Tanager	medium	LC
Anjos2004	FI	Passeriformes	Tityridae	Tityra	Tityra cayana	Western Black-tailed Tityra	medium	LC
Anjos2004	FI	Passeriformes	Tyrannidae	Todirostrum	Todirostrum cinereum	Common Tody-flycatcher	low	LC
Anjos2004	FI	Passeriformes	Tyrannidae	Tolmomyias	Tolmomyias sulphurescens	Yellow-olive Flatbill	medium	LC
Anjos2004	FI	Passeriformes	Thraupidae	Trichothraupis	Trichothraupis melanops	Black-goggled Tanager	medium	LC
Anjos2004	FI	Trogoniformes	Trogonidae	Trogon	Trogon rufus	Black-throated Trogon	high	LC
Anjos2004	FI	Trogoniformes	Trogonidae	Trogon	Trogon surrucura	Southern Surucua Trogon	high	LC
Anjos2004	FI	Passeriformes	Turdidae	Turdus	Turdus albicollis	White-necked Thrush	medium	LC
Anjos2004	FI	Passeriformes	Turdidae	Turdus	Turdus amaurochalinus	Creamy-bellied Thrush	low	LC
Anjos2004	FI	Passeriformes	Turdidae	Turdus	Turdus leucomelas	Pale-breasted Thrush	medium	LC
Anjos2004	FI	Passeriformes	Turdidae	Turdus	Turdus rufiventris	Rufous-bellied Thrush	low	LC
Anjos2004	FI	Passeriformes	Turdidae	Turdus	Turdus subalaris	Eastern Slaty Thrush	medium	LC
Anjos2004	FI	Piciformes	Picidae	Veniliornis	Veniliornis spilogaster	White-spotted Woodpecker	high	LC
Anjos2004	FI	Passeriformes	Vireonidae	Vireo	Vireo olivaceus	Red-eyed Vireo	high	LC
Anjos2004	FI	Passeriformes	Furnariidae	Xenops	Xenops rutilus	Streaked Xenops	high	LC
Anjos2004	FI	Passeriformes	Furnariidae	Xiphocolaptes	Xiphocolaptes albicollis	White-throated Woodcreeper	medium	LC
Anjos2004	FI	Passeriformes	Furnariidae	Xiphorhynchus	Xiphorhynchus fuscus	Lesser Woodcreeper	medium	LC
Anjos2004	FJ	Psittaciformes	Psittacidae	Amazona	Amazona aestiva	Turquoise-fronted Amazon	low	NT
Anjos2004	FJ	Passeriformes	Furnariidae	Anabacerthia	Anabacerthia lichtensteini	Ochre-breasted Foliage-gleaner	high	LC
Anjos2004	FJ	Gruiformes	Rallidae	Aramides	Aramides saracura	Slaty-breasted Wood-rail	medium	LC
Anjos2004	FJ	Psittaciformes	Psittacidae	Aratinga	Aratinga auricapillus	Golden-capped Parakeet	medium	LC
Anjos2004	FJ	Passeriformes	Furnariidae	Automolus	Automolus leucophthalmus	White-eyed Foliage-gleaner	high	LC
Anjos2004	FJ	Coraciiformes	Momotidae	Baryphthengus	Baryphthengus ruficapillus	Rufous-capped Motmot	high	LC
Anjos2004	FJ	Passeriformes	Parulidae	Basileuterus	Basileuterus auricapilla	Golden-crowned Warbler	medium	LC
Anjos2004	FJ	Psittaciformes	Psittacidae	Brotogeris	Brotogeris tirica	Plain Parakeet	medium	LC
Anjos2004	FJ	Passeriformes	Tyrannidae	Capsiempis	Capsiempis flaveola	Yellow Tyrannulet	low	LC
Anjos2004	FJ	Passeriformes	Formicariidae	Chamaeza	Chamaeza campanisona	Short-tailed Antthrush	high	LC
Anjos2004	FJ	Caprimulgiformes	Trochilidae	Chlorostilbon	Chlorostilbon lucidus	Glittering-bellied Emerald	medium	LC
Anjos2004	FJ	Passeriformes	Thraupidae	Cissopis	Cissopis leverianus	Magpie Tanager	medium	LC
Anjos2004	FJ	Passeriformes	Tyrannidae	Cnemotriccus	Cnemotriccus fuscatus	Fuscous Flycatcher	medium	LC
Anjos2004	FJ	Cuculiformes	Cuculidae	Coccyzus	Coccyzus americanus	Yellow-billed Cuckoo	medium	LC
Anjos2004	FJ	Piciformes	Picidae	Colaptes	Colaptes melanochloros	Green-barred Woodpecker	medium	LC
Anjos2004	FJ	Passeriformes	Thraupidae	Conirostrum	Conirostrum speciosum	Chestnut-vented Conebill	low	LC
Anjos2004	FJ	Passeriformes	Conopophagidae	Conopophaga	Conopophaga lineata	Rufous Gnateater	medium	LC
Anjos2004	FJ	Struthioniformes	Tinamidae	Crypturellus	Crypturellus obsoletus	Brown Tinamou	high	LC
Anjos2004	FJ	Struthioniformes	Tinamidae	Crypturellus	Crypturellus parvirostris	Small-billed Tinamou	low	LC
Anjos2004	FJ	Struthioniformes	Tinamidae	Crypturellus	Crypturellus tataupa	Tataupa Tinamou	high	LC
Anjos2004	FJ	Passeriformes	Corvidae	Cyanocorax	Cyanocorax chrysops	Plush-crested Jay	medium	LC
Anjos2004	FJ	Passeriformes	Vireonidae	Cyclarhis	Cyclarhis gujanensis	Rufous-browed Peppershrike	medium	LC
Anjos2004	FJ	Passeriformes	Thraupidae	Dacnis	Dacnis cayana	Blue Dacnis	medium	LC
Anjos2004	FJ	Passeriformes	Furnariidae	Dendrocolaptes	Dendrocolaptes platyrostris	Planalto Woodcreeper	medium	LC
Anjos2004	FJ	Passeriformes	Thamnophilidae	Drymophila	Drymophila malura	Dusky-tailed Antbird	high	LC
Anjos2004	FJ	Passeriformes	Thamnophilidae	Drymophila	Drymophila rubricollis	Bertoni's Antbird	high	LC
Anjos2004	FJ	Passeriformes	Thamnophilidae	Dysithamnus	Dysithamnus mentalis	Plain Antvireo	medium	LC
Anjos2004	FJ	Passeriformes	Rhinocryptidae	Eleoscytalopus	Eleoscytalopus indigoticus	White-breasted Tapaculo	medium	LC
Anjos2004	FJ	Passeriformes	Tyrannidae	Empidonomus	Empidonomus varius	Variegated Flycatcher	medium	LC
Anjos2004	FJ	Passeriformes	Fringillidae	Euphonia	Euphonia chlorotica	Purple-throated Euphonia	low	LC
Anjos2004	FJ	Strigiformes	Strigidae	Glaucidium	Glaucidium brasilianum	Ferruginous Pygmy-owl	unset	LC
Anjos2004	FJ	Passeriformes	Grallariidae	Grallaria	Grallaria varia	Variegated Antpitta	medium	LC
Anjos2004	FJ	Passeriformes	Cardinalidae	Habia	Habia rubica	Red-crowned Ant-tanager	high	LC
Anjos2004	FJ	Passeriformes	Furnariidae	Heliobletus	Heliobletus contaminatus	Sharp-billed Treehunter	high	LC
Anjos2004	FJ	Passeriformes	Thraupidae	Hemithraupis	Hemithraupis guira	Guira Tanager	medium	LC
Anjos2004	FJ	Piciformes	Picidae	Hylatomus	Hylatomus lineatus	Lineated Woodpecker	low	LC
Anjos2004	FJ	Caprimulgiformes	Trochilidae	Hylocharis	Hylocharis chrysura	Gilded Hummingbird	low	LC
Anjos2004	FJ	Passeriformes	Grallariidae	Hylopezus	Hylopezus ochroleucus	White-browed Antpitta	medium	LC
Anjos2004	FJ	Passeriformes	Vireonidae	Hylophilus	Hylophilus poicilotis	Rufous-crowned Greenlet	medium	LC
Anjos2004	FJ	Passeriformes	Thamnophilidae	Hypoedaleus	Hypoedaleus guttatus	Spot-backed Antshrike	high	LC
Anjos2004	FJ	Accipitriformes	Accipitridae	Ictinia	Ictinia plumbea	Plumbeous Kite	medium	LC
Anjos2004	FJ	Passeriformes	Tyrannidae	Lathrotriccus	Lathrotriccus euleri	Euler's Flycatcher	medium	LC
Anjos2004	FJ	Passeriformes	Furnariidae	Lepidocolaptes	Lepidocolaptes angustirostris	Narrow-billed Woodcreeper	low	LC
Anjos2004	FJ	Passeriformes	Tyrannidae	Leptopogon	Leptopogon amaurocephalus	Sepia-capped Flycatcher	medium	LC
Anjos2004	FJ	Columbiformes	Columbidae	Leptotila	Leptotila rufaxilla	Grey-fronted Dove	medium	LC
Anjos2004	FJ	Columbiformes	Columbidae	Leptotila	Leptotila verreauxi	White-tipped Dove	medium	LC
Anjos2004	FJ	Passeriformes	Thamnophilidae	Mackenziaena	Mackenziaena severa	Tufted Antshrike	medium	LC
Anjos2004	FJ	Passeriformes	Tyrannidae	Megarynchus	Megarynchus pitangua	Boat-billed Flycatcher	low	LC
Anjos2004	FJ	Strigiformes	Strigidae	Megascops	Megascops choliba	Tropical Screech-owl	medium	LC
Anjos2004	FJ	Piciformes	Picidae	Melanerpes	Melanerpes flavifrons	Yellow-fronted Woodpecker	medium	LC
Anjos2004	FJ	Passeriformes	Tyrannidae	Mionectes	Mionectes rufiventris	Grey-hooded Flycatcher	high	LC
Anjos2004	FJ	Passeriformes	Tyrannidae	Myiarchus	Myiarchus swainsoni	Swainson's Flycatcher	low	LC
Anjos2004	FJ	Passeriformes	Tyrannidae	Myiodynastes	Myiodynastes solitarius	Southern Streaked Flycatcher	medium	LC
Anjos2004	FJ	Passeriformes	Tyrannidae	Myiopagis	Myiopagis caniceps	Atlantic Grey Elaenia	high	LC
Anjos2004	FJ	Passeriformes	Tyrannidae	Myiophobus	Myiophobus fasciatus	Bran-colored Flycatcher	low	LC
Anjos2004	FJ	Passeriformes	Tyrannidae	Myiornis	Myiornis auricularis	Eared Pygmy-tyrant	medium	LC
Anjos2004	FJ	Passeriformes	Parulidae	Myiothlypis	Myiothlypis leucoblephara	White-rimmed Warbler	medium	LC
Anjos2004	FJ	Passeriformes	Tityridae	Pachyramphus	Pachyramphus validus	Crested Becard	high	LC
Anjos2004	FJ	Columbiformes	Columbidae	Patagioenas	Patagioenas cayennensis	Pale-vented Pigeon	medium	LC
Anjos2004	FJ	Columbiformes	Columbidae	Patagioenas	Patagioenas picazuro	Picazuro Pigeon	medium	LC
Anjos2004	FJ	Galliformes	Cracidae	Penelope	Penelope superciliaris	Rusty-margined Guan	medium	NT
Anjos2004	FJ	Caprimulgiformes	Trochilidae	Phaethornis	Phaethornis eurynome	Scale-throated Hermit	high	LC
Anjos2004	FJ	Passeriformes	Tyrannidae	Phylloscartes	Phylloscartes ventralis	Mottle-cheeked Tyrannulet	high	LC
Anjos2004	FJ	Cuculiformes	Cuculidae	Piaya	Piaya cayana	Common Squirrel-cuckoo	medium	LC
Anjos2004	FJ	Piciformes	Picidae	Picumnus	Picumnus temminckii	Ochre-collared Piculet	high	LC
Anjos2004	FJ	Psittaciformes	Psittacidae	Pionopsitta	Pionopsitta pileata	Pileated Parrot	medium	LC
Anjos2004	FJ	Psittaciformes	Psittacidae	Pionus	Pionus maximiliani	Scaly-headed Parrot	medium	LC
Anjos2004	FJ	Passeriformes	Thraupidae	Pipraeidea	Pipraeidea melanonota	Fawn-breasted Tanager	low	LC
Anjos2004	FJ	Passeriformes	Tyrannidae	Pitangus	Pitangus sulphuratus	Great Kiskadee	low	LC
Anjos2004	FJ	Passeriformes	Tyrannidae	Poecilotriccus	Poecilotriccus plumbeiceps	Ochre-faced Tody-flycatcher	medium	LC
Anjos2004	FJ	Passeriformes	Rhinocryptidae	Psilorhamphus	Psilorhamphus guttatus	Spotted Bamboowren	medium	LC
Anjos2004	FJ	Psittaciformes	Psittacidae	Psittacara	Psittacara leucophthalmus	White-eyed Parakeet	medium	LC
Anjos2004	FJ	Passeriformes	Thamnophilidae	Pyriglena	Pyriglena leucoptera	White-shouldered Fire-eye	medium	LC
Anjos2004	FJ	Psittaciformes	Psittacidae	Pyrrhura	Pyrrhura frontalis	Maroon-bellied Parakeet	medium	LC
Anjos2004	FJ	Piciformes	Ramphastidae	Ramphastos	Ramphastos dicolorus	Red-breasted Toucan	medium	LC
Anjos2004	FJ	Passeriformes	Thraupidae	Saltator	Saltator fuliginosus	Black-throated Grosbeak	high	LC
Anjos2004	FJ	Passeriformes	Thraupidae	Saltator	Saltator similis	Green-winged Saltator	medium	LC
Anjos2004	FJ	Passeriformes	Tityridae	Schiffornis	Schiffornis virescens	Greenish Schiffornis	high	LC
Anjos2004	FJ	Piciformes	Ramphastidae	Selenidera	Selenidera maculirostris	Spot-billed Toucanet	high	LC
Anjos2004	FJ	Passeriformes	Tyrannidae	Sirystes	Sirystes sibilator	Sibilant Sirystes	high	LC
Anjos2004	FJ	Passeriformes	Furnariidae	Sittasomus	Sittasomus griseicapillus	Eastern Olivaceous Woodcreeper	medium	LC
Anjos2004	FJ	Passeriformes	Furnariidae	Synallaxis	Synallaxis ruficapilla	Rufous-capped Spinetail	medium	LC
Anjos2004	FJ	Passeriformes	Furnariidae	Synallaxis	Synallaxis spixi	Spix's Spinetail	does not normally occur in forest	LC
Anjos2004	FJ	Passeriformes	Furnariidae	Syndactyla	Syndactyla rufosuperciliata	Buff-browed Foliage-gleaner	medium	LC
Anjos2004	FJ	Passeriformes	Thraupidae	Tachyphonus	Tachyphonus coronatus	Ruby-crowned Tanager	medium	LC
Anjos2004	FJ	Passeriformes	Thraupidae	Tangara	Tangara sayaca	Sayaca Tanager	low	LC
Anjos2004	FJ	Passeriformes	Thamnophilidae	Terenura	Terenura maculata	Streak-capped Antwren	high	LC
Anjos2004	FJ	Passeriformes	Thamnophilidae	Thamnophilus	Thamnophilus caerulescens	Variable Antshrike	medium	LC
Anjos2004	FJ	Passeriformes	Thraupidae	Thlypopsis	Thlypopsis pyrrhocoma	Chestnut-headed Tanager	medium	LC
Anjos2004	FJ	Passeriformes	Tityridae	Tityra	Tityra cayana	Western Black-tailed Tityra	medium	LC
Anjos2004	FJ	Passeriformes	Tityridae	Tityra	Tityra inquisitor	Black-crowned Tityra	medium	LC
Anjos2004	FJ	Passeriformes	Tyrannidae	Tolmomyias	Tolmomyias sulphurescens	Yellow-olive Flatbill	medium	LC
Anjos2004	FJ	Passeriformes	Thraupidae	Trichothraupis	Trichothraupis melanops	Black-goggled Tanager	medium	LC
Anjos2004	FJ	Passeriformes	Troglodytidae	Troglodytes	Troglodytes aedon	House Wren	low	LC
Anjos2004	FJ	Trogoniformes	Trogonidae	Trogon	Trogon rufus	Black-throated Trogon	high	LC
Anjos2004	FJ	Trogoniformes	Trogonidae	Trogon	Trogon surrucura	Southern Surucua Trogon	high	LC
Anjos2004	FJ	Passeriformes	Turdidae	Turdus	Turdus albicollis	White-necked Thrush	medium	LC
Anjos2004	FJ	Passeriformes	Turdidae	Turdus	Turdus amaurochalinus	Creamy-bellied Thrush	low	LC
Anjos2004	FJ	Passeriformes	Turdidae	Turdus	Turdus leucomelas	Pale-breasted Thrush	medium	LC
Anjos2004	FJ	Passeriformes	Turdidae	Turdus	Turdus rufiventris	Rufous-bellied Thrush	low	LC
Anjos2004	FJ	Passeriformes	Turdidae	Turdus	Turdus subalaris	Eastern Slaty Thrush	medium	LC
Anjos2004	FJ	Passeriformes	Tyrannidae	Tyrannus	Tyrannus melancholicus	Tropical Kingbird	low	LC
Anjos2004	FJ	Piciformes	Picidae	Veniliornis	Veniliornis spilogaster	White-spotted Woodpecker	high	LC
Anjos2004	FJ	Passeriformes	Vireonidae	Vireo	Vireo olivaceus	Red-eyed Vireo	high	LC
Anjos2004	FJ	Passeriformes	Furnariidae	Xiphocolaptes	Xiphocolaptes albicollis	White-throated Woodcreeper	medium	LC
Anjos2004	FM	Accipitriformes	Accipitridae	Accipiter	Accipiter striatus	Sharp-shinned Hawk	medium	LC
Anjos2004	FM	Psittaciformes	Psittacidae	Amazona	Amazona aestiva	Turquoise-fronted Amazon	low	NT
Anjos2004	FM	Passeriformes	Furnariidae	Anabacerthia	Anabacerthia lichtensteini	Ochre-breasted Foliage-gleaner	high	LC
Anjos2004	FM	Passeriformes	Furnariidae	Automolus	Automolus leucophthalmus	White-eyed Foliage-gleaner	high	LC
Anjos2004	FM	Coraciiformes	Momotidae	Baryphthengus	Baryphthengus ruficapillus	Rufous-capped Motmot	high	LC
Anjos2004	FM	Passeriformes	Parulidae	Basileuterus	Basileuterus auricapilla	Golden-crowned Warbler	medium	LC
Anjos2004	FM	Piciformes	Picidae	Campephilus	Campephilus melanoleucos	Crimson-crested Woodpecker	medium	LC
Anjos2004	FM	Piciformes	Picidae	Campephilus	Campephilus robustus	Robust Woodpecker	high	LC
Anjos2004	FM	Passeriformes	Tyrannidae	Camptostoma	Camptostoma obsoletum	Southern Beardless Tyrannulet	low	LC
Anjos2004	FM	Passeriformes	Tyrannidae	Capsiempis	Capsiempis flaveola	Yellow Tyrannulet	low	LC
Anjos2004	FM	Passeriformes	Pipridae	Chiroxiphia	Chiroxiphia caudata	Blue Manakin	high	LC
Anjos2004	FM	Passeriformes	Thraupidae	Cissopis	Cissopis leverianus	Magpie Tanager	medium	LC
Anjos2004	FM	Cuculiformes	Cuculidae	Coccyzus	Coccyzus americanus	Yellow-billed Cuckoo	medium	LC
Anjos2004	FM	Passeriformes	Thraupidae	Conirostrum	Conirostrum speciosum	Chestnut-vented Conebill	low	LC
Anjos2004	FM	Passeriformes	Tyrannidae	Corythopis	Corythopis delalandi	Southern Antpipit	high	LC
Anjos2004	FM	Struthioniformes	Tinamidae	Crypturellus	Crypturellus obsoletus	Brown Tinamou	high	LC
Anjos2004	FM	Struthioniformes	Tinamidae	Crypturellus	Crypturellus tataupa	Tataupa Tinamou	high	LC
Anjos2004	FM	Struthioniformes	Tinamidae	Crypturellus	Crypturellus undulatus	Undulated Tinamou	medium	LC
Anjos2004	FM	Passeriformes	Corvidae	Cyanocorax	Cyanocorax chrysops	Plush-crested Jay	medium	LC
Anjos2004	FM	Passeriformes	Vireonidae	Cyclarhis	Cyclarhis gujanensis	Rufous-browed Peppershrike	medium	LC
Anjos2004	FM	Passeriformes	Thraupidae	Dacnis	Dacnis cayana	Blue Dacnis	medium	LC
Anjos2004	FM	Passeriformes	Furnariidae	Dendrocolaptes	Dendrocolaptes platyrostris	Planalto Woodcreeper	medium	LC
Anjos2004	FM	Passeriformes	Furnariidae	Dendroma	Dendroma rufa	Buff-fronted Foliage-gleaner	high	LC
Anjos2004	FM	Passeriformes	Thamnophilidae	Dysithamnus	Dysithamnus mentalis	Plain Antvireo	medium	LC
Anjos2004	FM	Passeriformes	Tyrannidae	Elaenia	Elaenia mesoleuca	Olivaceous Elaenia	high	LC
Anjos2004	FM	Passeriformes	Rhinocryptidae	Eleoscytalopus	Eleoscytalopus indigoticus	White-breasted Tapaculo	medium	LC
Anjos2004	FM	Passeriformes	Tyrannidae	Empidonomus	Empidonomus varius	Variegated Flycatcher	medium	LC
Anjos2004	FM	Passeriformes	Fringillidae	Euphonia	Euphonia chlorotica	Purple-throated Euphonia	low	LC
Anjos2004	FM	Passeriformes	Fringillidae	Euphonia	Euphonia pectoralis	Chestnut-bellied Euphonia	medium	LC
Anjos2004	FM	Passeriformes	Fringillidae	Euphonia	Euphonia violacea	Violaceous Euphonia	medium	LC
Anjos2004	FM	Columbiformes	Columbidae	Geotrygon	Geotrygon montana	Ruddy Quail-dove	medium	LC
Anjos2004	FM	Passeriformes	Grallariidae	Grallaria	Grallaria varia	Variegated Antpitta	medium	LC
Anjos2004	FM	Passeriformes	Cardinalidae	Habia	Habia rubica	Red-crowned Ant-tanager	high	LC
Anjos2004	FM	Accipitriformes	Accipitridae	Harpagus	Harpagus diodon	Rufous-thighed Kite	high	LC
Anjos2004	FM	Passeriformes	Thraupidae	Hemithraupis	Hemithraupis guira	Guira Tanager	medium	LC
Anjos2004	FM	Falconiformes	Falconidae	Herpetotheres	Herpetotheres cachinnans	Laughing Falcon	low	LC
Anjos2004	FM	Piciformes	Picidae	Hylatomus	Hylatomus lineatus	Lineated Woodpecker	low	LC
Anjos2004	FM	Passeriformes	Thamnophilidae	Hypoedaleus	Hypoedaleus guttatus	Spot-backed Antshrike	high	LC
Anjos2004	FM	Accipitriformes	Accipitridae	Ictinia	Ictinia plumbea	Plumbeous Kite	medium	LC
Anjos2004	FM	Passeriformes	Tyrannidae	Lathrotriccus	Lathrotriccus euleri	Euler's Flycatcher	medium	LC
Anjos2004	FM	Passeriformes	Furnariidae	Lepidocolaptes	Lepidocolaptes angustirostris	Narrow-billed Woodcreeper	low	LC
Anjos2004	FM	Passeriformes	Tyrannidae	Leptopogon	Leptopogon amaurocephalus	Sepia-capped Flycatcher	medium	LC
Anjos2004	FM	Columbiformes	Columbidae	Leptotila	Leptotila rufaxilla	Grey-fronted Dove	medium	LC
Anjos2004	FM	Columbiformes	Columbidae	Leptotila	Leptotila verreauxi	White-tipped Dove	medium	LC
Anjos2004	FM	Passeriformes	Thamnophilidae	Mackenziaena	Mackenziaena severa	Tufted Antshrike	medium	LC
Anjos2004	FM	Passeriformes	Tyrannidae	Megarynchus	Megarynchus pitangua	Boat-billed Flycatcher	low	LC
Anjos2004	FM	Piciformes	Picidae	Melanerpes	Melanerpes flavifrons	Yellow-fronted Woodpecker	medium	LC
Anjos2004	FM	Falconiformes	Falconidae	Micrastur	Micrastur ruficollis	Barred Forest-falcon	medium	LC
Anjos2004	FM	Falconiformes	Falconidae	Micrastur	Micrastur semitorquatus	Collared Forest-falcon	medium	LC
Anjos2004	FM	Passeriformes	Tyrannidae	Mionectes	Mionectes rufiventris	Grey-hooded Flycatcher	high	LC
Anjos2004	FM	Passeriformes	Tyrannidae	Myiarchus	Myiarchus swainsoni	Swainson's Flycatcher	low	LC
Anjos2004	FM	Passeriformes	Tyrannidae	Myiodynastes	Myiodynastes solitarius	Southern Streaked Flycatcher	medium	LC
Anjos2004	FM	Passeriformes	Tyrannidae	Myiopagis	Myiopagis caniceps	Atlantic Grey Elaenia	high	LC
Anjos2004	FM	Passeriformes	Tyrannidae	Myiornis	Myiornis auricularis	Eared Pygmy-tyrant	medium	LC
Anjos2004	FM	Passeriformes	Parulidae	Myiothlypis	Myiothlypis leucoblephara	White-rimmed Warbler	medium	LC
Anjos2004	FM	Passeriformes	Tityridae	Pachyramphus	Pachyramphus castaneus	Chestnut-crowned Becard	medium	LC
Anjos2004	FM	Passeriformes	Tityridae	Pachyramphus	Pachyramphus polychopterus	White-winged Becard	medium	LC
Anjos2004	FM	Passeriformes	Tityridae	Pachyramphus	Pachyramphus validus	Crested Becard	high	LC
Anjos2004	FM	Passeriformes	Tityridae	Pachyramphus	Pachyramphus viridis	Green-backed Becard	medium	LC
Anjos2004	FM	Columbiformes	Columbidae	Patagioenas	Patagioenas cayennensis	Pale-vented Pigeon	medium	LC
Anjos2004	FM	Columbiformes	Columbidae	Patagioenas	Patagioenas picazuro	Picazuro Pigeon	medium	LC
Anjos2004	FM	Columbiformes	Columbidae	Patagioenas	Patagioenas speciosa	Scaled Pigeon	medium	LC
Anjos2004	FM	Galliformes	Cracidae	Penelope	Penelope obscura	Dusky-legged Guan	medium	LC
Anjos2004	FM	Galliformes	Cracidae	Penelope	Penelope superciliaris	Rusty-margined Guan	medium	NT
Anjos2004	FM	Passeriformes	Tyrannidae	Phylloscartes	Phylloscartes ventralis	Mottle-cheeked Tyrannulet	high	LC
Anjos2004	FM	Cuculiformes	Cuculidae	Piaya	Piaya cayana	Common Squirrel-cuckoo	medium	LC
Anjos2004	FM	Piciformes	Picidae	Picumnus	Picumnus temminckii	Ochre-collared Piculet	high	LC
Anjos2004	FM	Psittaciformes	Psittacidae	Pionopsitta	Pionopsitta pileata	Pileated Parrot	medium	LC
Anjos2004	FM	Psittaciformes	Psittacidae	Pionus	Pionus maximiliani	Scaly-headed Parrot	medium	LC
Anjos2004	FM	Passeriformes	Tyrannidae	Pitangus	Pitangus sulphuratus	Great Kiskadee	low	LC
Anjos2004	FM	Psittaciformes	Psittacidae	Primolius	Primolius maracana	Blue-winged Macaw	medium	NT
Anjos2004	FM	Piciformes	Ramphastidae	Pteroglossus	Pteroglossus bailloni	Saffron Toucanet	high	NT
Anjos2004	FM	Passeriformes	Thamnophilidae	Pyriglena	Pyriglena leucoptera	White-shouldered Fire-eye	medium	LC
Anjos2004	FM	Psittaciformes	Psittacidae	Pyrrhura	Pyrrhura frontalis	Maroon-bellied Parakeet	medium	LC
Anjos2004	FM	Passeriformes	Thraupidae	Saltator	Saltator fuliginosus	Black-throated Grosbeak	high	LC
Anjos2004	FM	Passeriformes	Thraupidae	Saltator	Saltator similis	Green-winged Saltator	medium	LC
Anjos2004	FM	Piciformes	Ramphastidae	Selenidera	Selenidera maculirostris	Spot-billed Toucanet	high	LC
Anjos2004	FM	Passeriformes	Parulidae	Setophaga	Setophaga pitiayumi	Tropical Parula	medium	LC
Anjos2004	FM	Passeriformes	Tyrannidae	Sirystes	Sirystes sibilator	Sibilant Sirystes	high	LC
Anjos2004	FM	Passeriformes	Furnariidae	Sittasomus	Sittasomus griseicapillus	Eastern Olivaceous Woodcreeper	medium	LC
Anjos2004	FM	Passeriformes	Furnariidae	Synallaxis	Synallaxis frontalis	Sooty-fronted Spinetail	medium	LC
Anjos2004	FM	Passeriformes	Furnariidae	Synallaxis	Synallaxis ruficapilla	Rufous-capped Spinetail	medium	LC
Anjos2004	FM	Passeriformes	Thraupidae	Tachyphonus	Tachyphonus coronatus	Ruby-crowned Tanager	medium	LC
Anjos2004	FM	Passeriformes	Thraupidae	Tangara	Tangara sayaca	Sayaca Tanager	low	LC
Anjos2004	FM	Caprimulgiformes	Trochilidae	Thalurania	Thalurania glaucopis	Violet-capped Woodnymph	medium	LC
Anjos2004	FM	Passeriformes	Thamnophilidae	Thamnophilus	Thamnophilus caerulescens	Variable Antshrike	medium	LC
Anjos2004	FM	Passeriformes	Thraupidae	Thlypopsis	Thlypopsis pyrrhocoma	Chestnut-headed Tanager	medium	LC
Anjos2004	FM	Passeriformes	Tityridae	Tityra	Tityra cayana	Western Black-tailed Tityra	medium	LC
Anjos2004	FM	Passeriformes	Tityridae	Tityra	Tityra inquisitor	Black-crowned Tityra	medium	LC
Anjos2004	FM	Passeriformes	Tyrannidae	Tolmomyias	Tolmomyias sulphurescens	Yellow-olive Flatbill	medium	LC
Anjos2004	FM	Passeriformes	Thraupidae	Trichothraupis	Trichothraupis melanops	Black-goggled Tanager	medium	LC
Anjos2004	FM	Psittaciformes	Psittacidae	Triclaria	Triclaria malachitacea	Blue-bellied Parrot	medium	LC
Anjos2004	FM	Trogoniformes	Trogonidae	Trogon	Trogon rufus	Black-throated Trogon	high	LC
Anjos2004	FM	Trogoniformes	Trogonidae	Trogon	Trogon surrucura	Southern Surucua Trogon	high	LC
Anjos2004	FM	Passeriformes	Turdidae	Turdus	Turdus albicollis	White-necked Thrush	medium	LC
Anjos2004	FM	Passeriformes	Turdidae	Turdus	Turdus amaurochalinus	Creamy-bellied Thrush	low	LC
Anjos2004	FM	Passeriformes	Turdidae	Turdus	Turdus leucomelas	Pale-breasted Thrush	medium	LC
Anjos2004	FM	Passeriformes	Turdidae	Turdus	Turdus rufiventris	Rufous-bellied Thrush	low	LC
Anjos2004	FM	Passeriformes	Turdidae	Turdus	Turdus subalaris	Eastern Slaty Thrush	medium	LC
Anjos2004	FM	Piciformes	Picidae	Veniliornis	Veniliornis spilogaster	White-spotted Woodpecker	high	LC
Anjos2004	FM	Passeriformes	Vireonidae	Vireo	Vireo olivaceus	Red-eyed Vireo	high	LC
Anjos2004	FM	Passeriformes	Furnariidae	Xenops	Xenops rutilus	Streaked Xenops	high	LC
Anjos2004	FN	Passeriformes	Furnariidae	Anabacerthia	Anabacerthia lichtensteini	Ochre-breasted Foliage-gleaner	high	LC
Anjos2004	FN	Gruiformes	Rallidae	Aramides	Aramides saracura	Slaty-breasted Wood-rail	medium	LC
Anjos2004	FN	Psittaciformes	Psittacidae	Aratinga	Aratinga auricapillus	Golden-capped Parakeet	medium	LC
Anjos2004	FN	Passeriformes	Furnariidae	Automolus	Automolus leucophthalmus	White-eyed Foliage-gleaner	high	LC
Anjos2004	FN	Coraciiformes	Momotidae	Baryphthengus	Baryphthengus ruficapillus	Rufous-capped Motmot	high	LC
Anjos2004	FN	Passeriformes	Parulidae	Basileuterus	Basileuterus auricapilla	Golden-crowned Warbler	medium	LC
Anjos2004	FN	Passeriformes	Icteridae	Cacicus	Cacicus haemorrhous	Red-rumped Cacique	medium	LC
Anjos2004	FN	Passeriformes	Tyrannidae	Camptostoma	Camptostoma obsoletum	Southern Beardless Tyrannulet	low	LC
Anjos2004	FN	Passeriformes	Tyrannidae	Capsiempis	Capsiempis flaveola	Yellow Tyrannulet	low	LC
Anjos2004	FN	Piciformes	Picidae	Celeus	Celeus flavescens	Blond-crested Woodpecker	medium	LC
Anjos2004	FN	Passeriformes	Thraupidae	Cissopis	Cissopis leverianus	Magpie Tanager	medium	LC
Anjos2004	FN	Passeriformes	Furnariidae	Clibanornis	Clibanornis dendrocolaptoides	Canebrake Groundcreeper	medium	LC
Anjos2004	FN	Passeriformes	Tyrannidae	Cnemotriccus	Cnemotriccus fuscatus	Fuscous Flycatcher	medium	LC
Anjos2004	FN	Cuculiformes	Cuculidae	Coccyzus	Coccyzus americanus	Yellow-billed Cuckoo	medium	LC
Anjos2004	FN	Piciformes	Picidae	Colaptes	Colaptes melanochloros	Green-barred Woodpecker	medium	LC
Anjos2004	FN	Passeriformes	Thraupidae	Conirostrum	Conirostrum speciosum	Chestnut-vented Conebill	low	LC
Anjos2004	FN	Passeriformes	Conopophagidae	Conopophaga	Conopophaga lineata	Rufous Gnateater	medium	LC
Anjos2004	FN	Passeriformes	Tyrannidae	Corythopis	Corythopis delalandi	Southern Antpipit	high	LC
Anjos2004	FN	Struthioniformes	Tinamidae	Crypturellus	Crypturellus obsoletus	Brown Tinamou	high	LC
Anjos2004	FN	Struthioniformes	Tinamidae	Crypturellus	Crypturellus tataupa	Tataupa Tinamou	high	LC
Anjos2004	FN	Passeriformes	Corvidae	Cyanocorax	Cyanocorax chrysops	Plush-crested Jay	medium	LC
Anjos2004	FN	Passeriformes	Vireonidae	Cyclarhis	Cyclarhis gujanensis	Rufous-browed Peppershrike	medium	LC
Anjos2004	FN	Passeriformes	Thraupidae	Dacnis	Dacnis cayana	Blue Dacnis	medium	LC
Anjos2004	FN	Passeriformes	Furnariidae	Dendrocolaptes	Dendrocolaptes platyrostris	Planalto Woodcreeper	medium	LC
Anjos2004	FN	Passeriformes	Furnariidae	Dendroma	Dendroma rufa	Buff-fronted Foliage-gleaner	high	LC
Anjos2004	FN	Passeriformes	Thamnophilidae	Dysithamnus	Dysithamnus mentalis	Plain Antvireo	medium	LC
Anjos2004	FN	Psittaciformes	Psittacidae	Forpus	Forpus xanthopterygius	Blue-winged Parrotlet	medium	LC
Anjos2004	FN	Columbiformes	Columbidae	Geotrygon	Geotrygon montana	Ruddy Quail-dove	medium	LC
Anjos2004	FN	Passeriformes	Grallariidae	Grallaria	Grallaria varia	Variegated Antpitta	medium	LC
Anjos2004	FN	Passeriformes	Cardinalidae	Habia	Habia rubica	Red-crowned Ant-tanager	high	LC
Anjos2004	FN	Passeriformes	Furnariidae	Heliobletus	Heliobletus contaminatus	Sharp-billed Treehunter	high	LC
Anjos2004	FN	Passeriformes	Thraupidae	Hemithraupis	Hemithraupis guira	Guira Tanager	medium	LC
Anjos2004	FN	Passeriformes	Tyrannidae	Hemitriccus	Hemitriccus obsoletus	Brown-breasted Bamboo-tyrant	high	LC
Anjos2004	FN	Piciformes	Picidae	Hylatomus	Hylatomus lineatus	Lineated Woodpecker	low	LC
Anjos2004	FN	Caprimulgiformes	Trochilidae	Hylocharis	Hylocharis chrysura	Gilded Hummingbird	low	LC
Anjos2004	FN	Passeriformes	Thamnophilidae	Hypoedaleus	Hypoedaleus guttatus	Spot-backed Antshrike	high	LC
Anjos2004	FN	Passeriformes	Tyrannidae	Lathrotriccus	Lathrotriccus euleri	Euler's Flycatcher	medium	LC
Anjos2004	FN	Passeriformes	Furnariidae	Lepidocolaptes	Lepidocolaptes angustirostris	Narrow-billed Woodcreeper	low	LC
Anjos2004	FN	Passeriformes	Tyrannidae	Leptopogon	Leptopogon amaurocephalus	Sepia-capped Flycatcher	medium	LC
Anjos2004	FN	Columbiformes	Columbidae	Leptotila	Leptotila verreauxi	White-tipped Dove	medium	LC
Anjos2004	FN	Passeriformes	Thamnophilidae	Mackenziaena	Mackenziaena severa	Tufted Antshrike	medium	LC
Anjos2004	FN	Passeriformes	Tyrannidae	Megarynchus	Megarynchus pitangua	Boat-billed Flycatcher	low	LC
Anjos2004	FN	Strigiformes	Strigidae	Megascops	Megascops choliba	Tropical Screech-owl	medium	LC
Anjos2004	FN	Piciformes	Picidae	Melanerpes	Melanerpes flavifrons	Yellow-fronted Woodpecker	medium	LC
Anjos2004	FN	Passeriformes	Tyrannidae	Mionectes	Mionectes rufiventris	Grey-hooded Flycatcher	high	LC
Anjos2004	FN	Passeriformes	Tyrannidae	Myiarchus	Myiarchus swainsoni	Swainson's Flycatcher	low	LC
Anjos2004	FN	Passeriformes	Tyrannidae	Myiodynastes	Myiodynastes solitarius	Southern Streaked Flycatcher	medium	LC
Anjos2004	FN	Passeriformes	Tyrannidae	Myiopagis	Myiopagis caniceps	Atlantic Grey Elaenia	high	LC
Anjos2004	FN	Passeriformes	Tyrannidae	Myiornis	Myiornis auricularis	Eared Pygmy-tyrant	medium	LC
Anjos2004	FN	Passeriformes	Tityridae	Pachyramphus	Pachyramphus castaneus	Chestnut-crowned Becard	medium	LC
Anjos2004	FN	Passeriformes	Tityridae	Pachyramphus	Pachyramphus polychopterus	White-winged Becard	medium	LC
Anjos2004	FN	Passeriformes	Tityridae	Pachyramphus	Pachyramphus validus	Crested Becard	high	LC
Anjos2004	FN	Passeriformes	Tityridae	Pachyramphus	Pachyramphus viridis	Green-backed Becard	medium	LC
Anjos2004	FN	Columbiformes	Columbidae	Patagioenas	Patagioenas cayennensis	Pale-vented Pigeon	medium	LC
Anjos2004	FN	Columbiformes	Columbidae	Patagioenas	Patagioenas picazuro	Picazuro Pigeon	medium	LC
Anjos2004	FN	Columbiformes	Columbidae	Patagioenas	Patagioenas plumbea	Plumbeous Pigeon	medium	LC
Anjos2004	FN	Galliformes	Cracidae	Penelope	Penelope obscura	Dusky-legged Guan	medium	LC
Anjos2004	FN	Galliformes	Cracidae	Penelope	Penelope superciliaris	Rusty-margined Guan	medium	NT
Anjos2004	FN	Caprimulgiformes	Trochilidae	Phaethornis	Phaethornis eurynome	Scale-throated Hermit	high	LC
Anjos2004	FN	Passeriformes	Tyrannidae	Phylloscartes	Phylloscartes ventralis	Mottle-cheeked Tyrannulet	high	LC
Anjos2004	FN	Cuculiformes	Cuculidae	Piaya	Piaya cayana	Common Squirrel-cuckoo	medium	LC
Anjos2004	FN	Piciformes	Picidae	Picumnus	Picumnus temminckii	Ochre-collared Piculet	high	LC
Anjos2004	FN	Psittaciformes	Psittacidae	Pionus	Pionus maximiliani	Scaly-headed Parrot	medium	LC
Anjos2004	FN	Passeriformes	Thraupidae	Pipraeidea	Pipraeidea melanonota	Fawn-breasted Tanager	low	LC
Anjos2004	FN	Passeriformes	Tyrannidae	Pitangus	Pitangus sulphuratus	Great Kiskadee	low	LC
Anjos2004	FN	Psittaciformes	Psittacidae	Psittacara	Psittacara leucophthalmus	White-eyed Parakeet	medium	LC
Anjos2004	FN	Passeriformes	Thamnophilidae	Pyriglena	Pyriglena leucoptera	White-shouldered Fire-eye	medium	LC
Anjos2004	FN	Psittaciformes	Psittacidae	Pyrrhura	Pyrrhura frontalis	Maroon-bellied Parakeet	medium	LC
Anjos2004	FN	Passeriformes	Thraupidae	Saltator	Saltator similis	Green-winged Saltator	medium	LC
Anjos2004	FN	Piciformes	Ramphastidae	Selenidera	Selenidera maculirostris	Spot-billed Toucanet	high	LC
Anjos2004	FN	Passeriformes	Parulidae	Setophaga	Setophaga pitiayumi	Tropical Parula	medium	LC
Anjos2004	FN	Passeriformes	Tyrannidae	Sirystes	Sirystes sibilator	Sibilant Sirystes	high	LC
Anjos2004	FN	Passeriformes	Furnariidae	Synallaxis	Synallaxis cinerascens	Grey-bellied Spinetail	high	LC
Anjos2004	FN	Passeriformes	Furnariidae	Synallaxis	Synallaxis ruficapilla	Rufous-capped Spinetail	medium	LC
Anjos2004	FN	Passeriformes	Thraupidae	Tachyphonus	Tachyphonus coronatus	Ruby-crowned Tanager	medium	LC
Anjos2004	FN	Passeriformes	Thraupidae	Tangara	Tangara sayaca	Sayaca Tanager	low	LC
Anjos2004	FN	Passeriformes	Thamnophilidae	Thamnophilus	Thamnophilus caerulescens	Variable Antshrike	medium	LC
Anjos2004	FN	Passeriformes	Thamnophilidae	Thamnophilus	Thamnophilus doliatus	Barred Antshrike	medium	LC
Anjos2004	FN	Passeriformes	Thraupidae	Thlypopsis	Thlypopsis pyrrhocoma	Chestnut-headed Tanager	medium	LC
Anjos2004	FN	Passeriformes	Tityridae	Tityra	Tityra cayana	Western Black-tailed Tityra	medium	LC
Anjos2004	FN	Passeriformes	Tyrannidae	Tolmomyias	Tolmomyias sulphurescens	Yellow-olive Flatbill	medium	LC
Anjos2004	FN	Passeriformes	Thraupidae	Trichothraupis	Trichothraupis melanops	Black-goggled Tanager	medium	LC
Anjos2004	FN	Psittaciformes	Psittacidae	Triclaria	Triclaria malachitacea	Blue-bellied Parrot	medium	LC
Anjos2004	FN	Passeriformes	Troglodytidae	Troglodytes	Troglodytes aedon	House Wren	low	LC
Anjos2004	FN	Passeriformes	Turdidae	Turdus	Turdus albicollis	White-necked Thrush	medium	LC
Anjos2004	FN	Passeriformes	Turdidae	Turdus	Turdus amaurochalinus	Creamy-bellied Thrush	low	LC
Anjos2004	FN	Passeriformes	Turdidae	Turdus	Turdus leucomelas	Pale-breasted Thrush	medium	LC
Anjos2004	FN	Passeriformes	Turdidae	Turdus	Turdus rufiventris	Rufous-bellied Thrush	low	LC
Anjos2004	FN	Passeriformes	Turdidae	Turdus	Turdus subalaris	Eastern Slaty Thrush	medium	LC
Anjos2004	FN	Passeriformes	Tyrannidae	Tyrannus	Tyrannus melancholicus	Tropical Kingbird	low	LC
Anjos2004	FN	Passeriformes	Furnariidae	Xenops	Xenops rutilus	Streaked Xenops	high	LC
Anjos2004	FN	Passeriformes	Furnariidae	Xiphocolaptes	Xiphocolaptes albicollis	White-throated Woodcreeper	medium	LC
Anjos2004	FN	Passeriformes	Furnariidae	Xiphorhynchus	Xiphorhynchus fuscus	Lesser Woodcreeper	medium	LC
Anjos2004	FO	Gruiformes	Rallidae	Aramides	Aramides saracura	Slaty-breasted Wood-rail	medium	LC
Anjos2004	FO	Passeriformes	Passerellidae	Arremon	Arremon flavirostris	Saffron-billed Sparrow	medium	LC
Anjos2004	FO	Coraciiformes	Momotidae	Baryphthengus	Baryphthengus ruficapillus	Rufous-capped Motmot	high	LC
Anjos2004	FO	Passeriformes	Parulidae	Basileuterus	Basileuterus auricapilla	Golden-crowned Warbler	medium	LC
Anjos2004	FO	Passeriformes	Tyrannidae	Camptostoma	Camptostoma obsoletum	Southern Beardless Tyrannulet	low	LC
Anjos2004	FO	Passeriformes	Tyrannidae	Capsiempis	Capsiempis flaveola	Yellow Tyrannulet	low	LC
Anjos2004	FO	Piciformes	Picidae	Celeus	Celeus flavescens	Blond-crested Woodpecker	medium	LC
Anjos2004	FO	Passeriformes	Furnariidae	Clibanornis	Clibanornis dendrocolaptoides	Canebrake Groundcreeper	medium	LC
Anjos2004	FO	Passeriformes	Tyrannidae	Cnemotriccus	Cnemotriccus fuscatus	Fuscous Flycatcher	medium	LC
Anjos2004	FO	Piciformes	Picidae	Colaptes	Colaptes melanochloros	Green-barred Woodpecker	medium	LC
Anjos2004	FO	Passeriformes	Thraupidae	Conirostrum	Conirostrum speciosum	Chestnut-vented Conebill	low	LC
Anjos2004	FO	Passeriformes	Conopophagidae	Conopophaga	Conopophaga lineata	Rufous Gnateater	medium	LC
Anjos2004	FO	Passeriformes	Tyrannidae	Corythopis	Corythopis delalandi	Southern Antpipit	high	LC
Anjos2004	FO	Struthioniformes	Tinamidae	Crypturellus	Crypturellus obsoletus	Brown Tinamou	high	LC
Anjos2004	FO	Struthioniformes	Tinamidae	Crypturellus	Crypturellus parvirostris	Small-billed Tinamou	low	LC
Anjos2004	FO	Struthioniformes	Tinamidae	Crypturellus	Crypturellus tataupa	Tataupa Tinamou	high	LC
Anjos2004	FO	Passeriformes	Vireonidae	Cyclarhis	Cyclarhis gujanensis	Rufous-browed Peppershrike	medium	LC
Anjos2004	FO	Passeriformes	Thraupidae	Dacnis	Dacnis cayana	Blue Dacnis	medium	LC
Anjos2004	FO	Passeriformes	Tyrannidae	Elaenia	Elaenia mesoleuca	Olivaceous Elaenia	high	LC
Anjos2004	FO	Passeriformes	Tyrannidae	Empidonomus	Empidonomus varius	Variegated Flycatcher	medium	LC
Anjos2004	FO	Psittaciformes	Psittacidae	Forpus	Forpus xanthopterygius	Blue-winged Parrotlet	medium	LC
Anjos2004	FO	Columbiformes	Columbidae	Geotrygon	Geotrygon montana	Ruddy Quail-dove	medium	LC
Anjos2004	FO	Strigiformes	Strigidae	Glaucidium	Glaucidium brasilianum	Ferruginous Pygmy-owl	unset	LC
Anjos2004	FO	Passeriformes	Cardinalidae	Habia	Habia rubica	Red-crowned Ant-tanager	high	LC
Anjos2004	FO	Passeriformes	Furnariidae	Heliobletus	Heliobletus contaminatus	Sharp-billed Treehunter	high	LC
Anjos2004	FO	Passeriformes	Thraupidae	Hemithraupis	Hemithraupis guira	Guira Tanager	medium	LC
Anjos2004	FO	Falconiformes	Falconidae	Herpetotheres	Herpetotheres cachinnans	Laughing Falcon	low	LC
Anjos2004	FO	Passeriformes	Thamnophilidae	Hypoedaleus	Hypoedaleus guttatus	Spot-backed Antshrike	high	LC
Anjos2004	FO	Accipitriformes	Accipitridae	Ictinia	Ictinia plumbea	Plumbeous Kite	medium	LC
Anjos2004	FO	Passeriformes	Tyrannidae	Lathrotriccus	Lathrotriccus euleri	Euler's Flycatcher	medium	LC
Anjos2004	FO	Passeriformes	Tyrannidae	Leptopogon	Leptopogon amaurocephalus	Sepia-capped Flycatcher	medium	LC
Anjos2004	FO	Columbiformes	Columbidae	Leptotila	Leptotila verreauxi	White-tipped Dove	medium	LC
Anjos2004	FO	Passeriformes	Thamnophilidae	Mackenziaena	Mackenziaena leachii	Large-tailed Antshrike	medium	LC
Anjos2004	FO	Passeriformes	Thamnophilidae	Mackenziaena	Mackenziaena severa	Tufted Antshrike	medium	LC
Anjos2004	FO	Passeriformes	Tyrannidae	Megarynchus	Megarynchus pitangua	Boat-billed Flycatcher	low	LC
Anjos2004	FO	Strigiformes	Strigidae	Megascops	Megascops choliba	Tropical Screech-owl	medium	LC
Anjos2004	FO	Passeriformes	Tyrannidae	Myiarchus	Myiarchus swainsoni	Swainson's Flycatcher	low	LC
Anjos2004	FO	Passeriformes	Tyrannidae	Myiodynastes	Myiodynastes solitarius	Southern Streaked Flycatcher	medium	LC
Anjos2004	FO	Passeriformes	Tyrannidae	Myiopagis	Myiopagis caniceps	Atlantic Grey Elaenia	high	LC
Anjos2004	FO	Passeriformes	Tyrannidae	Myiornis	Myiornis auricularis	Eared Pygmy-tyrant	medium	LC
Anjos2004	FO	Passeriformes	Tityridae	Pachyramphus	Pachyramphus polychopterus	White-winged Becard	medium	LC
Anjos2004	FO	Passeriformes	Tityridae	Pachyramphus	Pachyramphus validus	Crested Becard	high	LC
Anjos2004	FO	Passeriformes	Tityridae	Pachyramphus	Pachyramphus viridis	Green-backed Becard	medium	LC
Anjos2004	FO	Columbiformes	Columbidae	Patagioenas	Patagioenas cayennensis	Pale-vented Pigeon	medium	LC
Anjos2004	FO	Columbiformes	Columbidae	Patagioenas	Patagioenas picazuro	Picazuro Pigeon	medium	LC
Anjos2004	FO	Galliformes	Cracidae	Penelope	Penelope obscura	Dusky-legged Guan	medium	LC
Anjos2004	FO	Galliformes	Cracidae	Penelope	Penelope superciliaris	Rusty-margined Guan	medium	NT
Anjos2004	FO	Passeriformes	Tyrannidae	Phylloscartes	Phylloscartes ventralis	Mottle-cheeked Tyrannulet	high	LC
Anjos2004	FO	Cuculiformes	Cuculidae	Piaya	Piaya cayana	Common Squirrel-cuckoo	medium	LC
Anjos2004	FO	Piciformes	Picidae	Picumnus	Picumnus temminckii	Ochre-collared Piculet	high	LC
Anjos2004	FO	Psittaciformes	Psittacidae	Pionopsitta	Pionopsitta pileata	Pileated Parrot	medium	LC
Anjos2004	FO	Psittaciformes	Psittacidae	Pionus	Pionus maximiliani	Scaly-headed Parrot	medium	LC
Anjos2004	FO	Passeriformes	Tyrannidae	Pitangus	Pitangus sulphuratus	Great Kiskadee	low	LC
Anjos2004	FO	Passeriformes	Thamnophilidae	Pyriglena	Pyriglena leucoptera	White-shouldered Fire-eye	medium	LC
Anjos2004	FO	Psittaciformes	Psittacidae	Pyrrhura	Pyrrhura frontalis	Maroon-bellied Parakeet	medium	LC
Anjos2004	FO	Accipitriformes	Accipitridae	Rupornis	Rupornis magnirostris	Roadside Hawk	low	LC
Anjos2004	FO	Passeriformes	Thraupidae	Saltator	Saltator fuliginosus	Black-throated Grosbeak	high	LC
Anjos2004	FO	Passeriformes	Thraupidae	Saltator	Saltator similis	Green-winged Saltator	medium	LC
Anjos2004	FO	Piciformes	Ramphastidae	Selenidera	Selenidera maculirostris	Spot-billed Toucanet	high	LC
Anjos2004	FO	Passeriformes	Furnariidae	Synallaxis	Synallaxis cinerascens	Grey-bellied Spinetail	high	LC
Anjos2004	FO	Passeriformes	Furnariidae	Synallaxis	Synallaxis ruficapilla	Rufous-capped Spinetail	medium	LC
Anjos2004	FO	Passeriformes	Thraupidae	Tachyphonus	Tachyphonus coronatus	Ruby-crowned Tanager	medium	LC
Anjos2004	FO	Passeriformes	Thraupidae	Tangara	Tangara sayaca	Sayaca Tanager	low	LC
Anjos2004	FO	Passeriformes	Thamnophilidae	Terenura	Terenura maculata	Streak-capped Antwren	high	LC
Anjos2004	FO	Passeriformes	Thamnophilidae	Thamnophilus	Thamnophilus caerulescens	Variable Antshrike	medium	LC
Anjos2004	FO	Passeriformes	Thamnophilidae	Thamnophilus	Thamnophilus doliatus	Barred Antshrike	medium	LC
Anjos2004	FO	Passeriformes	Tityridae	Tityra	Tityra inquisitor	Black-crowned Tityra	medium	LC
Anjos2004	FO	Passeriformes	Tyrannidae	Todirostrum	Todirostrum cinereum	Common Tody-flycatcher	low	LC
Anjos2004	FO	Passeriformes	Tyrannidae	Tolmomyias	Tolmomyias sulphurescens	Yellow-olive Flatbill	medium	LC
Anjos2004	FO	Passeriformes	Thraupidae	Trichothraupis	Trichothraupis melanops	Black-goggled Tanager	medium	LC
Anjos2004	FO	Trogoniformes	Trogonidae	Trogon	Trogon surrucura	Southern Surucua Trogon	high	LC
Anjos2004	FO	Passeriformes	Turdidae	Turdus	Turdus albicollis	White-necked Thrush	medium	LC
Anjos2004	FO	Passeriformes	Turdidae	Turdus	Turdus amaurochalinus	Creamy-bellied Thrush	low	LC
Anjos2004	FO	Passeriformes	Turdidae	Turdus	Turdus leucomelas	Pale-breasted Thrush	medium	LC
Anjos2004	FO	Passeriformes	Turdidae	Turdus	Turdus rufiventris	Rufous-bellied Thrush	low	LC
Anjos2004	FO	Passeriformes	Turdidae	Turdus	Turdus subalaris	Eastern Slaty Thrush	medium	LC
Anjos2004	HI	Caprimulgiformes	Trochilidae	Anthracothorax	Anthracothorax nigricollis	Black-throated Mango	low	LC
Anjos2004	HI	Gruiformes	Rallidae	Aramides	Aramides saracura	Slaty-breasted Wood-rail	medium	LC
Anjos2004	HI	Passeriformes	Passerellidae	Arremon	Arremon flavirostris	Saffron-billed Sparrow	medium	LC
Anjos2004	HI	Passeriformes	Furnariidae	Automolus	Automolus leucophthalmus	White-eyed Foliage-gleaner	high	LC
Anjos2004	HI	Passeriformes	Parulidae	Basileuterus	Basileuterus auricapilla	Golden-crowned Warbler	medium	LC
Anjos2004	HI	Passeriformes	Icteridae	Cacicus	Cacicus haemorrhous	Red-rumped Cacique	medium	LC
Anjos2004	HI	Passeriformes	Tyrannidae	Camptostoma	Camptostoma obsoletum	Southern Beardless Tyrannulet	low	LC
Anjos2004	HI	Piciformes	Picidae	Celeus	Celeus flavescens	Blond-crested Woodpecker	medium	LC
Anjos2004	HI	Passeriformes	Thraupidae	Cissopis	Cissopis leverianus	Magpie Tanager	medium	LC
Anjos2004	HI	Piciformes	Picidae	Colaptes	Colaptes melanochloros	Green-barred Woodpecker	medium	LC
Anjos2004	HI	Passeriformes	Thraupidae	Conirostrum	Conirostrum speciosum	Chestnut-vented Conebill	low	LC
Anjos2004	HI	Passeriformes	Conopophagidae	Conopophaga	Conopophaga lineata	Rufous Gnateater	medium	LC
Anjos2004	HI	Passeriformes	Tyrannidae	Corythopis	Corythopis delalandi	Southern Antpipit	high	LC
Anjos2004	HI	Struthioniformes	Tinamidae	Crypturellus	Crypturellus obsoletus	Brown Tinamou	high	LC
Anjos2004	HI	Struthioniformes	Tinamidae	Crypturellus	Crypturellus parvirostris	Small-billed Tinamou	low	LC
Anjos2004	HI	Struthioniformes	Tinamidae	Crypturellus	Crypturellus tataupa	Tataupa Tinamou	high	LC
Anjos2004	HI	Passeriformes	Vireonidae	Cyclarhis	Cyclarhis gujanensis	Rufous-browed Peppershrike	medium	LC
Anjos2004	HI	Passeriformes	Furnariidae	Dendrocolaptes	Dendrocolaptes platyrostris	Planalto Woodcreeper	medium	LC
Anjos2004	HI	Passeriformes	Furnariidae	Dendroma	Dendroma rufa	Buff-fronted Foliage-gleaner	high	LC
Anjos2004	HI	Passeriformes	Thamnophilidae	Dysithamnus	Dysithamnus mentalis	Plain Antvireo	medium	LC
Anjos2004	HI	Passeriformes	Fringillidae	Euphonia	Euphonia chlorotica	Purple-throated Euphonia	low	LC
Anjos2004	HI	Psittaciformes	Psittacidae	Forpus	Forpus xanthopterygius	Blue-winged Parrotlet	medium	LC
Anjos2004	HI	Columbiformes	Columbidae	Geotrygon	Geotrygon montana	Ruddy Quail-dove	medium	LC
Anjos2004	HI	Passeriformes	Cardinalidae	Habia	Habia rubica	Red-crowned Ant-tanager	high	LC
Anjos2004	HI	Passeriformes	Furnariidae	Heliobletus	Heliobletus contaminatus	Sharp-billed Treehunter	high	LC
Anjos2004	HI	Passeriformes	Thraupidae	Hemithraupis	Hemithraupis guira	Guira Tanager	medium	LC
Anjos2004	HI	Passeriformes	Thamnophilidae	Herpsilochmus	Herpsilochmus rufimarginatus	Southern Rufous-winged Antwren	medium	LC
Anjos2004	HI	Passeriformes	Thamnophilidae	Hypoedaleus	Hypoedaleus guttatus	Spot-backed Antshrike	high	LC
Anjos2004	HI	Passeriformes	Tyrannidae	Lathrotriccus	Lathrotriccus euleri	Euler's Flycatcher	medium	LC
Anjos2004	HI	Passeriformes	Tyrannidae	Leptopogon	Leptopogon amaurocephalus	Sepia-capped Flycatcher	medium	LC
Anjos2004	HI	Columbiformes	Columbidae	Leptotila	Leptotila rufaxilla	Grey-fronted Dove	medium	LC
Anjos2004	HI	Columbiformes	Columbidae	Leptotila	Leptotila verreauxi	White-tipped Dove	medium	LC
Anjos2004	HI	Passeriformes	Thamnophilidae	Mackenziaena	Mackenziaena severa	Tufted Antshrike	medium	LC
Anjos2004	HI	Passeriformes	Tyrannidae	Megarynchus	Megarynchus pitangua	Boat-billed Flycatcher	low	LC
Anjos2004	HI	Piciformes	Picidae	Melanerpes	Melanerpes flavifrons	Yellow-fronted Woodpecker	medium	LC
Anjos2004	HI	Passeriformes	Tyrannidae	Myiarchus	Myiarchus swainsoni	Swainson's Flycatcher	low	LC
Anjos2004	HI	Passeriformes	Tyrannidae	Myiodynastes	Myiodynastes solitarius	Southern Streaked Flycatcher	medium	LC
Anjos2004	HI	Passeriformes	Tyrannidae	Myiopagis	Myiopagis caniceps	Atlantic Grey Elaenia	high	LC
Anjos2004	HI	Passeriformes	Tyrannidae	Myiornis	Myiornis auricularis	Eared Pygmy-tyrant	medium	LC
Anjos2004	HI	Passeriformes	Tityridae	Pachyramphus	Pachyramphus castaneus	Chestnut-crowned Becard	medium	LC
Anjos2004	HI	Passeriformes	Tityridae	Pachyramphus	Pachyramphus polychopterus	White-winged Becard	medium	LC
Anjos2004	HI	Passeriformes	Tityridae	Pachyramphus	Pachyramphus validus	Crested Becard	high	LC
Anjos2004	HI	Columbiformes	Columbidae	Patagioenas	Patagioenas cayennensis	Pale-vented Pigeon	medium	LC
Anjos2004	HI	Columbiformes	Columbidae	Patagioenas	Patagioenas picazuro	Picazuro Pigeon	medium	LC
Anjos2004	HI	Galliformes	Cracidae	Penelope	Penelope superciliaris	Rusty-margined Guan	medium	NT
Anjos2004	HI	Caprimulgiformes	Trochilidae	Phaethornis	Phaethornis eurynome	Scale-throated Hermit	high	LC
Anjos2004	HI	Caprimulgiformes	Trochilidae	Phaethornis	Phaethornis pretrei	Planalto Hermit	medium	LC
Anjos2004	HI	Passeriformes	Tyrannidae	Phylloscartes	Phylloscartes ventralis	Mottle-cheeked Tyrannulet	high	LC
Anjos2004	HI	Cuculiformes	Cuculidae	Piaya	Piaya cayana	Common Squirrel-cuckoo	medium	LC
Anjos2004	HI	Piciformes	Picidae	Piculus	Piculus aurulentus	Yellow-browed Woodpecker	high	NT
Anjos2004	HI	Piciformes	Picidae	Picumnus	Picumnus temminckii	Ochre-collared Piculet	high	LC
Anjos2004	HI	Passeriformes	Tyrannidae	Piprites	Piprites chloris	Wing-barred Piprites	high	LC
Anjos2004	HI	Passeriformes	Tyrannidae	Pitangus	Pitangus sulphuratus	Great Kiskadee	low	LC
Anjos2004	HI	Accipitriformes	Accipitridae	Rupornis	Rupornis magnirostris	Roadside Hawk	low	LC
Anjos2004	HI	Passeriformes	Thraupidae	Saltator	Saltator similis	Green-winged Saltator	medium	LC
Anjos2004	HI	Passeriformes	Parulidae	Setophaga	Setophaga pitiayumi	Tropical Parula	medium	LC
Anjos2004	HI	Passeriformes	Tyrannidae	Sirystes	Sirystes sibilator	Sibilant Sirystes	high	LC
Anjos2004	HI	Passeriformes	Furnariidae	Sittasomus	Sittasomus griseicapillus	Eastern Olivaceous Woodcreeper	medium	LC
Anjos2004	HI	Passeriformes	Furnariidae	Synallaxis	Synallaxis ruficapilla	Rufous-capped Spinetail	medium	LC
Anjos2004	HI	Passeriformes	Thraupidae	Tangara	Tangara sayaca	Sayaca Tanager	low	LC
Anjos2004	HI	Passeriformes	Thamnophilidae	Thamnophilus	Thamnophilus caerulescens	Variable Antshrike	medium	LC
Anjos2004	HI	Passeriformes	Thamnophilidae	Thamnophilus	Thamnophilus doliatus	Barred Antshrike	medium	LC
Anjos2004	HI	Passeriformes	Tyrannidae	Tolmomyias	Tolmomyias sulphurescens	Yellow-olive Flatbill	medium	LC
Anjos2004	HI	Passeriformes	Thraupidae	Trichothraupis	Trichothraupis melanops	Black-goggled Tanager	medium	LC
Anjos2004	HI	Passeriformes	Turdidae	Turdus	Turdus albicollis	White-necked Thrush	medium	LC
Anjos2004	HI	Passeriformes	Turdidae	Turdus	Turdus amaurochalinus	Creamy-bellied Thrush	low	LC
Anjos2004	HI	Passeriformes	Turdidae	Turdus	Turdus leucomelas	Pale-breasted Thrush	medium	LC
Anjos2004	HI	Passeriformes	Turdidae	Turdus	Turdus rufiventris	Rufous-bellied Thrush	low	LC
Anjos2004	HI	Passeriformes	Tyrannidae	Tyrannus	Tyrannus melancholicus	Tropical Kingbird	low	LC
Anjos2004	HI	Piciformes	Picidae	Veniliornis	Veniliornis spilogaster	White-spotted Woodpecker	high	LC
Anjos2004	HI	Passeriformes	Furnariidae	Xenops	Xenops rutilus	Streaked Xenops	high	LC
Anjos2004	HI	Passeriformes	Furnariidae	Xiphorhynchus	Xiphorhynchus fuscus	Lesser Woodcreeper	medium	LC
Anjos2004	PG	Psittaciformes	Psittacidae	Amazona	Amazona aestiva	Turquoise-fronted Amazon	low	NT
Anjos2004	PG	Passeriformes	Furnariidae	Anabacerthia	Anabacerthia lichtensteini	Ochre-breasted Foliage-gleaner	high	LC
Anjos2004	PG	Caprimulgiformes	Trochilidae	Anthracothorax	Anthracothorax nigricollis	Black-throated Mango	low	LC
Anjos2004	PG	Psittaciformes	Psittacidae	Aratinga	Aratinga auricapillus	Golden-capped Parakeet	medium	LC
Anjos2004	PG	Coraciiformes	Momotidae	Baryphthengus	Baryphthengus ruficapillus	Rufous-capped Motmot	high	LC
Anjos2004	PG	Passeriformes	Parulidae	Basileuterus	Basileuterus auricapilla	Golden-crowned Warbler	medium	LC
Anjos2004	PG	Passeriformes	Icteridae	Cacicus	Cacicus haemorrhous	Red-rumped Cacique	medium	LC
Anjos2004	PG	Piciformes	Picidae	Campephilus	Campephilus melanoleucos	Crimson-crested Woodpecker	medium	LC
Anjos2004	PG	Piciformes	Picidae	Campephilus	Campephilus robustus	Robust Woodpecker	high	LC
Anjos2004	PG	Passeriformes	Tyrannidae	Camptostoma	Camptostoma obsoletum	Southern Beardless Tyrannulet	low	LC
Anjos2004	PG	Passeriformes	Furnariidae	Campylorhamphus	Campylorhamphus trochilirostris	Red-billed Scythebill	medium	LC
Anjos2004	PG	Passeriformes	Tyrannidae	Capsiempis	Capsiempis flaveola	Yellow Tyrannulet	low	LC
Anjos2004	PG	Piciformes	Picidae	Celeus	Celeus flavescens	Blond-crested Woodpecker	medium	LC
Anjos2004	PG	Passeriformes	Formicariidae	Chamaeza	Chamaeza campanisona	Short-tailed Antthrush	high	LC
Anjos2004	PG	Passeriformes	Pipridae	Chiroxiphia	Chiroxiphia caudata	Blue Manakin	high	LC
Anjos2004	PG	Caprimulgiformes	Trochilidae	Chlorostilbon	Chlorostilbon lucidus	Glittering-bellied Emerald	medium	LC
Anjos2004	PG	Passeriformes	Thraupidae	Cissopis	Cissopis leverianus	Magpie Tanager	medium	LC
Anjos2004	PG	Cuculiformes	Cuculidae	Coccyzus	Coccyzus americanus	Yellow-billed Cuckoo	medium	LC
Anjos2004	PG	Cuculiformes	Cuculidae	Coccyzus	Coccyzus melacoryphus	Dark-billed Cuckoo	medium	LC
Anjos2004	PG	Piciformes	Picidae	Colaptes	Colaptes melanochloros	Green-barred Woodpecker	medium	LC
Anjos2004	PG	Passeriformes	Tyrannidae	Colonia	Colonia colonus	Long-tailed Tyrant	medium	LC
Anjos2004	PG	Passeriformes	Thraupidae	Conirostrum	Conirostrum speciosum	Chestnut-vented Conebill	low	LC
Anjos2004	PG	Passeriformes	Conopophagidae	Conopophaga	Conopophaga lineata	Rufous Gnateater	medium	LC
Anjos2004	PG	Passeriformes	Furnariidae	Cranioleuca	Cranioleuca obsoleta	Olive Spinetail	medium	LC
Anjos2004	PG	Struthioniformes	Tinamidae	Crypturellus	Crypturellus obsoletus	Brown Tinamou	high	LC
Anjos2004	PG	Struthioniformes	Tinamidae	Crypturellus	Crypturellus tataupa	Tataupa Tinamou	high	LC
Anjos2004	PG	Passeriformes	Corvidae	Cyanocorax	Cyanocorax chrysops	Plush-crested Jay	medium	LC
Anjos2004	PG	Passeriformes	Vireonidae	Cyclarhis	Cyclarhis gujanensis	Rufous-browed Peppershrike	medium	LC
Anjos2004	PG	Passeriformes	Furnariidae	Dendrocincla	Dendrocincla turdina	Plain-winged Woodcreeper	medium	LC
Anjos2004	PG	Passeriformes	Furnariidae	Dendrocolaptes	Dendrocolaptes platyrostris	Planalto Woodcreeper	medium	LC
Anjos2004	PG	Passeriformes	Furnariidae	Dendroma	Dendroma rufa	Buff-fronted Foliage-gleaner	high	LC
Anjos2004	PG	Passeriformes	Thamnophilidae	Drymophila	Drymophila malura	Dusky-tailed Antbird	high	LC
Anjos2004	PG	Passeriformes	Thamnophilidae	Drymophila	Drymophila rubricollis	Bertoni's Antbird	high	LC
Anjos2004	PG	Passeriformes	Thamnophilidae	Dysithamnus	Dysithamnus mentalis	Plain Antvireo	medium	LC
Anjos2004	PG	Passeriformes	Thamnophilidae	Dysithamnus	Dysithamnus stictothorax	Spot-breasted Antvireo	medium	NT
Anjos2004	PG	Passeriformes	Rhinocryptidae	Eleoscytalopus	Eleoscytalopus indigoticus	White-breasted Tapaculo	medium	LC
Anjos2004	PG	Passeriformes	Fringillidae	Euphonia	Euphonia chlorotica	Purple-throated Euphonia	low	LC
Anjos2004	PG	Passeriformes	Fringillidae	Euphonia	Euphonia pectoralis	Chestnut-bellied Euphonia	medium	LC
Anjos2004	PG	Passeriformes	Fringillidae	Euphonia	Euphonia violacea	Violaceous Euphonia	medium	LC
Anjos2004	PG	Columbiformes	Columbidae	Geotrygon	Geotrygon montana	Ruddy Quail-dove	medium	LC
Anjos2004	PG	Strigiformes	Strigidae	Glaucidium	Glaucidium brasilianum	Ferruginous Pygmy-owl	unset	LC
Anjos2004	PG	Passeriformes	Grallariidae	Grallaria	Grallaria varia	Variegated Antpitta	medium	LC
Anjos2004	PG	Passeriformes	Cardinalidae	Habia	Habia rubica	Red-crowned Ant-tanager	high	LC
Anjos2004	PG	Passeriformes	Thraupidae	Hemithraupis	Hemithraupis guira	Guira Tanager	medium	LC
Anjos2004	PG	Falconiformes	Falconidae	Herpetotheres	Herpetotheres cachinnans	Laughing Falcon	low	LC
Anjos2004	PG	Passeriformes	Thamnophilidae	Herpsilochmus	Herpsilochmus rufimarginatus	Southern Rufous-winged Antwren	medium	LC
Anjos2004	PG	Piciformes	Picidae	Hylatomus	Hylatomus lineatus	Lineated Woodpecker	low	LC
Anjos2004	PG	Passeriformes	Thamnophilidae	Hypoedaleus	Hypoedaleus guttatus	Spot-backed Antshrike	high	LC
Anjos2004	PG	Passeriformes	Furnariidae	Lepidocolaptes	Lepidocolaptes angustirostris	Narrow-billed Woodcreeper	low	LC
Anjos2004	PG	Passeriformes	Tyrannidae	Leptopogon	Leptopogon amaurocephalus	Sepia-capped Flycatcher	medium	LC
Anjos2004	PG	Columbiformes	Columbidae	Leptotila	Leptotila rufaxilla	Grey-fronted Dove	medium	LC
Anjos2004	PG	Columbiformes	Columbidae	Leptotila	Leptotila verreauxi	White-tipped Dove	medium	LC
Anjos2004	PG	Passeriformes	Thamnophilidae	Mackenziaena	Mackenziaena severa	Tufted Antshrike	medium	LC
Anjos2004	PG	Passeriformes	Tyrannidae	Megarynchus	Megarynchus pitangua	Boat-billed Flycatcher	low	LC
Anjos2004	PG	Piciformes	Picidae	Melanerpes	Melanerpes flavifrons	Yellow-fronted Woodpecker	medium	LC
Anjos2004	PG	Falconiformes	Falconidae	Micrastur	Micrastur semitorquatus	Collared Forest-falcon	medium	LC
Anjos2004	PG	Passeriformes	Tyrannidae	Mionectes	Mionectes rufiventris	Grey-hooded Flycatcher	high	LC
Anjos2004	PG	Passeriformes	Tyrannidae	Myiodynastes	Myiodynastes solitarius	Southern Streaked Flycatcher	medium	LC
Anjos2004	PG	Passeriformes	Tyrannidae	Myiopagis	Myiopagis caniceps	Atlantic Grey Elaenia	high	LC
Anjos2004	PG	Passeriformes	Tyrannidae	Myiophobus	Myiophobus fasciatus	Bran-colored Flycatcher	low	LC
Anjos2004	PG	Passeriformes	Tyrannidae	Myiornis	Myiornis auricularis	Eared Pygmy-tyrant	medium	LC
Anjos2004	PG	Passeriformes	Parulidae	Myiothlypis	Myiothlypis leucoblephara	White-rimmed Warbler	medium	LC
Anjos2004	PG	Passeriformes	Tyrannidae	Myiozetetes	Myiozetetes similis	Social Flycatcher	low	LC
Anjos2004	PG	Piciformes	Bucconidae	Nonnula	Nonnula rubecula	Rusty-breasted Nunlet	medium	LC
Anjos2004	PG	Passeriformes	Tityridae	Oxyruncus	Oxyruncus cristatus	Sharpbill	high	LC
Anjos2004	PG	Passeriformes	Tityridae	Pachyramphus	Pachyramphus castaneus	Chestnut-crowned Becard	medium	LC
Anjos2004	PG	Columbiformes	Columbidae	Patagioenas	Patagioenas cayennensis	Pale-vented Pigeon	medium	LC
Anjos2004	PG	Columbiformes	Columbidae	Patagioenas	Patagioenas picazuro	Picazuro Pigeon	medium	LC
Anjos2004	PG	Galliformes	Cracidae	Penelope	Penelope superciliaris	Rusty-margined Guan	medium	NT
Anjos2004	PG	Caprimulgiformes	Trochilidae	Phaethornis	Phaethornis eurynome	Scale-throated Hermit	high	LC
Anjos2004	PG	Passeriformes	Tyrannidae	Phylloscartes	Phylloscartes ventralis	Mottle-cheeked Tyrannulet	high	LC
Anjos2004	PG	Cuculiformes	Cuculidae	Piaya	Piaya cayana	Common Squirrel-cuckoo	medium	LC
Anjos2004	PG	Piciformes	Picidae	Piculus	Piculus aurulentus	Yellow-browed Woodpecker	high	NT
Anjos2004	PG	Piciformes	Picidae	Picumnus	Picumnus temminckii	Ochre-collared Piculet	high	LC
Anjos2004	PG	Psittaciformes	Psittacidae	Pionopsitta	Pionopsitta pileata	Pileated Parrot	medium	LC
Anjos2004	PG	Psittaciformes	Psittacidae	Pionus	Pionus maximiliani	Scaly-headed Parrot	medium	LC
Anjos2004	PG	Passeriformes	Thraupidae	Pipraeidea	Pipraeidea melanonota	Fawn-breasted Tanager	low	LC
Anjos2004	PG	Passeriformes	Tyrannidae	Piprites	Piprites chloris	Wing-barred Piprites	high	LC
Anjos2004	PG	Passeriformes	Tyrannidae	Platyrinchus	Platyrinchus mystaceus	Eastern White-throated Spadebill	medium	LC
Anjos2004	PG	Passeriformes	Tyrannidae	Poecilotriccus	Poecilotriccus plumbeiceps	Ochre-faced Tody-flycatcher	medium	LC
Anjos2004	PG	Passeriformes	Polioptilidae	Polioptila	Polioptila lactea	Creamy-bellied Gnatcatcher	medium	LC
Anjos2004	PG	Psittaciformes	Psittacidae	Primolius	Primolius maracana	Blue-winged Macaw	medium	NT
Anjos2004	PG	Passeriformes	Rhinocryptidae	Psilorhamphus	Psilorhamphus guttatus	Spotted Bamboowren	medium	LC
Anjos2004	PG	Psittaciformes	Psittacidae	Psittacara	Psittacara leucophthalmus	White-eyed Parakeet	medium	LC
Anjos2004	PG	Piciformes	Ramphastidae	Pteroglossus	Pteroglossus aracari	Black-necked Araçari	medium	LC
Anjos2004	PG	Strigiformes	Strigidae	Pulsatrix	Pulsatrix koeniswaldiana	Tawny-browed Owl	medium	LC
Anjos2004	PG	Passeriformes	Thamnophilidae	Pyriglena	Pyriglena leucoptera	White-shouldered Fire-eye	medium	LC
Anjos2004	PG	Psittaciformes	Psittacidae	Pyrrhura	Pyrrhura frontalis	Maroon-bellied Parakeet	medium	LC
Anjos2004	PG	Piciformes	Ramphastidae	Ramphastos	Ramphastos dicolorus	Red-breasted Toucan	medium	LC
Anjos2004	PG	Passeriformes	Thraupidae	Saltator	Saltator fuliginosus	Black-throated Grosbeak	high	LC
Anjos2004	PG	Piciformes	Ramphastidae	Selenidera	Selenidera maculirostris	Spot-billed Toucanet	high	LC
Anjos2004	PG	Passeriformes	Parulidae	Setophaga	Setophaga pitiayumi	Tropical Parula	medium	LC
Anjos2004	PG	Passeriformes	Tyrannidae	Sirystes	Sirystes sibilator	Sibilant Sirystes	high	LC
Anjos2004	PG	Passeriformes	Furnariidae	Sittasomus	Sittasomus griseicapillus	Eastern Olivaceous Woodcreeper	medium	LC
Anjos2004	PG	Passeriformes	Furnariidae	Synallaxis	Synallaxis cinerascens	Grey-bellied Spinetail	high	LC
Anjos2004	PG	Passeriformes	Furnariidae	Synallaxis	Synallaxis ruficapilla	Rufous-capped Spinetail	medium	LC
Anjos2004	PG	Passeriformes	Furnariidae	Synallaxis	Synallaxis spixi	Spix's Spinetail	does not normally occur in forest	LC
Anjos2004	PG	Passeriformes	Thraupidae	Tachyphonus	Tachyphonus coronatus	Ruby-crowned Tanager	medium	LC
Anjos2004	PG	Passeriformes	Thraupidae	Tangara	Tangara sayaca	Sayaca Tanager	low	LC
Anjos2004	PG	Caprimulgiformes	Trochilidae	Thalurania	Thalurania glaucopis	Violet-capped Woodnymph	medium	LC
Anjos2004	PG	Passeriformes	Thamnophilidae	Thamnophilus	Thamnophilus caerulescens	Variable Antshrike	medium	LC
Anjos2004	PG	Struthioniformes	Tinamidae	Tinamus	Tinamus solitarius	Solitary Tinamou	high	NT
Anjos2004	PG	Passeriformes	Tityridae	Tityra	Tityra cayana	Western Black-tailed Tityra	medium	LC
Anjos2004	PG	Passeriformes	Tyrannidae	Tolmomyias	Tolmomyias sulphurescens	Yellow-olive Flatbill	medium	LC
Anjos2004	PG	Passeriformes	Thraupidae	Trichothraupis	Trichothraupis melanops	Black-goggled Tanager	medium	LC
Anjos2004	PG	Psittaciformes	Psittacidae	Triclaria	Triclaria malachitacea	Blue-bellied Parrot	medium	LC
Anjos2004	PG	Trogoniformes	Trogonidae	Trogon	Trogon rufus	Black-throated Trogon	high	LC
Anjos2004	PG	Trogoniformes	Trogonidae	Trogon	Trogon surrucura	Southern Surucua Trogon	high	LC
Anjos2004	PG	Passeriformes	Turdidae	Turdus	Turdus amaurochalinus	Creamy-bellied Thrush	low	LC
Anjos2004	PG	Passeriformes	Turdidae	Turdus	Turdus leucomelas	Pale-breasted Thrush	medium	LC
Anjos2004	PG	Piciformes	Picidae	Veniliornis	Veniliornis spilogaster	White-spotted Woodpecker	high	LC
Anjos2004	PG	Passeriformes	Furnariidae	Xenops	Xenops rutilus	Streaked Xenops	high	LC
Anjos2004	PG	Passeriformes	Furnariidae	Xiphocolaptes	Xiphocolaptes albicollis	White-throated Woodcreeper	medium	LC
Anjos2004	PG	Passeriformes	Furnariidae	Xiphorhynchus	Xiphorhynchus fuscus	Lesser Woodcreeper	medium	LC
Araujo2013	LFR1	Passeriformes	Passerellidae	Arremon	Arremon taciturnus	Pectoral Sparrow	high	LC
Araujo2013	LFR1	Passeriformes	Tyrannidae	Attila	Attila spadiceus	Bright-rumped Attila	medium	LC
Araujo2013	LFR1	Passeriformes	Parulidae	Basileuterus	Basileuterus auricapilla	Golden-crowned Warbler	medium	LC
Araujo2013	LFR1	Psittaciformes	Psittacidae	Brotogeris	Brotogeris tirica	Plain Parakeet	medium	LC
Araujo2013	LFR1	Accipitriformes	Accipitridae	Buteo	Buteo nitidus	Grey-lined Hawk	medium	LC
Araujo2013	LFR1	Passeriformes	Pipridae	Ceratopipra	Ceratopipra rubrocapilla	Red-headed Manakin	high	LC
Araujo2013	LFR1	Passeriformes	Thamnophilidae	Cercomacroides	Cercomacroides laeta	Willis's Antbird	medium	LC
Araujo2013	LFR1	Passeriformes	Pipridae	Chiroxiphia	Chiroxiphia pareola	Blue-backed Manakin	high	LC
Araujo2013	LFR1	Passeriformes	Thraupidae	Coereba	Coereba flaveola	Bananaquit	low	LC
Araujo2013	LFR1	Passeriformes	Conopophagidae	Conopophaga	Conopophaga melanops	Black-cheeked Gnateater	medium	LC
Araujo2013	LFR1	Struthioniformes	Tinamidae	Crypturellus	Crypturellus soui	Little Tinamou	medium	LC
Araujo2013	LFR1	Passeriformes	Vireonidae	Cyclarhis	Cyclarhis gujanensis	Rufous-browed Peppershrike	medium	LC
Araujo2013	LFR1	Passeriformes	Thraupidae	Dacnis	Dacnis cayana	Blue Dacnis	medium	LC
Araujo2013	LFR1	Passeriformes	Furnariidae	Dendrocincla	Dendrocincla fuliginosa	Plain-brown Woodcreeper	medium	LC
Araujo2013	LFR1	Passeriformes	Furnariidae	Dendroplex	Dendroplex picus	Straight-billed Woodcreeper	low	LC
Araujo2013	LFR1	Psittaciformes	Psittacidae	Diopsittaca	Diopsittaca nobilis	Northern Red-shouldered Macaw	low	LC
Araujo2013	LFR1	Passeriformes	Thamnophilidae	Dysithamnus	Dysithamnus mentalis	Plain Antvireo	medium	LC
Araujo2013	LFR1	Passeriformes	Fringillidae	Euphonia	Euphonia chlorotica	Purple-throated Euphonia	low	LC
Araujo2013	LFR1	Passeriformes	Fringillidae	Euphonia	Euphonia violacea	Violaceous Euphonia	medium	LC
Araujo2013	LFR1	Caprimulgiformes	Trochilidae	Florisuga	Florisuga fusca	Black Jacobin	medium	LC
Araujo2013	LFR1	Passeriformes	Thamnophilidae	Formicivora	Formicivora grisea	Southern White-fringed Antwren	medium	LC
Araujo2013	LFR1	Piciformes	Galbulidae	Galbula	Galbula ruficauda	Rufous-tailed Jacamar	medium	LC
Araujo2013	LFR1	Columbiformes	Columbidae	Geotrygon	Geotrygon montana	Ruddy Quail-dove	medium	LC
Araujo2013	LFR1	Passeriformes	Thraupidae	Hemithraupis	Hemithraupis flavicollis	Yellow-backed Tanager	medium	LC
Araujo2013	LFR1	Passeriformes	Tyrannidae	Hemitriccus	Hemitriccus griseipectus	White-bellied Tody-tyrant	high	LC
Araujo2013	LFR1	Falconiformes	Falconidae	Herpetotheres	Herpetotheres cachinnans	Laughing Falcon	low	LC
Araujo2013	LFR1	Passeriformes	Thamnophilidae	Herpsilochmus	Herpsilochmus rufimarginatus	Southern Rufous-winged Antwren	medium	LC
Araujo2013	LFR1	Passeriformes	Thraupidae	Islerothraupis	Islerothraupis cristata	Flame-crested Tanager	low	LC
Araujo2013	LFR1	Passeriformes	Tyrannidae	Lathrotriccus	Lathrotriccus euleri	Euler's Flycatcher	medium	LC
Araujo2013	LFR1	Passeriformes	Tyrannidae	Leptopogon	Leptopogon amaurocephalus	Sepia-capped Flycatcher	medium	LC
Araujo2013	LFR1	Columbiformes	Columbidae	Leptotila	Leptotila rufaxilla	Grey-fronted Dove	medium	LC
Araujo2013	LFR1	Passeriformes	Pipridae	Manacus	Manacus manacus	White-bearded Manakin	medium	LC
Araujo2013	LFR1	Passeriformes	Tyrannidae	Megarynchus	Megarynchus pitangua	Boat-billed Flycatcher	low	LC
Araujo2013	LFR1	Coraciiformes	Momotidae	Momotus	Momotus momota	Amazonian Motmot	medium	LC
Araujo2013	LFR1	Passeriformes	Tyrannidae	Myiarchus	Myiarchus tuberculifer	Dusky-capped Flycatcher	medium	LC
Araujo2013	LFR1	Passeriformes	Tyrannidae	Myiopagis	Myiopagis gaimardii	Forest Elaenia	high	LC
Araujo2013	LFR1	Passeriformes	Tyrannidae	Myiozetetes	Myiozetetes similis	Social Flycatcher	low	LC
Araujo2013	LFR1	Passeriformes	Thamnophilidae	Myrmotherula	Myrmotherula axillaris	White-flanked Antwren	high	LC
Araujo2013	LFR1	Passeriformes	Tyrannidae	Ornithion	Ornithion inerme	White-lored Tyrannulet	medium	LC
Araujo2013	LFR1	Columbiformes	Columbidae	Patagioenas	Patagioenas speciosa	Scaled Pigeon	medium	LC
Araujo2013	LFR1	Caprimulgiformes	Trochilidae	Phaethornis	Phaethornis ruber	Reddish Hermit	medium	LC
Araujo2013	LFR1	Passeriformes	Troglodytidae	Pheugopedius	Pheugopedius genibarbis	Moustached Wren	medium	LC
Araujo2013	LFR1	Cuculiformes	Cuculidae	Piaya	Piaya cayana	Common Squirrel-cuckoo	medium	LC
Araujo2013	LFR1	Piciformes	Picidae	Picumnus	Picumnus exilis	Golden-spangled Piculet	medium	LC
Araujo2013	LFR1	Passeriformes	Tyrannidae	Pitangus	Pitangus sulphuratus	Great Kiskadee	low	LC
Araujo2013	LFR1	Passeriformes	Cotingidae	Procnias	Procnias averano	Bearded Bellbird	high	LC
Araujo2013	LFR1	Piciformes	Ramphastidae	Pteroglossus	Pteroglossus aracari	Black-necked Araçari	medium	LC
Araujo2013	LFR1	Passeriformes	Thamnophilidae	Pyriglena	Pyriglena leuconota	White-backed Fire-eye	high	LC
Araujo2013	LFR1	Piciformes	Ramphastidae	Ramphastos	Ramphastos vitellinus	Channel-billed Toucan	high	LC
Araujo2013	LFR1	Passeriformes	Polioptilidae	Ramphocaenus	Ramphocaenus melanurus	Long-billed Gnatwren	high	LC
Araujo2013	LFR1	Passeriformes	Tyrannidae	Rhytipterna	Rhytipterna simplex	Greyish Mourner	high	LC
Araujo2013	LFR1	Accipitriformes	Accipitridae	Rupornis	Rupornis magnirostris	Roadside Hawk	low	LC
Araujo2013	LFR1	Passeriformes	Thraupidae	Saltator	Saltator maximus	Buff-throated Saltator	medium	LC
Araujo2013	LFR1	Passeriformes	Parulidae	Setophaga	Setophaga pitiayumi	Tropical Parula	medium	LC
Araujo2013	LFR1	Passeriformes	Furnariidae	Sittasomus	Sittasomus griseicapillus	Eastern Olivaceous Woodcreeper	medium	LC
Araujo2013	LFR1	Accipitriformes	Accipitridae	Spizaetus	Spizaetus tyrannus	Black Hawk-eagle	medium	LC
Araujo2013	LFR1	Passeriformes	Thraupidae	Tangara	Tangara cayana	Burnished-buff Tanager	low	LC
Araujo2013	LFR1	Passeriformes	Thraupidae	Tangara	Tangara palmarum	Palm Tanager	medium	LC
Araujo2013	LFR1	Passeriformes	Thamnophilidae	Taraba	Taraba major	Great Antshrike	medium	LC
Araujo2013	LFR1	Passeriformes	Thamnophilidae	Terenura	Terenura sicki	Orange-bellied Antwren	high	CR
Araujo2013	LFR1	Passeriformes	Thamnophilidae	Thamnophilus	Thamnophilus aethiops	White-shouldered Antshrike	high	LC
Araujo2013	LFR1	Passeriformes	Thamnophilidae	Thamnophilus	Thamnophilus caerulescens	Variable Antshrike	medium	LC
Araujo2013	LFR1	Passeriformes	Tyrannidae	Tolmomyias	Tolmomyias flaviventris	Ochre-lored Flatbill	low	LC
Araujo2013	LFR1	Passeriformes	Troglodytidae	Troglodytes	Troglodytes aedon	House Wren	low	LC
Araujo2013	LFR1	Passeriformes	Turdidae	Turdus	Turdus leucomelas	Pale-breasted Thrush	medium	LC
Araujo2013	LFR1	Passeriformes	Tyrannidae	Tyrannus	Tyrannus melancholicus	Tropical Kingbird	low	LC
Araujo2013	LFR1	Piciformes	Picidae	Veniliornis	Veniliornis affinis	Red-stained Woodpecker	high	LC
Araujo2013	LFR1	Piciformes	Picidae	Veniliornis	Veniliornis passerinus	Little Woodpecker	high	LC
Araujo2013	LFR1	Passeriformes	Vireonidae	Vireo	Vireo olivaceus	Red-eyed Vireo	high	LC
Araujo2013	LFR1	Passeriformes	Furnariidae	Xenops	Xenops minutus	White-throated Xenops	high	LC
Araujo2013	LFR2	Passeriformes	Passerellidae	Arremon	Arremon taciturnus	Pectoral Sparrow	high	LC
Araujo2013	LFR2	Passeriformes	Tyrannidae	Attila	Attila spadiceus	Bright-rumped Attila	medium	LC
Araujo2013	LFR2	Passeriformes	Parulidae	Basileuterus	Basileuterus auricapilla	Golden-crowned Warbler	medium	LC
Araujo2013	LFR2	Passeriformes	Pipridae	Ceratopipra	Ceratopipra rubrocapilla	Red-headed Manakin	high	LC
Araujo2013	LFR2	Caprimulgiformes	Trochilidae	Chionomesa	Chionomesa fimbriata	Glittering-throated Emerald	medium	LC
Araujo2013	LFR2	Passeriformes	Pipridae	Chiroxiphia	Chiroxiphia pareola	Blue-backed Manakin	high	LC
Araujo2013	LFR2	Passeriformes	Thraupidae	Coereba	Coereba flaveola	Bananaquit	low	LC
Araujo2013	LFR2	Passeriformes	Conopophagidae	Conopophaga	Conopophaga melanops	Black-cheeked Gnateater	medium	LC
Araujo2013	LFR2	Struthioniformes	Tinamidae	Crypturellus	Crypturellus parvirostris	Small-billed Tinamou	low	LC
Araujo2013	LFR2	Struthioniformes	Tinamidae	Crypturellus	Crypturellus soui	Little Tinamou	medium	LC
Araujo2013	LFR2	Passeriformes	Thraupidae	Cyanerpes	Cyanerpes cyaneus	Red-legged Honeycreeper	medium	LC
Araujo2013	LFR2	Passeriformes	Vireonidae	Cyclarhis	Cyclarhis gujanensis	Rufous-browed Peppershrike	medium	LC
Araujo2013	LFR2	Passeriformes	Thraupidae	Dacnis	Dacnis cayana	Blue Dacnis	medium	LC
Araujo2013	LFR2	Passeriformes	Furnariidae	Dendrocincla	Dendrocincla fuliginosa	Plain-brown Woodcreeper	medium	LC
Araujo2013	LFR2	Passeriformes	Furnariidae	Dendroplex	Dendroplex picus	Straight-billed Woodcreeper	low	LC
Araujo2013	LFR2	Psittaciformes	Psittacidae	Diopsittaca	Diopsittaca nobilis	Northern Red-shouldered Macaw	low	LC
Araujo2013	LFR2	Passeriformes	Tyrannidae	Elaenia	Elaenia albiceps	White-crested Elaenia	medium	LC
Araujo2013	LFR2	Passeriformes	Tyrannidae	Elaenia	Elaenia flavogaster	Yellow-bellied Elaenia	does not normally occur in forest	LC
Araujo2013	LFR2	Passeriformes	Fringillidae	Euphonia	Euphonia chlorotica	Purple-throated Euphonia	low	LC
Araujo2013	LFR2	Passeriformes	Fringillidae	Euphonia	Euphonia violacea	Violaceous Euphonia	medium	LC
Araujo2013	LFR2	Passeriformes	Thamnophilidae	Formicivora	Formicivora grisea	Southern White-fringed Antwren	medium	LC
Araujo2013	LFR2	Piciformes	Galbulidae	Galbula	Galbula ruficauda	Rufous-tailed Jacamar	medium	LC
Araujo2013	LFR2	Passeriformes	Thraupidae	Hemithraupis	Hemithraupis guira	Guira Tanager	medium	LC
Araujo2013	LFR2	Passeriformes	Tyrannidae	Hemitriccus	Hemitriccus griseipectus	White-bellied Tody-tyrant	high	LC
Araujo2013	LFR2	Falconiformes	Falconidae	Herpetotheres	Herpetotheres cachinnans	Laughing Falcon	low	LC
Araujo2013	LFR2	Passeriformes	Thamnophilidae	Herpsilochmus	Herpsilochmus rufimarginatus	Southern Rufous-winged Antwren	medium	LC
Araujo2013	LFR2	Passeriformes	Icteridae	Icterus	Icterus cayanensis	Epaulet Oriole	low	LC
Araujo2013	LFR2	Passeriformes	Thraupidae	Islerothraupis	Islerothraupis cristata	Flame-crested Tanager	low	LC
Araujo2013	LFR2	Passeriformes	Tyrannidae	Lathrotriccus	Lathrotriccus euleri	Euler's Flycatcher	medium	LC
Araujo2013	LFR2	Accipitriformes	Accipitridae	Leptodon	Leptodon forbesi	White-collared Kite	high	EN
Araujo2013	LFR2	Passeriformes	Tyrannidae	Leptopogon	Leptopogon amaurocephalus	Sepia-capped Flycatcher	medium	LC
Araujo2013	LFR2	Columbiformes	Columbidae	Leptotila	Leptotila rufaxilla	Grey-fronted Dove	medium	LC
Araujo2013	LFR2	Columbiformes	Columbidae	Leptotila	Leptotila verreauxi	White-tipped Dove	medium	LC
Araujo2013	LFR2	Passeriformes	Pipridae	Manacus	Manacus manacus	White-bearded Manakin	medium	LC
Araujo2013	LFR2	Passeriformes	Tyrannidae	Megarynchus	Megarynchus pitangua	Boat-billed Flycatcher	low	LC
Araujo2013	LFR2	Coraciiformes	Momotidae	Momotus	Momotus momota	Amazonian Motmot	medium	LC
Araujo2013	LFR2	Passeriformes	Tyrannidae	Myiopagis	Myiopagis gaimardii	Forest Elaenia	high	LC
Araujo2013	LFR2	Passeriformes	Tyrannidae	Myiozetetes	Myiozetetes similis	Social Flycatcher	low	LC
Araujo2013	LFR2	Passeriformes	Thamnophilidae	Myrmoderus	Myrmoderus ruficauda	Scalloped Antbird	medium	EN
Araujo2013	LFR2	Passeriformes	Thamnophilidae	Myrmotherula	Myrmotherula axillaris	White-flanked Antwren	high	LC
Araujo2013	LFR2	Passeriformes	Pipridae	Neopelma	Neopelma pallescens	Pale-bellied Tyrant-manakin	high	LC
Araujo2013	LFR2	Passeriformes	Tyrannidae	Ornithion	Ornithion inerme	White-lored Tyrannulet	medium	LC
Araujo2013	LFR2	Passeriformes	Tityridae	Pachyramphus	Pachyramphus polychopterus	White-winged Becard	medium	LC
Araujo2013	LFR2	Columbiformes	Columbidae	Patagioenas	Patagioenas speciosa	Scaled Pigeon	medium	LC
Araujo2013	LFR2	Caprimulgiformes	Trochilidae	Phaethornis	Phaethornis ruber	Reddish Hermit	medium	LC
Araujo2013	LFR2	Passeriformes	Troglodytidae	Pheugopedius	Pheugopedius genibarbis	Moustached Wren	medium	LC
Araujo2013	LFR2	Cuculiformes	Cuculidae	Piaya	Piaya cayana	Common Squirrel-cuckoo	medium	LC
Araujo2013	LFR2	Piciformes	Picidae	Picumnus	Picumnus exilis	Golden-spangled Piculet	medium	LC
Araujo2013	LFR2	Passeriformes	Tyrannidae	Pitangus	Pitangus sulphuratus	Great Kiskadee	low	LC
Araujo2013	LFR2	Passeriformes	Tyrannidae	Platyrinchus	Platyrinchus mystaceus	Eastern White-throated Spadebill	medium	LC
Araujo2013	LFR2	Caprimulgiformes	Trochilidae	Polytmus	Polytmus guainumbi	White-tailed Goldenthroat	does not normally occur in forest	LC
Araujo2013	LFR2	Piciformes	Ramphastidae	Pteroglossus	Pteroglossus inscriptus	Lettered Araçari	medium	LC
Araujo2013	LFR2	Passeriformes	Thamnophilidae	Pyriglena	Pyriglena leuconota	White-backed Fire-eye	high	LC
Araujo2013	LFR2	Piciformes	Ramphastidae	Ramphastos	Ramphastos vitellinus	Channel-billed Toucan	high	LC
Araujo2013	LFR2	Passeriformes	Polioptilidae	Ramphocaenus	Ramphocaenus melanurus	Long-billed Gnatwren	high	LC
Araujo2013	LFR2	Passeriformes	Tyrannidae	Rhytipterna	Rhytipterna simplex	Greyish Mourner	high	LC
Araujo2013	LFR2	Accipitriformes	Accipitridae	Rupornis	Rupornis magnirostris	Roadside Hawk	low	LC
Araujo2013	LFR2	Passeriformes	Thraupidae	Saltator	Saltator maximus	Buff-throated Saltator	medium	LC
Araujo2013	LFR2	Passeriformes	Tityridae	Schiffornis	Schiffornis turdina	Brown-winged Mourner	high	LC
Araujo2013	LFR2	Passeriformes	Furnariidae	Sittasomus	Sittasomus griseicapillus	Eastern Olivaceous Woodcreeper	medium	LC
Araujo2013	LFR2	Passeriformes	Thraupidae	Tangara	Tangara cayana	Burnished-buff Tanager	low	LC
Araujo2013	LFR2	Passeriformes	Thraupidae	Tangara	Tangara palmarum	Palm Tanager	medium	LC
Araujo2013	LFR2	Passeriformes	Thamnophilidae	Thamnophilus	Thamnophilus aethiops	White-shouldered Antshrike	high	LC
Araujo2013	LFR2	Passeriformes	Thamnophilidae	Thamnophilus	Thamnophilus caerulescens	Variable Antshrike	medium	LC
Araujo2013	LFR2	Passeriformes	Thamnophilidae	Thamnophilus	Thamnophilus pelzelni	Planalto Slaty Antshrike	high	LC
Araujo2013	LFR2	Passeriformes	Tyrannidae	Tolmomyias	Tolmomyias flaviventris	Ochre-lored Flatbill	low	LC
Araujo2013	LFR2	Psittaciformes	Psittacidae	Touit	Touit surdus	Golden-tailed Parrotlet	high	VU
Araujo2013	LFR2	Passeriformes	Turdidae	Turdus	Turdus amaurochalinus	Creamy-bellied Thrush	low	LC
Araujo2013	LFR2	Passeriformes	Turdidae	Turdus	Turdus leucomelas	Pale-breasted Thrush	medium	LC
Araujo2013	LFR2	Passeriformes	Tyrannidae	Tyrannus	Tyrannus melancholicus	Tropical Kingbird	low	LC
Araujo2013	LFR2	Piciformes	Picidae	Veniliornis	Veniliornis affinis	Red-stained Woodpecker	high	LC
Araujo2013	LFR2	Passeriformes	Vireonidae	Vireo	Vireo olivaceus	Red-eyed Vireo	high	LC
Araujo2013	LFR2	Passeriformes	Furnariidae	Xenops	Xenops minutus	White-throated Xenops	high	LC
Araujo2013	LFR2	Passeriformes	Furnariidae	Xiphorhynchus	Xiphorhynchus guttatus	Buff-throated Woodcreeper	medium	LC
Araujo2013	LFR3	Passeriformes	Passerellidae	Arremon	Arremon taciturnus	Pectoral Sparrow	high	LC
Araujo2013	LFR3	Passeriformes	Tyrannidae	Attila	Attila spadiceus	Bright-rumped Attila	medium	LC
Araujo2013	LFR3	Passeriformes	Parulidae	Basileuterus	Basileuterus auricapilla	Golden-crowned Warbler	medium	LC
Araujo2013	LFR3	Passeriformes	Cotingidae	Carpornis	Carpornis melanocephala	Black-headed Berryeater	medium	NT
Araujo2013	LFR3	Passeriformes	Cardinalidae	Caryothraustes	Caryothraustes canadensis	Yellow-green Grosbeak	high	LC
Araujo2013	LFR3	Passeriformes	Pipridae	Ceratopipra	Ceratopipra rubrocapilla	Red-headed Manakin	high	LC
Araujo2013	LFR3	Passeriformes	Pipridae	Chiroxiphia	Chiroxiphia pareola	Blue-backed Manakin	high	LC
Araujo2013	LFR3	Passeriformes	Thraupidae	Coereba	Coereba flaveola	Bananaquit	low	LC
Araujo2013	LFR3	Passeriformes	Conopophagidae	Conopophaga	Conopophaga melanops	Black-cheeked Gnateater	medium	LC
Araujo2013	LFR3	Passeriformes	Vireonidae	Cyclarhis	Cyclarhis gujanensis	Rufous-browed Peppershrike	medium	LC
Araujo2013	LFR3	Passeriformes	Thraupidae	Dacnis	Dacnis cayana	Blue Dacnis	medium	LC
Araujo2013	LFR3	Passeriformes	Furnariidae	Dendrocincla	Dendrocincla fuliginosa	Plain-brown Woodcreeper	medium	LC
Araujo2013	LFR3	Passeriformes	Furnariidae	Dendroplex	Dendroplex picus	Straight-billed Woodcreeper	low	LC
Araujo2013	LFR3	Psittaciformes	Psittacidae	Diopsittaca	Diopsittaca nobilis	Northern Red-shouldered Macaw	low	LC
Araujo2013	LFR3	Passeriformes	Thamnophilidae	Drymophila	Drymophila squamata	Scaled Antbird	medium	LC
Araujo2013	LFR3	Passeriformes	Thamnophilidae	Dysithamnus	Dysithamnus mentalis	Plain Antvireo	medium	LC
Araujo2013	LFR3	Passeriformes	Tyrannidae	Elaenia	Elaenia albiceps	White-crested Elaenia	medium	LC
Araujo2013	LFR3	Passeriformes	Fringillidae	Euphonia	Euphonia chlorotica	Purple-throated Euphonia	low	LC
Araujo2013	LFR3	Passeriformes	Fringillidae	Euphonia	Euphonia violacea	Violaceous Euphonia	medium	LC
Araujo2013	LFR3	Piciformes	Galbulidae	Galbula	Galbula ruficauda	Rufous-tailed Jacamar	medium	LC
Araujo2013	LFR3	Columbiformes	Columbidae	Geotrygon	Geotrygon montana	Ruddy Quail-dove	medium	LC
Araujo2013	LFR3	Passeriformes	Thraupidae	Hemithraupis	Hemithraupis flavicollis	Yellow-backed Tanager	medium	LC
Araujo2013	LFR3	Passeriformes	Thraupidae	Hemithraupis	Hemithraupis guira	Guira Tanager	medium	LC
Araujo2013	LFR3	Passeriformes	Tyrannidae	Hemitriccus	Hemitriccus griseipectus	White-bellied Tody-tyrant	high	LC
Araujo2013	LFR3	Falconiformes	Falconidae	Herpetotheres	Herpetotheres cachinnans	Laughing Falcon	low	LC
Araujo2013	LFR3	Passeriformes	Thamnophilidae	Herpsilochmus	Herpsilochmus atricapillus	Black-capped Antwren	high	LC
Araujo2013	LFR3	Passeriformes	Thamnophilidae	Herpsilochmus	Herpsilochmus rufimarginatus	Southern Rufous-winged Antwren	medium	LC
Araujo2013	LFR3	Passeriformes	Thraupidae	Islerothraupis	Islerothraupis cristata	Flame-crested Tanager	low	LC
Araujo2013	LFR3	Passeriformes	Tyrannidae	Lathrotriccus	Lathrotriccus euleri	Euler's Flycatcher	medium	LC
Araujo2013	LFR3	Accipitriformes	Accipitridae	Leptodon	Leptodon forbesi	White-collared Kite	high	EN
Araujo2013	LFR3	Columbiformes	Columbidae	Leptotila	Leptotila rufaxilla	Grey-fronted Dove	medium	LC
Araujo2013	LFR3	Columbiformes	Columbidae	Leptotila	Leptotila verreauxi	White-tipped Dove	medium	LC
Araujo2013	LFR3	Passeriformes	Cotingidae	Lipaugus	Lipaugus vociferans	Screaming Piha	high	LC
Araujo2013	LFR3	Passeriformes	Pipridae	Manacus	Manacus manacus	White-bearded Manakin	medium	LC
Araujo2013	LFR3	Passeriformes	Tyrannidae	Megarynchus	Megarynchus pitangua	Boat-billed Flycatcher	low	LC
Araujo2013	LFR3	Falconiformes	Falconidae	Micrastur	Micrastur semitorquatus	Collared Forest-falcon	medium	LC
Araujo2013	LFR3	Coraciiformes	Momotidae	Momotus	Momotus momota	Amazonian Motmot	medium	LC
Araujo2013	LFR3	Passeriformes	Tyrannidae	Myiopagis	Myiopagis gaimardii	Forest Elaenia	high	LC
Araujo2013	LFR3	Passeriformes	Tyrannidae	Myiozetetes	Myiozetetes similis	Social Flycatcher	low	LC
Araujo2013	LFR3	Passeriformes	Thamnophilidae	Myrmoderus	Myrmoderus ruficauda	Scalloped Antbird	medium	EN
Araujo2013	LFR3	Passeriformes	Thamnophilidae	Myrmotherula	Myrmotherula axillaris	White-flanked Antwren	high	LC
Araujo2013	LFR3	Columbiformes	Columbidae	Patagioenas	Patagioenas speciosa	Scaled Pigeon	medium	LC
Araujo2013	LFR3	Caprimulgiformes	Trochilidae	Phaethornis	Phaethornis ruber	Reddish Hermit	medium	LC
Araujo2013	LFR3	Passeriformes	Troglodytidae	Pheugopedius	Pheugopedius genibarbis	Moustached Wren	medium	LC
Araujo2013	LFR3	Cuculiformes	Cuculidae	Piaya	Piaya cayana	Common Squirrel-cuckoo	medium	LC
Araujo2013	LFR3	Piciformes	Picidae	Picumnus	Picumnus exilis	Golden-spangled Piculet	medium	LC
Araujo2013	LFR3	Psittaciformes	Psittacidae	Pionus	Pionus reichenowi	Blue-breasted Parrot	medium	VU
Araujo2013	LFR3	Passeriformes	Tyrannidae	Pitangus	Pitangus sulphuratus	Great Kiskadee	low	LC
Araujo2013	LFR3	Passeriformes	Tyrannidae	Platyrinchus	Platyrinchus mystaceus	Eastern White-throated Spadebill	medium	LC
Araujo2013	LFR3	Piciformes	Ramphastidae	Pteroglossus	Pteroglossus aracari	Black-necked Araçari	medium	LC
Araujo2013	LFR3	Passeriformes	Thamnophilidae	Pyriglena	Pyriglena leuconota	White-backed Fire-eye	high	LC
Araujo2013	LFR3	Piciformes	Ramphastidae	Ramphastos	Ramphastos vitellinus	Channel-billed Toucan	high	LC
Araujo2013	LFR3	Passeriformes	Polioptilidae	Ramphocaenus	Ramphocaenus melanurus	Long-billed Gnatwren	high	LC
Araujo2013	LFR3	Passeriformes	Tyrannidae	Rhytipterna	Rhytipterna simplex	Greyish Mourner	high	LC
Araujo2013	LFR3	Passeriformes	Thraupidae	Saltator	Saltator fuliginosus	Black-throated Grosbeak	high	LC
Araujo2013	LFR3	Passeriformes	Thraupidae	Saltator	Saltator maximus	Buff-throated Saltator	medium	LC
Araujo2013	LFR3	Passeriformes	Tityridae	Schiffornis	Schiffornis turdina	Brown-winged Mourner	high	LC
Araujo2013	LFR3	Passeriformes	Parulidae	Setophaga	Setophaga pitiayumi	Tropical Parula	medium	LC
Araujo2013	LFR3	Passeriformes	Furnariidae	Sittasomus	Sittasomus griseicapillus	Eastern Olivaceous Woodcreeper	medium	LC
Araujo2013	LFR3	Passeriformes	Thraupidae	Tangara	Tangara cayana	Burnished-buff Tanager	low	LC
Araujo2013	LFR3	Passeriformes	Thraupidae	Tangara	Tangara fastuosa	Seven-colored Tanager	medium	VU
Araujo2013	LFR3	Passeriformes	Thraupidae	Tangara	Tangara palmarum	Palm Tanager	medium	LC
Araujo2013	LFR3	Cuculiformes	Cuculidae	Tapera	Tapera naevia	Striped Cuckoo	does not normally occur in forest	LC
Araujo2013	LFR3	Passeriformes	Thamnophilidae	Terenura	Terenura sicki	Orange-bellied Antwren	high	CR
Araujo2013	LFR3	Passeriformes	Thamnophilidae	Thamnophilus	Thamnophilus aethiops	White-shouldered Antshrike	high	LC
Araujo2013	LFR3	Passeriformes	Thamnophilidae	Thamnophilus	Thamnophilus caerulescens	Variable Antshrike	medium	LC
Araujo2013	LFR3	Passeriformes	Thamnophilidae	Thamnophilus	Thamnophilus palliatus	Chestnut-backed Antshrike	medium	LC
Araujo2013	LFR3	Passeriformes	Tyrannidae	Tolmomyias	Tolmomyias flaviventris	Ochre-lored Flatbill	low	LC
Araujo2013	LFR3	Trogoniformes	Trogonidae	Trogon	Trogon rufus	Black-throated Trogon	high	LC
Araujo2013	LFR3	Passeriformes	Turdidae	Turdus	Turdus leucomelas	Pale-breasted Thrush	medium	LC
Araujo2013	LFR3	Piciformes	Picidae	Veniliornis	Veniliornis affinis	Red-stained Woodpecker	high	LC
Araujo2013	LFR3	Passeriformes	Vireonidae	Vireo	Vireo olivaceus	Red-eyed Vireo	high	LC
Araujo2013	LFR3	Passeriformes	Furnariidae	Xenops	Xenops minutus	White-throated Xenops	high	LC
Araujo2013	LFR3	Passeriformes	Cotingidae	Xipholena	Xipholena atropurpurea	White-winged Cotinga	high	VU
Araujo2013	LFR3	Passeriformes	Furnariidae	Xiphorhynchus	Xiphorhynchus guttatus	Buff-throated Woodcreeper	medium	LC
Araujo2013	MFR1	Passeriformes	Parulidae	Basileuterus	Basileuterus auricapilla	Golden-crowned Warbler	medium	LC
Araujo2013	MFR1	Passeriformes	Tyrannidae	Camptostoma	Camptostoma obsoletum	Southern Beardless Tyrannulet	low	LC
Araujo2013	MFR1	Passeriformes	Pipridae	Ceratopipra	Ceratopipra rubrocapilla	Red-headed Manakin	high	LC
Araujo2013	MFR1	Passeriformes	Thamnophilidae	Cercomacroides	Cercomacroides laeta	Willis's Antbird	medium	LC
Araujo2013	MFR1	Passeriformes	Pipridae	Chiroxiphia	Chiroxiphia pareola	Blue-backed Manakin	high	LC
Araujo2013	MFR1	Caprimulgiformes	Trochilidae	Chlorestes	Chlorestes notata	Blue-chinned Emerald	low	LC
Araujo2013	MFR1	Passeriformes	Thraupidae	Coereba	Coereba flaveola	Bananaquit	low	LC
Araujo2013	MFR1	Columbiformes	Columbidae	Columbina	Columbina talpacoti	Ruddy Ground-dove	does not normally occur in forest	LC
Araujo2013	MFR1	Passeriformes	Conopophagidae	Conopophaga	Conopophaga melanops	Black-cheeked Gnateater	medium	LC
Araujo2013	MFR1	Passeriformes	Vireonidae	Cyclarhis	Cyclarhis gujanensis	Rufous-browed Peppershrike	medium	LC
Araujo2013	MFR1	Passeriformes	Thraupidae	Dacnis	Dacnis cayana	Blue Dacnis	medium	LC
Araujo2013	MFR1	Passeriformes	Furnariidae	Dendrocincla	Dendrocincla fuliginosa	Plain-brown Woodcreeper	medium	LC
Araujo2013	MFR1	Passeriformes	Furnariidae	Dendroplex	Dendroplex picus	Straight-billed Woodcreeper	low	LC
Araujo2013	MFR1	Psittaciformes	Psittacidae	Diopsittaca	Diopsittaca nobilis	Northern Red-shouldered Macaw	low	LC
Araujo2013	MFR1	Passeriformes	Tyrannidae	Elaenia	Elaenia albiceps	White-crested Elaenia	medium	LC
Araujo2013	MFR1	Passeriformes	Tyrannidae	Elaenia	Elaenia flavogaster	Yellow-bellied Elaenia	does not normally occur in forest	LC
Araujo2013	MFR1	Passeriformes	Fringillidae	Euphonia	Euphonia chlorotica	Purple-throated Euphonia	low	LC
Araujo2013	MFR1	Passeriformes	Fringillidae	Euphonia	Euphonia violacea	Violaceous Euphonia	medium	LC
Araujo2013	MFR1	Passeriformes	Thamnophilidae	Formicivora	Formicivora grisea	Southern White-fringed Antwren	medium	LC
Araujo2013	MFR1	Passeriformes	Tyrannidae	Hemitriccus	Hemitriccus griseipectus	White-bellied Tody-tyrant	high	LC
Araujo2013	MFR1	Passeriformes	Thamnophilidae	Herpsilochmus	Herpsilochmus atricapillus	Black-capped Antwren	high	LC
Araujo2013	MFR1	Passeriformes	Thamnophilidae	Herpsilochmus	Herpsilochmus rufimarginatus	Southern Rufous-winged Antwren	medium	LC
Araujo2013	MFR1	Passeriformes	Tyrannidae	Lathrotriccus	Lathrotriccus euleri	Euler's Flycatcher	medium	LC
Araujo2013	MFR1	Passeriformes	Tyrannidae	Leptopogon	Leptopogon amaurocephalus	Sepia-capped Flycatcher	medium	LC
Araujo2013	MFR1	Columbiformes	Columbidae	Leptotila	Leptotila rufaxilla	Grey-fronted Dove	medium	LC
Araujo2013	MFR1	Columbiformes	Columbidae	Leptotila	Leptotila verreauxi	White-tipped Dove	medium	LC
Araujo2013	MFR1	Passeriformes	Pipridae	Manacus	Manacus manacus	White-bearded Manakin	medium	LC
Araujo2013	MFR1	Passeriformes	Tyrannidae	Megarynchus	Megarynchus pitangua	Boat-billed Flycatcher	low	LC
Araujo2013	MFR1	Passeriformes	Tyrannidae	Myiarchus	Myiarchus ferox	Short-crested Flycatcher	medium	LC
Araujo2013	MFR1	Passeriformes	Tyrannidae	Myiopagis	Myiopagis gaimardii	Forest Elaenia	high	LC
Araujo2013	MFR1	Passeriformes	Tyrannidae	Myiozetetes	Myiozetetes similis	Social Flycatcher	low	LC
Araujo2013	MFR1	Passeriformes	Thamnophilidae	Myrmotherula	Myrmotherula axillaris	White-flanked Antwren	high	LC
Araujo2013	MFR1	Passeriformes	Pipridae	Neopelma	Neopelma pallescens	Pale-bellied Tyrant-manakin	high	LC
Araujo2013	MFR1	Passeriformes	Tyrannidae	Ornithion	Ornithion inerme	White-lored Tyrannulet	medium	LC
Araujo2013	MFR1	Columbiformes	Columbidae	Patagioenas	Patagioenas speciosa	Scaled Pigeon	medium	LC
Araujo2013	MFR1	Caprimulgiformes	Trochilidae	Phaethornis	Phaethornis ruber	Reddish Hermit	medium	LC
Araujo2013	MFR1	Passeriformes	Troglodytidae	Pheugopedius	Pheugopedius genibarbis	Moustached Wren	medium	LC
Araujo2013	MFR1	Piciformes	Picidae	Picumnus	Picumnus exilis	Golden-spangled Piculet	medium	LC
Araujo2013	MFR1	Passeriformes	Tyrannidae	Pitangus	Pitangus sulphuratus	Great Kiskadee	low	LC
Araujo2013	MFR1	Piciformes	Ramphastidae	Pteroglossus	Pteroglossus inscriptus	Lettered Araçari	medium	LC
Araujo2013	MFR1	Passeriformes	Thamnophilidae	Pyriglena	Pyriglena leuconota	White-backed Fire-eye	high	LC
Araujo2013	MFR1	Passeriformes	Polioptilidae	Ramphocaenus	Ramphocaenus melanurus	Long-billed Gnatwren	high	LC
Araujo2013	MFR1	Passeriformes	Tyrannidae	Rhytipterna	Rhytipterna simplex	Greyish Mourner	high	LC
Araujo2013	MFR1	Accipitriformes	Accipitridae	Rupornis	Rupornis magnirostris	Roadside Hawk	low	LC
Araujo2013	MFR1	Passeriformes	Thraupidae	Saltator	Saltator fuliginosus	Black-throated Grosbeak	high	LC
Araujo2013	MFR1	Passeriformes	Furnariidae	Sittasomus	Sittasomus griseicapillus	Eastern Olivaceous Woodcreeper	medium	LC
Araujo2013	MFR1	Passeriformes	Thraupidae	Tachyphonus	Tachyphonus rufus	White-lined Tanager	low	LC
Araujo2013	MFR1	Passeriformes	Thraupidae	Tangara	Tangara cayana	Burnished-buff Tanager	low	LC
Araujo2013	MFR1	Passeriformes	Thraupidae	Tangara	Tangara palmarum	Palm Tanager	medium	LC
Araujo2013	MFR1	Passeriformes	Thamnophilidae	Thamnophilus	Thamnophilus aethiops	White-shouldered Antshrike	high	LC
Araujo2013	MFR1	Passeriformes	Tyrannidae	Tolmomyias	Tolmomyias flaviventris	Ochre-lored Flatbill	low	LC
Araujo2013	MFR1	Psittaciformes	Psittacidae	Touit	Touit surdus	Golden-tailed Parrotlet	high	VU
Araujo2013	MFR1	Passeriformes	Turdidae	Turdus	Turdus leucomelas	Pale-breasted Thrush	medium	LC
Araujo2013	MFR1	Passeriformes	Tyrannidae	Tyrannus	Tyrannus melancholicus	Tropical Kingbird	low	LC
Araujo2013	MFR1	Passeriformes	Vireonidae	Vireo	Vireo olivaceus	Red-eyed Vireo	high	LC
Araujo2013	MFR1	Passeriformes	Furnariidae	Xenops	Xenops minutus	White-throated Xenops	high	LC
Araujo2013	MFR1	Passeriformes	Cotingidae	Xipholena	Xipholena atropurpurea	White-winged Cotinga	high	VU
Araujo2013	MFR1	Passeriformes	Furnariidae	Xiphorhynchus	Xiphorhynchus atlanticus	Atlantic Woodcreeper	high	VU
Araujo2013	MFR2	Passeriformes	Passerellidae	Arremon	Arremon taciturnus	Pectoral Sparrow	high	LC
Araujo2013	MFR2	Passeriformes	Parulidae	Basileuterus	Basileuterus auricapilla	Golden-crowned Warbler	medium	LC
Araujo2013	MFR2	Passeriformes	Tyrannidae	Camptostoma	Camptostoma obsoletum	Southern Beardless Tyrannulet	low	LC
Araujo2013	MFR2	Passeriformes	Pipridae	Ceratopipra	Ceratopipra rubrocapilla	Red-headed Manakin	high	LC
Araujo2013	MFR2	Passeriformes	Pipridae	Chiroxiphia	Chiroxiphia pareola	Blue-backed Manakin	high	LC
Araujo2013	MFR2	Passeriformes	Thraupidae	Coereba	Coereba flaveola	Bananaquit	low	LC
Araujo2013	MFR2	Passeriformes	Furnariidae	Dendroplex	Dendroplex picus	Straight-billed Woodcreeper	low	LC
Araujo2013	MFR2	Psittaciformes	Psittacidae	Diopsittaca	Diopsittaca nobilis	Northern Red-shouldered Macaw	low	LC
Araujo2013	MFR2	Passeriformes	Tyrannidae	Elaenia	Elaenia flavogaster	Yellow-bellied Elaenia	does not normally occur in forest	LC
Araujo2013	MFR2	Passeriformes	Fringillidae	Euphonia	Euphonia chlorotica	Purple-throated Euphonia	low	LC
Araujo2013	MFR2	Passeriformes	Fringillidae	Euphonia	Euphonia violacea	Violaceous Euphonia	medium	LC
Araujo2013	MFR2	Passeriformes	Thamnophilidae	Formicivora	Formicivora grisea	Southern White-fringed Antwren	medium	LC
Araujo2013	MFR2	Piciformes	Galbulidae	Galbula	Galbula ruficauda	Rufous-tailed Jacamar	medium	LC
Araujo2013	MFR2	Passeriformes	Tyrannidae	Hemitriccus	Hemitriccus griseipectus	White-bellied Tody-tyrant	high	LC
Araujo2013	MFR2	Falconiformes	Falconidae	Herpetotheres	Herpetotheres cachinnans	Laughing Falcon	low	LC
Araujo2013	MFR2	Passeriformes	Thamnophilidae	Herpsilochmus	Herpsilochmus rufimarginatus	Southern Rufous-winged Antwren	medium	LC
Araujo2013	MFR2	Passeriformes	Tyrannidae	Lathrotriccus	Lathrotriccus euleri	Euler's Flycatcher	medium	LC
Araujo2013	MFR2	Passeriformes	Tyrannidae	Legatus	Legatus leucophaius	Piratic Flycatcher	medium	LC
Araujo2013	MFR2	Accipitriformes	Accipitridae	Leptodon	Leptodon forbesi	White-collared Kite	high	EN
Araujo2013	MFR2	Passeriformes	Tyrannidae	Leptopogon	Leptopogon amaurocephalus	Sepia-capped Flycatcher	medium	LC
Araujo2013	MFR2	Columbiformes	Columbidae	Leptotila	Leptotila verreauxi	White-tipped Dove	medium	LC
Araujo2013	MFR2	Passeriformes	Pipridae	Manacus	Manacus manacus	White-bearded Manakin	medium	LC
Araujo2013	MFR2	Passeriformes	Tyrannidae	Myiopagis	Myiopagis gaimardii	Forest Elaenia	high	LC
Araujo2013	MFR2	Passeriformes	Tyrannidae	Myiozetetes	Myiozetetes similis	Social Flycatcher	low	LC
Araujo2013	MFR2	Passeriformes	Thamnophilidae	Myrmotherula	Myrmotherula axillaris	White-flanked Antwren	high	LC
Araujo2013	MFR2	Passeriformes	Pipridae	Neopelma	Neopelma pallescens	Pale-bellied Tyrant-manakin	high	LC
Araujo2013	MFR2	Passeriformes	Tyrannidae	Ornithion	Ornithion inerme	White-lored Tyrannulet	medium	LC
Araujo2013	MFR2	Caprimulgiformes	Trochilidae	Phaethornis	Phaethornis ruber	Reddish Hermit	medium	LC
Araujo2013	MFR2	Passeriformes	Troglodytidae	Pheugopedius	Pheugopedius genibarbis	Moustached Wren	medium	LC
Araujo2013	MFR2	Cuculiformes	Cuculidae	Piaya	Piaya cayana	Common Squirrel-cuckoo	medium	LC
Araujo2013	MFR2	Piciformes	Picidae	Picumnus	Picumnus exilis	Golden-spangled Piculet	medium	LC
Araujo2013	MFR2	Psittaciformes	Psittacidae	Pionus	Pionus reichenowi	Blue-breasted Parrot	medium	VU
Araujo2013	MFR2	Passeriformes	Tyrannidae	Pitangus	Pitangus sulphuratus	Great Kiskadee	low	LC
Araujo2013	MFR2	Piciformes	Ramphastidae	Pteroglossus	Pteroglossus aracari	Black-necked Araçari	medium	LC
Araujo2013	MFR2	Piciformes	Ramphastidae	Pteroglossus	Pteroglossus inscriptus	Lettered Araçari	medium	LC
Araujo2013	MFR2	Passeriformes	Tyrannidae	Rhytipterna	Rhytipterna simplex	Greyish Mourner	high	LC
Araujo2013	MFR2	Passeriformes	Thraupidae	Tangara	Tangara palmarum	Palm Tanager	medium	LC
Araujo2013	MFR2	Passeriformes	Tyrannidae	Tolmomyias	Tolmomyias flaviventris	Ochre-lored Flatbill	low	LC
Araujo2013	MFR2	Passeriformes	Troglodytidae	Troglodytes	Troglodytes aedon	House Wren	low	LC
Araujo2013	MFR2	Passeriformes	Turdidae	Turdus	Turdus leucomelas	Pale-breasted Thrush	medium	LC
Araujo2013	MFR2	Passeriformes	Tyrannidae	Tyrannus	Tyrannus melancholicus	Tropical Kingbird	low	LC
Araujo2013	MFR2	Passeriformes	Vireonidae	Vireo	Vireo olivaceus	Red-eyed Vireo	high	LC
Araujo2013	MFR2	Passeriformes	Furnariidae	Xenops	Xenops minutus	White-throated Xenops	high	LC
Araujo2013	MFR2	Passeriformes	Cotingidae	Xipholena	Xipholena atropurpurea	White-winged Cotinga	high	VU
Araujo2013	MFR3	Passeriformes	Passerellidae	Arremon	Arremon taciturnus	Pectoral Sparrow	high	LC
Araujo2013	MFR3	Passeriformes	Parulidae	Basileuterus	Basileuterus auricapilla	Golden-crowned Warbler	medium	LC
Araujo2013	MFR3	Passeriformes	Tyrannidae	Camptostoma	Camptostoma obsoletum	Southern Beardless Tyrannulet	low	LC
Araujo2013	MFR3	Passeriformes	Tyrannidae	Capsiempis	Capsiempis flaveola	Yellow Tyrannulet	low	LC
Araujo2013	MFR3	Passeriformes	Pipridae	Ceratopipra	Ceratopipra rubrocapilla	Red-headed Manakin	high	LC
Araujo2013	MFR3	Passeriformes	Pipridae	Chiroxiphia	Chiroxiphia pareola	Blue-backed Manakin	high	LC
Araujo2013	MFR3	Caprimulgiformes	Trochilidae	Chlorostilbon	Chlorostilbon lucidus	Glittering-bellied Emerald	medium	LC
Araujo2013	MFR3	Passeriformes	Thraupidae	Coereba	Coereba flaveola	Bananaquit	low	LC
Araujo2013	MFR3	Passeriformes	Conopophagidae	Conopophaga	Conopophaga melanops	Black-cheeked Gnateater	medium	LC
Araujo2013	MFR3	Passeriformes	Vireonidae	Cyclarhis	Cyclarhis gujanensis	Rufous-browed Peppershrike	medium	LC
Araujo2013	MFR3	Passeriformes	Thraupidae	Dacnis	Dacnis cayana	Blue Dacnis	medium	LC
Araujo2013	MFR3	Passeriformes	Furnariidae	Dendroplex	Dendroplex picus	Straight-billed Woodcreeper	low	LC
Araujo2013	MFR3	Psittaciformes	Psittacidae	Diopsittaca	Diopsittaca nobilis	Northern Red-shouldered Macaw	low	LC
Araujo2013	MFR3	Passeriformes	Tyrannidae	Elaenia	Elaenia flavogaster	Yellow-bellied Elaenia	does not normally occur in forest	LC
Araujo2013	MFR3	Passeriformes	Fringillidae	Euphonia	Euphonia violacea	Violaceous Euphonia	medium	LC
Araujo2013	MFR3	Passeriformes	Thraupidae	Hemithraupis	Hemithraupis flavicollis	Yellow-backed Tanager	medium	LC
Araujo2013	MFR3	Passeriformes	Tyrannidae	Hemitriccus	Hemitriccus griseipectus	White-bellied Tody-tyrant	high	LC
Araujo2013	MFR3	Passeriformes	Thamnophilidae	Herpsilochmus	Herpsilochmus rufimarginatus	Southern Rufous-winged Antwren	medium	LC
Araujo2013	MFR3	Passeriformes	Thraupidae	Islerothraupis	Islerothraupis cristata	Flame-crested Tanager	low	LC
Araujo2013	MFR3	Passeriformes	Tyrannidae	Lathrotriccus	Lathrotriccus euleri	Euler's Flycatcher	medium	LC
Araujo2013	MFR3	Columbiformes	Columbidae	Leptotila	Leptotila rufaxilla	Grey-fronted Dove	medium	LC
Araujo2013	MFR3	Columbiformes	Columbidae	Leptotila	Leptotila verreauxi	White-tipped Dove	medium	LC
Araujo2013	MFR3	Passeriformes	Pipridae	Manacus	Manacus manacus	White-bearded Manakin	medium	LC
Araujo2013	MFR3	Passeriformes	Tyrannidae	Myiarchus	Myiarchus tuberculifer	Dusky-capped Flycatcher	medium	LC
Araujo2013	MFR3	Passeriformes	Parulidae	Myiothlypis	Myiothlypis flaveola	Flavescent Warbler	medium	LC
Araujo2013	MFR3	Passeriformes	Tyrannidae	Myiozetetes	Myiozetetes similis	Social Flycatcher	low	LC
Araujo2013	MFR3	Passeriformes	Thamnophilidae	Myrmotherula	Myrmotherula axillaris	White-flanked Antwren	high	LC
Araujo2013	MFR3	Passeriformes	Pipridae	Neopelma	Neopelma pallescens	Pale-bellied Tyrant-manakin	high	LC
Araujo2013	MFR3	Passeriformes	Tyrannidae	Ornithion	Ornithion inerme	White-lored Tyrannulet	medium	LC
Araujo2013	MFR3	Columbiformes	Columbidae	Patagioenas	Patagioenas speciosa	Scaled Pigeon	medium	LC
Araujo2013	MFR3	Galliformes	Cracidae	Penelope	Penelope superciliaris	Rusty-margined Guan	medium	NT
Araujo2013	MFR3	Caprimulgiformes	Trochilidae	Phaethornis	Phaethornis ruber	Reddish Hermit	medium	LC
Araujo2013	MFR3	Passeriformes	Troglodytidae	Pheugopedius	Pheugopedius genibarbis	Moustached Wren	medium	LC
Araujo2013	MFR3	Cuculiformes	Cuculidae	Piaya	Piaya cayana	Common Squirrel-cuckoo	medium	LC
Araujo2013	MFR3	Passeriformes	Tyrannidae	Pitangus	Pitangus sulphuratus	Great Kiskadee	low	LC
Araujo2013	MFR3	Passeriformes	Tyrannidae	Platyrinchus	Platyrinchus mystaceus	Eastern White-throated Spadebill	medium	LC
Araujo2013	MFR3	Passeriformes	Thamnophilidae	Pyriglena	Pyriglena leuconota	White-backed Fire-eye	high	LC
Araujo2013	MFR3	Passeriformes	Polioptilidae	Ramphocaenus	Ramphocaenus melanurus	Long-billed Gnatwren	high	LC
Araujo2013	MFR3	Accipitriformes	Accipitridae	Rupornis	Rupornis magnirostris	Roadside Hawk	low	LC
Araujo2013	MFR3	Passeriformes	Thraupidae	Saltator	Saltator fuliginosus	Black-throated Grosbeak	high	LC
Araujo2013	MFR3	Passeriformes	Thraupidae	Saltator	Saltator maximus	Buff-throated Saltator	medium	LC
Araujo2013	MFR3	Passeriformes	Thraupidae	Tangara	Tangara cyanocephala	Red-necked Tanager	low	LC
Araujo2013	MFR3	Passeriformes	Thraupidae	Tangara	Tangara palmarum	Palm Tanager	medium	LC
Araujo2013	MFR3	Caprimulgiformes	Trochilidae	Thalurania	Thalurania watertonii	Long-tailed Woodnymph	medium	EN
Araujo2013	MFR3	Passeriformes	Thamnophilidae	Thamnophilus	Thamnophilus caerulescens	Variable Antshrike	medium	LC
Araujo2013	MFR3	Passeriformes	Tyrannidae	Tolmomyias	Tolmomyias flaviventris	Ochre-lored Flatbill	low	LC
Araujo2013	MFR3	Passeriformes	Turdidae	Turdus	Turdus leucomelas	Pale-breasted Thrush	medium	LC
Araujo2013	MFR3	Passeriformes	Tyrannidae	Tyrannus	Tyrannus melancholicus	Tropical Kingbird	low	LC
Araujo2013	MFR3	Passeriformes	Vireonidae	Vireo	Vireo olivaceus	Red-eyed Vireo	high	LC
Araujo2013	MFR3	Passeriformes	Furnariidae	Xenops	Xenops minutus	White-throated Xenops	high	LC
Araujo2013	MFR4	Passeriformes	Passerellidae	Arremon	Arremon taciturnus	Pectoral Sparrow	high	LC
Araujo2013	MFR4	Passeriformes	Parulidae	Basileuterus	Basileuterus auricapilla	Golden-crowned Warbler	medium	LC
Araujo2013	MFR4	Passeriformes	Tyrannidae	Camptostoma	Camptostoma obsoletum	Southern Beardless Tyrannulet	low	LC
Araujo2013	MFR4	Passeriformes	Tyrannidae	Capsiempis	Capsiempis flaveola	Yellow Tyrannulet	low	LC
Araujo2013	MFR4	Passeriformes	Pipridae	Ceratopipra	Ceratopipra rubrocapilla	Red-headed Manakin	high	LC
Araujo2013	MFR4	Passeriformes	Pipridae	Chiroxiphia	Chiroxiphia pareola	Blue-backed Manakin	high	LC
Araujo2013	MFR4	Passeriformes	Thraupidae	Coereba	Coereba flaveola	Bananaquit	low	LC
Araujo2013	MFR4	Passeriformes	Conopophagidae	Conopophaga	Conopophaga melanops	Black-cheeked Gnateater	medium	LC
Araujo2013	MFR4	Passeriformes	Vireonidae	Cyclarhis	Cyclarhis gujanensis	Rufous-browed Peppershrike	medium	LC
Araujo2013	MFR4	Passeriformes	Thraupidae	Dacnis	Dacnis cayana	Blue Dacnis	medium	LC
[truncated: 37,198 more rows]
