# Supplementary material for: High-quality surrounding landscapes mitigate avian extirpations from forest remnants
Source: Proc Natl Acad Sci U S A. 2026 Apr 1;123(14):e2521783123. doi: 10.1073/pnas.2521783123 (PMC13056101; doi:10.1073/pnas.2521783123)
Supplement: Supplementary file 3 — Dataset S02 (CSV) [file pnas.2521783123.sd02.csv]

datasetID	forestRemnantID	decimalLatitude	decimalLongitude	richnessAll	richnessForest	forestRemnantAreaInHectares	matrixType	treeCover50m	treeCover100m	treeCover150m	treeCover200m	treeCover250m	treeCover300m	treeCover350m	treeCover400m	treeCover450m	treeCover500m	treeCover550m	treeCover600m	treeCover650m	treeCover700m	treeCover750m	treeCover800m	treeCover850m	treeCover900m	treeCover950m	treeCover1000m	treeCover1050m	treeCover1100m	treeCover1150m	treeCover1200m	treeCover1250m	treeCover1300m	treeCover1350m	treeCover1400m	treeCover1450m	treeCover1500m	treeCover1550m	treeCover1600m	treeCover1650m	treeCover1700m	treeCover1750m	treeCover1800m	treeCover1850m	treeCover1900m	treeCover1950m	treeCover2000m	elevationInMeters	speciesPool
Anciaes2000	C1	-22.65	-50.4	30	28	2180	terrestrial	0	0	0	0.574712644	1.486988848	2.094240838	3.071017274	3.479576399	3.708133971	3.996101365	3.688853248	3.415300546	3.331385155	2.927814235	2.635046113	2.400309717	2.140144978	1.910631741	1.710344828	1.547678482	1.409090909	1.285773538	1.174464861	1.079763149	0.996464159	0.939177102	0.939486046	0.899627297	0.935812837	0.988319856	1.040462428	1.10323089	1.14195525	1.165542021	1.173165896	1.209425718	1.25767552	1.363125351	1.48	1.551811502	571.8045654	450
Anciaes2000	C2	-22.6	-43.7	25	24	30000	terrestrial	44.44444444	39.13043478	46.72897196	56.06936416	57.85440613	51.84210526	48.36852207	46.00301659	42.21954162	41.71539961	41.88102894	41.90020506	42.22222222	43.71529531	44.60052678	44.75116641	44.7232726	44.90612496	45.52733297	45.26790185	45.27532291	45.5186722	45.92957213	46.11371935	46.23172103	46.96585657	47.36406293	47.65635033	48.60911271	49.6125772	50.21030494	50.75832184	50.94287041	51.20925342	51.57024793	52.00436749	52.34357645	52.73033945	52.94	53.50310402	103.0153198	547
Anciaes2000	C3	-20.83333	-42.65	31	30	13000	terrestrial	0	0	0	2.747252747	4.511278195	7.989690722	9.803921569	11.16071429	10.69711538	9.643201543	8.833063209	8.259986459	8.362573099	8.52557673	8.620689655	8.301158301	8.080110497	7.75122549	8.367968966	8.624127617	8.795454545	9.100310238	9.588000759	9.982578397	10.17221954	10.60380726	11.18948824	11.67245147	11.83815584	11.96590782	12.24876355	12.51480458	12.45932125	12.44747899	12.43698868	12.50390992	12.65616914	12.81258781	12.96099055	13.215328	801.0657959	486
Anciaes2000	C4	-25.3	-48.31667	37	33	120000	terrestrial	100	59.57446809	50	51.14942529	49.25373134	45.28795812	45.10556622	45.31722054	47.90919952	51.31450828	54.77145148	55.46448087	57.22644822	58.48484848	59.23650724	59.93800852	60.40013798	60.82537727	61.82068966	63.42315369	65.09884117	66.40398175	67.43041091	68.46689895	69.26045016	69.55419711	69.3285438	68.78374904	68.45009597	68.21244105	67.88942611	67.82437099	67.73444754	67.70349601	67.63612328	67.51990011	67.27582125	67.28663672	67.22437008	67.15860147	2.884477139	503
Anciaes2000	C5	-25.46667	-48.83333	22	22	150000	terrestrial	93.75	90.90909091	86.45833333	84.39306358	82.60869565	81.91489362	82.08661417	81.1746988	76.41509434	73.34611697	72.71986971	72.43502052	71.74290677	71.39278557	70.06200177	68.18358615	66.47220316	65.33986528	64.52777778	64.14621933	64.21457673	64.04123711	64.41355674	64.64840342	64.83534137	64.80712166	64.82997918	64.73162569	64.76373231	64.92052832	64.97686159	65.51008304	66.05052944	66.48030052	66.95041322	67.35491944	67.65837774	68.22482304	68.60573716	68.84559244	13.23412514	511
Anciaes2000	C6	-22.48333	-44.55	28	28	25000	terrestrial	0	4.255319149	4.672897196	4.597701149	7.251908397	8.90052356	8.030592734	7.41301059	6.763285024	5.452775073	4.567307692	4.07885792	3.617269545	3.129732458	2.719298246	2.749806352	2.759572266	2.896764253	2.868174297	3.171036205	3.390216155	4.187396352	4.997160704	5.894627021	6.316297011	6.767029364	7.0008285	7.516675218	8.10843229	8.568220101	8.752758222	8.59929078	8.563997771	8.602715725	8.559153999	8.661048689	8.774527953	8.993816751	9.167277819	9.259611122	410.996582	536
Anciaes2000	C7	-24.33944	-47.00552	26	25	70000	terrestrial	100	100	100	100	100	99.73614776	97.33333333	95.38002981	91.51515152	87.6097561	83.80112269	81.11413043	78.43822844	75.13895907	72.34881683	70.18561485	68.08143547	65.83487369	64.34878587	63.32084894	62.27531286	61.23886472	60.54976303	59.74952166	59.34579439	58.65513642	58.26315063	57.85357097	57.65949778	57.15889949	56.83823529	56.28878164	55.77889447	55.01051156	54.46583492	53.84555382	53.2089718	52.55500105	51.96	51.44358617	108.7291565	507
Anciaes2000	F1	-22.68333	-44.31667	24	18	15	terrestrial	33.33333333	23.40425532	18.18181818	16	13.53383459	12.82722513	13.3072407	12.89355322	11.75059952	12.06225681	12.91632819	12.46612466	11.58572264	10.67134269	10.32656664	10.5019305	10.78938297	11.03955842	11.36048767	11.62094763	11.83162685	11.86931348	12.02736082	12.09269908	11.87911911	11.77870315	12.12204887	12.2734867	12.51348436	13.0117779	13.58193277	14.1192733	14.62780769	15.08839489	15.41384437	15.56441526	15.5445398	15.64606742	15.88	15.82720122	462.0958557	550
Anciaes2000	F2	-20.01667	-44.05	22	21	100	terrestrial	0	17.0212766	23.23232323	21.71428571	18.42105263	18.8976378	19.56947162	17.39130435	14.86810552	14.57528958	15.27213647	16.24573379	17.49561147	19.49874687	20.77635642	22.26939406	22.90444981	23.39773076	23.35180055	23.08075773	22.91950887	22.41058507	21.71352584	21.57546183	21.45267556	21.258554	20.71398921	20.28016964	19.86580398	19.3718452	18.8675281	18.23924201	17.59955444	16.85629267	16.19165634	15.59202814	14.99075102	14.51646885	14.04	13.6649514	901.6851196	473
Anciaes2000	F3	-22.9	-47.05	17	13	250	terrestrial	0	0	0	0	0	0	0	0	0	0.194931774	0.240192154	0.203804348	0.175029172	0.151515152	0.131694469	0.116144019	0.27605245	0.61633282	1.047697822	1.422510606	1.500682128	1.824212272	2.065567557	2.19665272	2.143778208	1.983298539	1.836762878	1.706003079	1.595298069	1.493710692	1.397352385	1.309828639	1.281813115	1.235108619	1.206212822	1.224648986	1.221227148	1.229709788	1.199920005	1.171627612	663.8359985	515
Anciaes2000	F4	-22.73333	-46.9	18	17	250	terrestrial	0	1.923076923	4.166666667	2.298850575	2.158273381	2.06185567	2.182539683	3.318250377	4.373522459	5.130687318	5.501618123	6.015037594	7.192575406	8.287292818	8.502202643	8.472600078	8.133150309	7.79380178	7.647547797	7.409261577	7.048957389	6.873706004	7.053231939	7.474676912	8.054662379	8.557821104	9.258234154	10.06953387	10.56920312	10.78420405	10.93091828	11.05731225	11.2225007	11.64700743	12.00297594	12.18214537	12.1752646	12.06642842	11.99573248	11.94920635	635.9180908	515
Anciaes2000	F5	-23.9	-51.96667	25	18	350	terrestrial	33.33333333	10.63829787	7.547169811	4.624277457	3.053435115	2.099737533	1.535508637	1.210287443	0.955794504	0.875486381	0.722891566	0.75136612	0.992990654	1.464646465	1.843722564	2.130131681	2.622498275	2.988293284	2.978488693	2.79650437	2.539106779	2.405640813	2.196553683	2.037262755	1.961099502	2.027429934	2.332965213	2.681205901	3.478469473	4.177428411	5.033627575	5.802955665	6.602897474	7.481384144	8.42905545	9.36183492	10.50995485	11.54359587	12.66	13.63521216	329.398468	436
Anjos2004	FA	-23.46972222	-51.23833333	89	77	56	terrestrial	100	100	100	100	100	100	96.7806841	93.89312977	90.10989011	85.33872599	80.9484193	77.94729542	74.82100239	73.25702393	70.80885676	66.70620799	63.62344583	60.05064894	56.69781931	53.94636015	52.30984601	50.8622525	49.77648202	49.07821729	48.43465297	48.07280514	48.20948337	48.46569208	48.55626851	48.49810105	48.72926987	49.00192522	48.96400267	48.79188	48.68644068	48.39874789	48.41456923	48.7465783	49.13456934	49.57654723	552.2096558	436
Anjos2004	FB	-23.47527778	-51.25305556	87	72	25	terrestrial	0	17.39130435	35.10638298	45.93023256	53.03030303	54.93333333	55.42168675	54.51761103	52.27552276	49.3	47.92358804	46.3091922	45.7159976	46.03832211	45.86907449	45.36817102	44.77769936	43.97342613	43.3635848	42.29289561	42.20204842	42.64737178	42.53208868	42.94929224	43.14989258	43.73280342	44.04189074	44.5251618	44.90700825	45.60736903	46.51012495	46.87880016	47.09757495	47.35045806	47.42556621	47.32493784	47.05748175	46.75455659	46.50270604	46.29448891	609.7615356	436
Anjos2004	FC	-23.47527778	-51.25638889	87	70	11	terrestrial	100	100	100	99.42196532	92.63565891	85.06666667	71.83098592	62.90076336	56.5270936	50	45.09151414	41.54488518	39.4374626	37.34567901	37.41527338	38.27503975	38.51851852	39.3478949	40.11331445	40.32382421	40.53991157	40.91586794	40.61466641	40.37255956	40.8341576	41.4499847	42.18727865	43.16442333	43.57177974	43.76654771	44.42525634	44.92298338	45.10739857	45.26504942	44.8814884	44.47205965	44.15633792	43.80986676	43.4148346	42.99186992	594.0378418	436
Anjos2004	FD	-23.41777778	-51.23333333	95	80	87	terrestrial	100	89.13043478	87.23404255	79.19075145	72.86821705	70.66666667	69.61770624	66.71755725	63.37854501	61.63021869	60.56572379	58.28690808	55.2962298	53.42254246	51.24265703	47.72364217	43.29569513	39.86700443	36.78095778	34.91002571	32.64260768	30.72827939	28.84091793	27.45519713	26.30624691	25.81829306	25.62650432	25.73238321	25.50079882	25.01727713	24.67574578	24.14387031	23.65058173	23.01886792	22.47706422	22.22222222	22.44013683	22.69682345	23.0890411	23.47622455	589.2584839	435
Anjos2004	FE	-23.405	-51.32583333	81	66	350	terrestrial	100	100	100	100	100	100	100	100	100	100	100	100	100	99.94815967	99.41599281	98.72662157	96.36042403	92.89324068	90.03133011	86.20071685	82.8099558	79.37248251	76.48205928	72.98119964	69.6634774	66.64631354	63.94094265	60.97689769	58.40413742	55.93746408	53.84117393	51.66683555	49.90470745	48.40655384	46.692673	44.98716715	43.33763571	41.99480744	40.73591887	39.61748634	680.3062134	434
Anjos2004	FG	-23.45888889	-51.21083333	104	91	285	terrestrial	100	100	100	100	100	100	99.59758551	98.1595092	95.20295203	91.3	86.69991687	82.99651568	80.84979054	79.54427758	78.8166215	78.26433121	77.02893437	75.86206897	75.56060176	74.89099769	74.0689013	72.51437088	71.51468015	70.51236116	70.45829212	70.43717518	70.18264194	69.88508784	69.35205716	69.03062399	68.75269745	68.68983686	68.35575914	67.99892222	67.83139683	67.61591529	67.11266535	66.46495209	65.90177409	65.12036435	511.5490112	436
Anjos2004	FH	-23.48944444	-51.19388889	87	71	72	terrestrial	100	100	100	100	100	98.66666667	91.66666667	84.65116279	76.04422604	69.37751004	62.90456432	56.87237027	52.30125523	47.69310524	43.14697926	39.22739944	35.52259887	32.70261747	29.99432463	27.89446721	25.95437616	24.60721868	23.22995904	21.89794091	20.97948379	20.35708836	19.95741661	19.42977825	19.05465288	18.83423569	18.64479931	18.69045206	18.59512009	18.44494382	18.13019156	17.84568495	17.40088106	17.22570872	17.05829965	16.76436108	567.4151611	436
Anjos2004	FI	-23.50277778	-51.07833333	121	103	184	terrestrial	100	100	100	100	100	100	100	100	99.39246659	98.19277108	96.27174814	93.1802366	89.58333333	86.12118074	82.49097473	78.58280255	74.69879518	71.5959468	68.15087918	64.97695853	62.38317757	59.94463373	57.06785923	54.21579135	51.60383598	48.79278729	46.105919	43.66345773	41.57427938	39.47247178	37.7967199	36.49457349	35.3495904	34.33908046	33.39549076	32.64519238	31.86487103	31.14057209	30.63920066	30.25861507	554.7836914	437
Anjos2004	FJ	-23.49555556	-51.08861111	105	85	393	terrestrial	25	40.42553191	40.81632653	44.82758621	46.76806084	47.15447154	45.23809524	46.04651163	47.20194647	48.69739479	51.24584718	52.07308503	52.25653207	51.55440415	51.08401084	49.92038217	48.21743735	47.57250946	47.06382979	46.15778689	45.05956552	44.11203055	43.53768059	42.95925661	42.22442571	41.95323246	41.73999432	41.3811281	40.8844543	40.76036866	40.59534081	40.36901865	40.32380952	40.43853343	40.47820926	40.28447445	40.25362594	39.98124639	39.76192105	39.36848958	537.6121826	436
Anjos2004	FM	-23.47027778	-51.04805556	102	88	564	terrestrial	100	100	100	100	100	100	100	100	100	100	100	100	100	100	99.59349593	98.24771008	96.75026492	94.31818182	91.32161089	88.67197534	85.75750524	83.04329372	80.15207643	77.7100878	75.23510972	73.17632666	71.06570172	69.38910146	67.73438462	65.97973751	64.2240449	62.62534184	60.8293613	58.91075762	57.15984372	55.36401539	53.96825397	52.63233809	51.27730977	49.91217227	526.1192017	437
Anjos2004	FN	-23.39444444	-51.01611111	93	78	387	terrestrial	100	100	100	100	100	100	100	99.08256881	97.82345828	97.46963563	96.58617818	95.63409563	95.32374101	94.18181818	93.26401447	91.2836767	89.71004243	87.90756569	85.97733711	83.90393459	81.73547936	79.50575202	76.48202138	73.64756294	71.1541646	68.36953197	65.55822839	63.39498018	60.79447323	58.14729574	55.62378798	53.32725615	50.99312452	48.74281609	46.41586172	44.28651731	42.20211391	40.2160605	38.39950796	37.04597326	443.2223511	440
Anjos2004	FO	-23.445	-51.00333333	76	62	70	terrestrial	100	100	100	100	100	100	100	100	97.90897909	95.12922465	88.5286783	78.28810021	69.89826451	62.59067358	56.25282167	50.85555113	45.95834804	41.92526916	38.13439183	35.38342769	32.31735691	29.99148574	27.77129522	25.86886421	24.20046159	22.83705289	21.74220963	20.6969377	19.76600985	18.96373057	18.25148408	17.67983789	17.11367758	16.50799353	16.0635406	15.70546242	15.45129648	15.16024487	14.88152308	14.591465	455.3814697	440
Anjos2004	HI	-23.25583333	-51.03083333	72	59	60	terrestrial	100	100	100	100	100	95.98930481	91.95171026	86.80981595	81.63017032	77.53259779	70.87136929	64.74719101	60.03584229	54.24430642	47.72009029	42.18066057	37.62795623	33.73303881	30.47916076	27.68520892	25.29110387	23.26521924	21.6536965	20.36077871	19.56378057	18.63344543	17.85663591	17.05610561	16.60298287	16.00644864	15.57138232	15.04711724	14.4449738	13.9060957	13.5538592	13.19271794	12.98296319	12.73054755	12.46579091	12.25087925	477.1717529	439
Anjos2004	PG	-23.45222222	-51.25222222	114	97	656	terrestrial	100	100	100	100	99.2248062	99.20212766	99.39637827	99.5398773	99.63008631	99.70149254	99.75124378	99.78976875	99.82057416	99.84464008	99.86462094	99.80095541	99.82344633	99.65277778	99.17753829	98.45797995	97.85897138	97.6433121	97.3167412	96.95340502	96.61771985	96.13208989	95.54546744	94.6298984	93.6183319	91.97466897	90.08416055	88.06846956	86.15824595	84.28430227	82.64673405	80.94283653	79.30720146	78.01224343	76.74609696	75.53357626	578.9592285	436
Araujo2013	LFR1	-9.026319445	-35.84484723	70	56	3227.3	terrestrial	100	100	100	100	100	100	100	100	99.88358556	99.34148636	98.98039216	98.60093271	98.40273816	97.05593719	95.11568123	93.27794562	92.48826291	91.8189991	91.67785235	91.53902261	91.33805937	90.74934357	89.80797637	88.55687606	86.98039216	85.57120046	84.05601939	82.26533166	80.67982712	79.52057793	78.48867015	77.25829726	76.4503575	75.72939771	74.89526265	74.26308173	73.57225267	72.97223362	72.43935748	72.11705024	309.9228516	388
Araujo2013	LFR2	-9.245097223	-35.83166667	74	56	2861.6	terrestrial	50	46.15384615	52.94117647	62.35955056	68.57142857	72.22222222	73.26923077	75.14619883	74.94172494	74.5971564	75.21568627	75.53333333	75.0142288	74.77919529	74.47627191	74.11630559	74.36327078	74.35435435	74.55621302	74.53793774	74.49590073	74.24181156	73.10815799	71.45284622	69.62243459	67.8903076	66.2806356	65.26908636	64.49165402	63.89010508	63.38736151	63.16852636	63.00018106	62.64700869	62.34791717	62.16360448	62.02695884	61.92462896	61.86760307	61.7987258	344.9940491	398
Araujo2013	LFR3	-9.225611111	-35.89434722	75	63	7787.5	terrestrial	66.66666667	61.70212766	68	66.66666667	64.94464945	66.83544304	69.56521739	72.51461988	75.75757576	78.02093245	80.28169014	81.73333333	83.37104072	84.36883629	85.1391863	85.96822995	86.79624665	87.66467066	87.82983306	87.83454988	87.66607617	87.5933024	87.50231439	87.48724923	87.39232576	87.40923613	87.26320032	86.95434019	86.69001751	86.46015762	86.23618502	86.02254118	85.7633864	85.37916915	85.05395394	84.82312666	84.51212471	83.87780208	83.39293842	82.77757194	371.944458	400
Araujo2013	MFR1	-9.152777778	-35.81488889	58	42	128.5	terrestrial	100	100	100	100	98.16176471	95.60723514	93.24577861	90.76479076	89.59537572	87.34419942	82.58471237	76.6688698	71.49295775	67.06114398	62.57536606	57.2720422	53.21070234	49.86571173	47.42547425	45.00243784	42.78453039	41.21907061	40.05560704	39.13561341	38.15645085	37.05150463	35.91606134	35.33031902	35.04563538	35.25879013	35.25922896	35.55876686	35.7874694	36.50861334	37.3863362	38.24670877	39.14300166	39.96302889	40.88695539	41.6800395	247.0759277	395
Araujo2013	MFR2	-9.3035	-35.8405	44	32	155.5	terrestrial	100	100	100	99.42857143	99.28315412	98.99497487	98.26589595	96.28528975	93.34889148	89.28571429	85.8490566	81.70241287	76.68187001	71.97452229	67.67719898	64.65028355	62.02360877	58.76010782	55.50174872	51.61525383	48.39281756	45.11111111	42.0498615	39.26151762	37.14285714	34.99491353	32.89331897	30.92023006	29.41382532	28.17933297	27.06774623	26.13123259	25.53306831	24.78457469	24.07840607	23.40441736	22.60343088	21.82761918	21.08856808	20.31907	162.8865662	402
Araujo2013	MFR3	-9.094222222	-35.82813889	50	37	198.1	terrestrial	100	100	99.00990099	96.17486339	95.20295203	92.1319797	89.80769231	88.59649123	88.60465116	88.10656518	86.49492584	84.33333333	82.47597513	80.77870872	79.14346895	76.79516251	74.20435511	70.52663076	66.307568	62.18651084	58.52146968	55.04235579	51.8415695	48.8352321	46.01159693	43.84715967	41.83796856	40.60499561	39.77352323	39.34318555	38.91676052	38.49561784	37.79285391	37.35279058	37.12560386	36.95222155	36.71982105	36.915824	37.14564369	37.44751791	401.509552	393
Araujo2013	MFR4	-9.066333333	-35.77116667	53	39	315.3	terrestrial	100	100	100	100	100	97.66233766	95.83333333	95.3010279	94.27570093	92.19047619	91.06719368	89.13907285	87.86848073	87.67795778	87.9554222	88.47316704	88.52348993	88.75562219	88.72099298	88.31707317	87.72897815	86.68280872	85.1366322	83.64470109	82.08581272	81.06697594	79.82763264	78.27776385	76.77110124	75.13377744	73.39271089	71.92999327	70.86500181	70.24307036	69.747426	69.27115033	68.74503861	68.29568789	67.6908087	66.78403756	361.4476624	393
Araujo2013	MFR5	-9.061333333	-35.75216667	39	32	338.1	terrestrial	100	100	100	100	100	100	100	100	99.88452656	99.61977186	97.94628752	96.33333333	94.56398641	92.7972373	90.625	88.58223062	87.02648341	85.63734291	84.08295179	82.002442	79.80960815	77.57612422	75.35641548	72.89719626	70.9788567	69.55007257	68.53268895	67.39811912	66.45266721	65.46526868	64.67519182	63.74409866	62.73393002	61.75567309	60.88602497	60.33328261	59.69266287	58.9156297	58.24996752	57.84792143	414.6968994	393
Araujo2013	MFR6	-9.165555556	-35.82594444	55	42	454.1	terrestrial	100	100	96.07843137	89.88764045	87.09677419	87.30964467	86.76748582	87.71929825	87.54365541	85.2661597	82.24151539	80.13333333	77.80307342	75.65046637	73.33047945	71.2934947	69.97651795	68.47467785	67.21488272	65.61284047	64.14342629	62.29773463	60.72747415	59.29955797	58.21574161	57.28803717	57.07165948	56.86569032	56.34707462	55.86690018	55.06296713	54.14423077	53.14394282	52.170946	51.32957293	50.46479732	49.45585586	48.49210148	47.79473855	46.99159872	425.1717224	395
Araujo2013	SFR1	-9.226	-35.84969444	37	23	22.9	terrestrial	100	91.4893617	80.73394495	68.68131868	59.55882353	48.96907216	40.86629002	34.43804035	30.72429907	27.51677852	23.59905288	20.17195767	17.97183099	16.51059635	15.03662215	13.76838929	12.77591973	11.82795699	11.11111111	11.10840438	11.36413885	12.16569475	12.16391619	12.52126574	12.96238245	13.51468673	13.92251816	14.52078885	15.12457597	16.06070532	16.82348128	17.56092862	17.97172376	18.93228722	20.31702607	22.11904399	24.13294798	26.1723831	28.05559164	29.62780075	452.4024353	400
Araujo2013	SFR2	-9.310916667	-35.89777778	51	32	24.4	terrestrial	100	100	99.01960784	95.50561798	93.18996416	86.54822335	73.01886792	58.62573099	47.14784633	38.89943074	32.99373041	29.11392405	26.35173591	25.28227786	24.53961456	23.55387524	22.82936641	22.23554091	21.44012945	20.96303502	20.54006197	19.92716973	19.27621861	18.72875595	18.1718407	17.75036284	16.95166285	16.21723316	15.59033049	15.32399299	15.22317772	15.21300125	15.239819	15.51194539	15.7292506	16.22342452	16.65345536	16.90150479	17.19877755	17.51806782	125.9445572	402
Araujo2013	SFR3	-9.246805556	-35.80588889	40	28	26.1	terrestrial	100	85.10638298	77.77777778	68.36158192	61.42857143	55.33498759	49.90548204	45.19940916	41.12149533	37.00564972	34.64877664	32.31788079	31.43507973	31.32352941	31.65743502	32.72933182	33.38943117	34.58195984	35.7085238	37.04606386	37.97524315	38.62947241	39.68957871	40.63082924	41.88489886	43.32896843	45.33333333	47.29594392	49.02213374	50.57333188	51.67709509	52.82637954	53.74604609	54.46558048	54.87617972	55.33714286	55.51952731	55.60347778	55.50574937	55.21058816	345.8593445	398
Araujo2013	SFR4	-9.142666667	-35.82516667	44	29	34.1	terrestrial	100	100	100	99.43820225	98.57142857	91.37055838	78.16091954	69.37869822	60.30267753	52.16572505	46.39498433	41.70552965	39.04109589	38.3521334	39.1509434	39.90895296	40.67739772	40.88729017	41.49221685	41.99902724	42.68941072	43.17171717	43.26621097	43.67991845	44.10103546	45.00725689	45.61616162	46.10088872	46.22751694	46.1142732	45.85810949	45.78243724	45.86350471	45.98670757	46.11231972	46.22124029	46.14940871	46.30693476	46.48107194	46.44315229	270.6242065	395
Araujo2013	SFR5	-9.093361111	-35.80891667	46	36	47.4	terrestrial	100	100	100	98.29545455	96.05734767	92.039801	85.95825427	76.14814815	66.82188591	58.00376648	52.42946708	48.66666667	45.69309755	44.12915851	42.61315115	40.89879154	38.63253621	36.19190405	34.49758195	33.30092368	32.60195035	32.36363636	32.32304565	32.3280244	32.62233375	33.10074139	33.95286195	34.73038909	35.15186916	35.50328228	35.8908606	35.99577086	36.05239386	36.13007853	36.36070334	36.40795186	36.32299928	36.11623932	36.02601626	36.14994433	383.9619446	393
Araujo2013	SFR6	-9.098472222	-35.77302778	51	37	76.6	terrestrial	100	100	100	100	99.24528302	98.4496124	96.22641509	93.21789322	90.19836639	86.90248566	83.77952756	81.38613861	78.80496054	75.55120039	72.16716932	68.9668175	66.29889669	63.97720456	61.46341463	57.63702801	54.38674033	51.73799478	49.54705121	47.28603029	44.71621198	42.53039954	40.53653276	38.59583019	36.84148911	35.43668122	34.51626099	33.89129389	33.37864782	32.93826739	32.40003218	32.02922819	31.66871432	31.44890836	31.35917917	31.25578525	246.2686005	393
Aurelio-Silva2016	Abusado	-1.761111111	-59.67805556	9	9	13.4	aquatic	91.66666667	80.85106383	70.37037037	60.54054054	51.42857143	45.08816121	38.38951311	33.42857143	29.29061785	27.60223048	25.74102964	24.41253264	22.62367982	20.72289157	18.56060606	17.02682563	16.1343431	15.79101849	15.97350993	16.03728489	16.65215498	17.2577769	17.91991303	17.94486216	17.76649746	17.67813794	17.68437748	17.84880148	18.21941413	18.57096878	19.12579313	19.70154892	20.42428546	21.21364513	21.84754215	22.17814371	22.43784971	22.5093985	22.5102145	22.62707233	58.32327271	445
Aurelio-Silva2016	Anta	-1.794444444	-59.37527778	6	6	16.6	aquatic	58.33333333	42.55319149	47.22222222	58.37837838	63.70106762	62.21662469	55.59701493	50.87209302	47.03872437	45.05597015	45.86233565	46.13874346	46.31284916	46.11673903	45.66596195	43.84272997	42.16946917	40.93050648	39.33386201	37.67664671	36.19378666	35.05052506	34.12683991	33.41109815	32.74213448	32.20387244	31.67989418	31.40923077	30.76129328	30.29879622	29.9798995	29.73816051	29.52203269	29.22703291	28.97381122	28.87808527	28.50970392	28.11617588	27.86466645	27.82096441	59.80715179	440
Aurelio-Silva2016	Bacaba	-1.5	-59.8225	20	19	53.3	aquatic	100	98.18181818	89.58333333	82.58426966	78.72340426	78.07881773	75.64102564	74.56140351	74.36489607	73.42007435	70.02305919	67.11798839	63.71830986	58.84057971	53.93352966	49.37269373	45.31662269	41.75044352	38.01324503	34.71923536	31.51069808	28.95990472	26.81462616	24.97911445	23.49777163	22.44955953	21.77707259	21.20315582	20.69836894	20.1329331	19.71279373	19.33409005	18.77114871	17.95795293	17.2874654	16.8047779	16.60870182	16.60164133	16.50813916	16.37256685	80.07958984	435
Aurelio-Silva2016	Bacaba II	-1.502777778	-59.81972222	11	11	13.5	aquatic	100	76.92307692	58.82352941	54.74860335	60.85409253	65.43209877	68.51851852	69.75397974	69.088812	66.32653061	63.5873749	59.93464052	57.72266065	55.15239478	52.54736842	49.16820702	45.80858086	42.70062185	39.86754967	37.82879005	36.19645175	34.64285714	32.70806775	30.86440395	29.20190681	27.9152446	26.78571429	25.76505429	24.86219568	24.17936065	23.5435918	22.87495278	22.28754677	21.68704976	21.17330803	20.40023895	19.61868311	18.89800861	18.28863346	17.78586594	70.76088715	435
Aurelio-Silva2016	Bacaba III	-1.511388889	-59.79916667	17	17	38.7	aquatic	50	70.21276596	74.07407407	74.59459459	66.42857143	58.04020101	51.77570093	53.57142857	55.08571429	56.04089219	58.70413739	60.11749347	60.38888889	60.48192771	60.3956229	60.17897092	59.11037891	56.58049354	53.0763137	49.67711074	46.46046613	43.55925486	41.22870605	39.38989832	37.83908755	36.55576182	35.80589713	35.07068224	34.18754309	33.33333333	32.54104139	31.92594692	31.16675546	30.49455155	30.13535977	29.71698113	29.29886686	28.64719705	28.16469837	28.02478134	45	434
Aurelio-Silva2016	Bacaba IV	-1.503888889	-59.79833333	11	11	13.4	aquatic	66.66666667	60.41666667	52.29357798	44.5026178	39.06810036	32.73657289	30.01876173	30.01422475	30.95238095	32.09302326	33.15089914	34.42194644	35.00278242	35.10536398	35.12030393	33.9172568	33.26739202	32.96154975	32.71865121	32.66331658	32.21520366	31.91827018	32.07752219	32.12918262	31.78031472	31.51584356	31.61375661	31.49422463	31.35992643	31.38120357	31.6812733	31.87311178	32.08133546	32.24643755	32.54836663	33.02649304	33.65929705	34.45614977	35.296372	36.13256309	57.73168945	434
Aurelio-Silva2016	Bacaba V	-1.509166667	-59.79722222	16	16	37.1	aquatic	18.75	50	61.76470588	69.66292135	73.21428571	76.51515152	74.35424354	73.04347826	73.30264672	72.81191806	71.43962848	68.98569571	65.08114158	61.937046	58.34035383	54.77517651	52.03037306	50.07372457	48.44786415	47.08273553	45.56714472	43.65079365	41.83933115	39.85628342	38.02123404	36.8338558	36.07251555	35.64478384	35.70443576	35.54029402	35.31127426	34.88657845	34.16303671	33.56807512	32.96442688	32.67778359	32.44643111	32.41935484	32.38016212	32.22303119	45	434
Aurelio-Silva2016	Beco do Catitu	-1.735	-59.70361111	26	24	637.5	aquatic	100	100	100	100	99.64157706	98.48484848	95.6928839	93.5530086	93.06029579	92.93023256	92.36165238	90.93281148	89.16666667	88.45043311	88.04210526	87.29034663	86.09096902	84.64023495	82.71213323	81.46727404	80.04357298	79.08082409	78.11594203	76.77559186	76.08326908	75.3461813	74.29931253	72.83677483	71.43512676	69.93766122	68.94954175	68.01397677	67.27934647	66.43760999	65.349905	64.18837975	62.97974791	61.83785964	60.77905492	59.80564834	83.96500397	448
Aurelio-Silva2016	Cipoal	-1.695	-59.78138889	24	22	218.7	aquatic	91.66666667	78.72340426	68.22429907	59.7826087	66.07142857	70.60301508	71.72284644	72.28571429	74.08675799	76.62942272	78.86996904	80.92749837	82.32351306	81.36735676	79.46992007	78.33024119	77.17391304	76.07866158	75.13914657	74.08026756	73.64408626	73.2065002	73.16542852	73.12061477	72.89230769	72.58064516	71.89317821	71.09605911	70.30783368	69.72427851	69.06344411	68.08651303	66.81482798	65.08801341	63.78887394	62.80131756	62.11316479	61.79178708	61.44809092	61.27778453	69.11119843	445
Aurelio-Silva2016	Coata	-1.486944444	-59.78722222	10	9	17.5	aquatic	100	73.07692308	60.78431373	46.36871508	44.28571429	45.32019704	47.49536178	51.58959538	54.84988453	56.16311399	57.87855496	59.61038961	60.47032475	61.89555126	62.58417508	62.55083179	62.70627063	62.33766234	62.25464191	62.17703349	61.84495453	62.00873362	62.1184593	62.5083612	62.93846154	63.26588772	63.02910053	63.10463968	63.27398047	63.6227063	63.8869329	64.14060285	64.34488287	64.71672813	65.15450881	65.51234106	65.72786606	65.95787632	66.34105855	66.77585684	80.03105164	434
Aurelio-Silva2016	Furo	-1.746111111	-59.44	35	35	193	aquatic	50	45.83333333	38.31775701	35.19553073	40	44.58438287	46.71669794	48.49785408	52.19907407	54.33364399	56.40625	58.73119686	61.12347052	63.38983051	64.64646465	66.07009694	67.85243742	69.53584019	71.23541888	73.02270012	74.58070137	75.85249802	76.68478261	76.83436403	76.5574527	76.14155251	75.79003041	75.41467011	75.10621196	74.76404976	74.23448832	73.63301539	73.00727854	72.47045016	72.03952569	71.70023209	71.16025232	70.81012148	70.47065585	70.27174572	58.55560303	443
Aurelio-Silva2016	Fuzaca	-1.5	-59.85222222	33	32	761	aquatic	75	78.18181818	85.41666667	88.82681564	86.47686833	79.31034483	73.60594796	70.57101025	68.67052023	67.03806871	66.46153846	66.23376623	67.66197183	69.59884002	70.97858043	71.20708749	69.80883322	68.78698225	68.74834612	68.61854685	67.89963227	67.44047619	67.29754322	66.61099048	65.40116815	64.15979528	63.36594395	63.01184016	62.79577303	62.4156039	62.225123	61.89575253	61.72410722	61.10738817	60.449296	59.68945954	59.03349418	58.24811625	57.34984362	56.51646552	45	435
Aurelio-Silva2016	Gaviao Real	-1.612222222	-59.63527778	27	27	1690	aquatic	68.75	57.69230769	61.76470588	63.48314607	61.07142857	55.05050505	52.68022181	51.30434783	50.4027618	49.11463187	47.40912606	46.16384915	44.73684211	44.62209302	44.75789474	45.15050167	45.85526316	47.05014749	48.31520297	49.30655189	49.90223767	50.29761905	50.70909091	50.87719298	50.73846154	50.64824049	50.56239248	50.75123153	51.16091954	51.74337517	52.36897696	52.53643763	52.75975469	53.22715842	53.85831752	54.54953271	55.1212938	55.65562202	56.05412651	56.1711165	45	437
Aurelio-Silva2016	Martelo	-1.667777778	-59.70861111	31	30	471	aquatic	77.77777778	61.70212766	55.96330275	54.89130435	58.78136201	58.8688946	58.76865672	58.14285714	58.03876853	59.1627907	59.98439938	61.68407311	62.83333333	62.70452358	63.70526316	64.97764531	66.15029664	67.40088106	68.67565424	69.87778577	71.56542565	73.08759413	74.33900761	75.29588265	75.98704503	76.32367632	76.30256546	75.49766527	74.81642955	73.89294927	72.40302267	70.62322946	69.12900648	67.95742184	67.05984801	66.46199925	65.57365439	64.57676042	63.81633565	63.17259808	63.75546265	445
Aurelio-Silva2016	Palhal	-1.791666667	-59.44777778	11	10	21.2	aquatic	66.66666667	55.76923077	52.42718447	56.52173913	59.50704225	59.84848485	59.70695971	58.28488372	54.65909091	49.62616822	45.12383901	40.75520833	37.82876329	35.40462428	34.52782462	33.51893096	32.52299606	31.59292035	30.69804336	29.47921644	28.07399347	26.72464914	25.80058224	25.36268134	25.48898814	25.65161658	25.72603103	25.8680128	25.84424535	25.07793185	24.00925367	23.50657957	23.55085349	24.10669351	24.76853684	25.2731627	25.82612395	25.97821702	26.13135891	26.45968771	73.35282135	443
Aurelio-Silva2016	Panema	-1.773611111	-59.69194444	3	3	3.5	aquatic	93.75	51.92307692	42.15686275	31.84357542	21.70818505	15.7635468	14.60674157	14.59537572	14.05529954	14.03345725	15.68024596	17.18954248	18.84787472	21.3559322	23.61111111	25.43631638	27.42574257	29.75523444	31.43236074	33.22179732	34.65884398	35.79365079	36.0959651	36.04612299	35.79676674	35.53813257	35.48643283	35.72748552	36.16091954	36.65736368	37.10634873	37.5047259	37.86355955	38.0217938	38.12045526	38.35739397	38.57871617	38.78759335	38.62214277	38.47040272	52.48493195	445
Aurelio-Silva2016	Panema II	-1.777777778	-59.69305556	20	20	28.1	aquatic	77.77777778	65.95744681	52.29357798	43.97905759	39.78494624	39.74358974	37.71106942	35.23537803	35.48752834	34.91620112	35.44600939	35.70496084	35.98442714	36.32007667	36.11462284	36.77732189	37.28981207	38.51351351	39.57176844	40.39846375	41.21106513	41.86000397	41.97463768	41.8945964	41.61912105	41.48708434	41.35696336	41.33398845	41.56246415	41.52688172	41.51133501	41.08812695	40.41022909	40.16262889	39.87807775	39.73053892	39.15415132	38.44037313	37.76103199	37.30544747	60.06944656	445
Aurelio-Silva2016	Panema III	-1.772777778	-59.69611111	15	14	33	aquatic	0	14.58333333	18.34862385	18.84816754	19.71326165	18.15856777	21.01313321	23.04409673	23.92290249	24.41752097	23.92494136	24.42847812	26.11358575	28.46190704	31.1814346	33.28358209	35.34454336	36.9009115	38.35219795	39.32260389	39.76480836	40.57165542	41.43426295	42.56666667	42.72460182	42.74896414	42.88359788	42.58667322	42.2979798	42.13585962	41.98227236	42.04116314	41.95152268	41.70647892	41.25951777	40.42059572	39.939046	40.04564371	40.64775776	41.15036177	45	445
Aurelio-Silva2016	Panema IV	-1.509444444	-59.80527778	14	14	52.6	aquatic	25	52.08333333	51.85185185	52.51396648	54.25531915	55.30864198	57.00934579	57.10186514	57.94930876	57.99256506	57.90285274	57.03073905	55.61735261	54.88867377	53.63904081	52.30882896	51.15435356	50.04407875	48.37086093	46.44991633	44.32162982	42.5173439	40.68877551	38.87959866	37.08089819	35.48157633	34.29101019	33.46077948	32.40197769	31.52360515	30.71428571	29.62403174	28.68721055	27.58505111	26.72304774	25.93590895	25.1771542	24.51725762	23.96910507	23.48517013	45	438
Aurelio-Silva2016	Piquia	-1.505	-59.78944444	10	9	13.6	aquatic	75	63.46153846	50	42.45810056	35.23131673	33.41523342	32.59259259	31.93641618	32.1799308	33.92029657	35.46153846	37.53246753	39.2897407	40.803485	41.39671855	41.27864006	41.85356201	42.67100977	43.70860927	44.67830663	45.71428571	46.69577297	47.33199781	47.46782551	47.09409594	46.99189305	47.20973287	47.43985194	47.41557547	47.47962248	47.3943167	47.34605213	47.08292509	46.70352685	46.23655914	45.97117467	46.05449901	46.27960172	46.577704	46.83083642	64.88087463	434
Aurelio-Silva2016	Pontal	-1.833055556	-59.68861111	19	18	110.4	aquatic	100	85.41666667	87.1559633	89.0052356	89.24731183	91.04859335	87.05440901	83.47578348	83.44671202	83.33333333	82.79906177	82.49510124	82.35948804	81.08237548	78.82749895	76.66790906	74.20844327	72.08687995	70.29233605	68.8606989	67.51633987	66.15079365	64.57163557	63.25713332	61.43407864	59.80014276	58.64532346	57.72917179	57.07563411	56.64907936	56.49239448	56.3969408	56.44258947	56.6004526	56.53794307	56.53247531	56.51434644	56.6214947	56.97770965	57.28096309	68.16320038	453
Aurelio-Silva2016	Porto	-1.799444444	-59.51555556	35	33	1466	aquatic	50	42.55319149	35.51401869	39.13043478	44.83985765	48.11083123	51.58878505	55.02183406	56.15034169	56.83317625	56.612529	53.56908972	51.62192394	49.80713597	49.07016061	48.58945805	48.20191356	48.1601413	47.99048123	47.55747126	46.9374457	45.64356436	44.44040698	42.51207729	41.00863664	39.80637813	38.87566138	38.27692308	37.70360174	37.24752901	36.83417085	36.44011721	36.04868082	35.44929235	34.80772274	34.15363902	33.44192635	32.90552345	32.46380509	32.03983725	45	445
Aurelio-Silva2016	Relogio	-1.676111111	-59.64833333	16	15	72.1	aquatic	100	97.87234043	93.57798165	87.83068783	81.25	74.29305913	65.85365854	59.65665236	54.92638732	50.18796992	46.37002342	42.81045752	40.01112966	37.21264368	34.88569009	32.22678105	29.57467854	27.07782673	25.10570825	23.22286263	21.58868335	20.26571485	19.10885709	18.25158492	17.50462677	16.90221271	16.39561021	16.08305689	15.78343657	15.57059961	15.47295255	15.35265792	15.23496491	15.01506528	14.69678954	14.46964593	14.11973078	13.71627969	13.3235538	13.08365759	117.0263519	441
Aurelio-Silva2016	Sapupara	-1.6975	-59.61055556	23	22	78.4	aquatic	66.66666667	76.59574468	76.85185185	67.93478261	60.49822064	55.3030303	48.87640449	43.490701	40.1368301	39.29236499	40.52590874	42.19464402	43.72222222	44.50867052	44.19191919	43.38781575	42.74884641	42.67254038	43.38177015	44.43116635	45.2406883	46.07609988	46.77419355	47.35877354	48.19611471	48.92250607	49.07480835	48.98436538	48.77096255	48.75322442	48.42900302	47.88852149	47.26593758	46.65605096	45.87192274	44.98427908	44.26821497	43.67986022	43.25842697	42.56998846	45	441
Aurelio-Silva2016	Sem nome	-1.781388889	-59.68833333	10	9	17.3	aquatic	91.66666667	68.08510638	62.03703704	56.75675676	49.29078014	43.07304786	40.93457944	42.15116279	43.62186788	45.05183789	45.70765661	45.64505566	45.30201342	44.31051109	44.18112569	44.0652819	43.96437995	44.51309209	44.7410148	44.93413174	44.5264987	43.73143197	43.26730874	42.61202732	41.94294526	41.04498861	40.08997089	38.86564961	37.73801331	36.60685506	35.61809045	34.90548204	34.29282161	33.71294591	33.53373942	33.44301526	33.47025496	33.64473419	33.64158163	33.48515212	62.11441422	445
Aurelio-Silva2016	Vizinha Beco	-1.735833333	-59.72444444	17	17	170	aquatic	25	38.29787234	33.98058252	30.97826087	28.113879	25	24.29906542	24.49275362	26.02272727	27.82446312	29.52086553	30.86500655	32.04697987	33.76685934	34.74968448	35.01670999	34.55324761	34.41462695	34.71817941	35.10155317	35.5357531	35.87710605	36.24136678	36.66222074	36.92497684	36.52942015	35.81063211	35.13846154	34.34807582	33.73092628	33.35679807	33.14112865	33.11705626	33.29700729	33.72111428	34.22095893	34.82572967	35.30123722	35.8679691	36.34486946	45	448
Aurelio-Silva2016	Vizinha Furo	-1.737222222	-59.42361111	31	31	312	aquatic	18.75	21.27659574	32.11009174	37.64044944	43.61702128	56.54320988	64.85981308	70.95851216	75.0287687	78.60465116	80.90490798	82.65706806	83.83333333	83.9864538	84.35002103	84.44691908	84.26781003	83.69212622	83.76657825	83.97895744	84.05828621	83.88569161	83.77591852	83.45311717	83.158867	82.50463029	81.95050946	81.53164245	81.48914168	81.31302296	80.96770949	80.50070855	79.96799146	79.54240697	79.04144258	78.56394914	78.00679983	77.41328314	77.06990105	76.5922601	45	443
Bispo2010	g1	-21.22	-48.91777778	33	23	1695.87	terrestrial	0	0	0	0	0.362318841	4.639175258	8.695652174	12.5	15.68396226	17.96116505	20.37489813	21.40902873	22.33178654	23.81909548	25.46255507	26.80652681	27.69389156	28.22481572	27.49445676	26.23155789	24.92070684	23.60709864	22.47340426	21.29888268	20.20900322	19.22734027	18.46111265	17.92792793	17.49970035	17.28574625	17.3299642	17.43382062	17.80542146	18.05871047	18.18031704	18.14982796	18.02975353	17.80082697	17.4990012	17.12163535	526.6724854	462
Bispo2010	g3	-21.40472222	-49.50027778	25	18	194.04	terrestrial	100	100	100	98.27586207	91.72661871	87.37113402	85.546875	84.18674699	83.92434988	83.5589942	84.0356564	83.92612859	83.99071926	83.73493976	83.56828194	83.52758353	83.76801647	84.04907975	84.38713256	84.28035044	84.26660621	83.90637945	83.63740023	83.02183406	82.58842444	82.21561338	82.00941046	81.47051249	80.8434168	80.33337062	79.90944509	79.42687747	78.9512761	78.43291405	77.75115664	77.14039756	76.39135583	75.69556381	74.96004262	74.31978182	415.6679688	459
Bispo2010	g4	-21.00138889	-49.97388889	17	15	227.07	terrestrial	66.66666667	51.06382979	50	48.85057471	50.18726592	49.47643979	49.51830443	50.82706767	52.45508982	53.65853659	54.0562249	53.38345865	52.95149036	52.40020212	52.34958278	52.29393468	52.77968428	53.15676009	52.78697572	52.64339152	52.50396556	52.63266998	52.08254449	50.92334495	49.49365054	48.21934138	46.50006903	44.28167566	42.00743494	39.85173537	37.59848724	35.41132373	33.45093306	31.55960091	29.79848034	28.26341692	26.97602131	25.81437798	24.70172632	23.69821361	405.3952332	447
Bispo2010	g5	-20.92111111	-49.92611111	24	18	1779.39	terrestrial	100	100	100	100	100	98.95287958	95.69471624	90.70464768	88.00959233	83.73904576	78.96440129	73.44173442	68.04906542	62.8975265	58.57962064	54.71406491	51.63736643	48.95255699	46.57647708	44.6882793	43.11363636	41.79412981	40.74635348	39.28944619	37.8778135	36.60966543	35.49723757	34.48142912	33.43322944	32.46243552	31.45677975	30.16484059	28.8379432	27.55753916	26.37879789	25.23831849	24.15119461	23.13417117	22.17927358	21.2786199	482.399231	447
Bispo2010	g6	-20.47361111	-50.29333333	28	21	1643.49	terrestrial	66.66666667	80.85106383	91.08910891	94.91525424	95.98540146	96.59685864	95.88235294	95.48192771	95.0059453	94.43359375	94.48499594	94.94880546	94.90150637	94.0201005	93.29805996	92.58540373	91.62375558	90.39582694	89.19068736	87.85678518	86.68330309	85.38604844	84.0714693	82.47728861	81.0641376	79.40782622	77.85753727	76.23214516	74.58662832	73.08080242	71.51858853	70.23880008	68.88228741	67.60871467	66.33884298	65.00195389	63.81734754	62.91692999	61.89745983	60.99169361	361.4304504	446
Bispo2010	g7	-20.54305556	-49.24333333	24	19	647.37	terrestrial	0	0	5.208333333	16	21.01449275	22.69129288	25.34653465	26.09351433	27.72511848	30.46875	33.73884834	35.86065574	39.73317865	43.75947448	47.65247916	50.69767442	53.91214825	56.33281972	58.3287369	59.73473473	61.42695357	62.84765463	63.53476037	63.62207475	63.74879537	63.76058221	63.83712905	63.52290273	62.79515762	62.19362059	61.78169976	60.91079719	59.89786444	58.93449782	58.12530997	57.22443871	56.34574114	55.49947424	54.53454254	53.33206398	501.937439	442
Bispo2010	g8	-20.48472222	-48.8225	25	17	468.9	terrestrial	100	100	100	100	100	99.47780679	99.2202729	99.40740741	98.68735084	98.15354713	97.4317817	96.88135593	96.37002342	95.56004036	94.6350044	93.61455108	92.46977547	91.46642021	90.36177851	89.09952607	87.49147146	86.02819237	84.92995078	84.24717145	83.29574742	82.45117042	81.14561767	79.98714653	78.72493697	77.36399327	75.94577554	74.71627356	72.99981437	70.98354918	68.9151255	67.08860759	65.21642619	63.31929825	61.45590294	59.78695073	478.9846802	445
Bispo2010	g9	-20.09055556	-48.05444444	28	25	2192.76	terrestrial	0	0	0	0	0	0	0	0	0	0	0	0	0	0	0	0	0	0	0	0	0.158478605	0.393211921	0.47501425	0.524109015	0.482315113	0.460213777	0.442845281	0.412105602	0.383509108	0.357941834	0.346857263	0.335868814	0.315574531	0.297072958	0.280968515	0.273715492	0.288696425	0.336464321	0.340090691	0.336294416	539.9781494	437
Bispo2010	p1	-21.62055556	-48.53722222	19	14	116.64	terrestrial	100	100	100	100	100	100	100	100	100	100	100	100	100	100	100	100	100	100	100	100	100	100	100	100	100	100	100	100	99.97603068	99.97759857	99.96848077	99.94072903	99.86078886	99.62379703	99.22339722	98.75	98.15719361	97.50403141	96.84645643	96.23969562	578.3789673	471
Bispo2010	p2	-20.74277778	-49.92805556	17	11	66.8	terrestrial	100	100	98.03921569	96.02272727	91.20879121	84.27835052	75.14677104	66.91729323	58.95610913	51.88770571	45.57988646	40.72305593	36.19489559	32.22891566	29.18871252	26.89173458	24.60535347	22.74401473	21.13573407	19.45905334	17.79641805	16.32864238	15.03802281	13.99860189	13.11897106	12.34017247	11.64753078	10.88943236	10.25395304	9.74789916	9.310889006	8.920280549	8.639569414	8.253829322	7.907130464	7.56486402	7.23854637	7.012622721	7.012053007	7.089859852	483.9107361	451
Bispo2010	p3	-20.07833333	-49.92361111	14	13	103.05	terrestrial	0	0	0	0	0	0	0	0	0	0	0	0	0	0	0	0	0	0	0	0	0	0	0	0.034837136	0.160745861	0.223546945	0.317635686	0.359943437	0.419815281	0.482929021	0.567405695	0.562241073	0.594022647	0.709903593	0.800990917	0.757753301	0.725066588	0.722959219	0.686575123	0.652394223	382.5740356	423
Bispo2010	p4	-20.05083333	-50.08666667	18	12	153.99	terrestrial	0	0	0	0.578034682	0.763358779	1.052631579	0.766283525	0.604229607	0.598086124	0.585365854	0.481540931	0.4778157	0.58411215	0.656234225	0.833698991	1.049358725	1.1671816	1.046475839	0.938189845	0.848303393	0.770276393	0.705101618	0.662627793	0.696985538	0.691096111	0.670940808	0.662434447	0.641601437	0.599664188	0.561419268	0.546333263	0.512264801	0.501392758	0.499430474	0.537101306	0.663129973	0.806750056	0.997821657	1.226830244	1.462765957	392.7515564	425
Bispo2010	p5	-20.00361111	-50.43388889	29	18	167.67	terrestrial	100	100	100	100	94.54545455	88.65979381	84.73581213	80.45112782	75.89928058	74.62082912	72.85342585	71.45015106	68.00791557	64.15981199	59.36842105	54.72684086	49.85010707	46.34337114	44.08177905	41.74917492	39.44815039	37.717819	35.70869225	33.56031128	31.34902671	29.40055073	27.61980513	25.97718347	24.40737489	23.09859155	21.88087774	20.73007865	19.61527661	18.6316351	17.68130616	16.97203472	16.3180878	15.6489385	15.10144321	14.56291258	437.1181641	425
Bispo2010	p6	-20.28833333	-49.05027778	24	16	88.29	terrestrial	0	0	16.03773585	22.28571429	30.26819923	32.02099738	30.72519084	27.82738095	26.28434886	24.58697765	23.07692308	21.65648337	20.47841307	19.29292929	18.42913559	18.31204026	18.08767691	17.78668311	17.76061776	17.91864238	17.8944975	17.35074627	17.08333333	17.02683862	16.62906864	16.10498061	15.38674033	14.73454732	14.15377234	13.62615143	13.14351755	12.83490938	12.58358098	12.15411559	11.6811235	11.46914255	11.26979429	11.17824773	11.18815842	11.12588652	460.7357788	436
Bispo2010	p7	-20.32111111	-49.50472222	22	17	89.73	terrestrial	44.44444444	42.55319149	44.03669725	45.66473988	45.80152672	45.64643799	44.7418738	44.16167665	41.95888755	40.99804305	39.85565357	38.97959184	37.55868545	36.90055528	35.66739606	34.70724191	33.78284924	32.47073321	30.90708575	28.7456446	26.83647942	24.71467109	22.76515152	21.03616134	19.59045469	18.14930711	16.80927408	15.61738684	14.63005156	13.69248036	12.85579246	12.09494731	11.51881096	11.03907482	10.5106594	9.979712859	9.477971122	9.002740881	8.558468414	8.154995568	501.3869324	432
Bispo2010	p8	-20.63722222	-48.75166667	27	18	58.59	terrestrial	100	97.87234043	89.58333333	79.42857143	73.64620939	69.76744186	67.96875	66.41566265	64.37869822	62.5	60.4048583	59.08469945	57.36658933	55.52208835	53.41560159	51.14652157	47.41172437	43.25153374	39.5677473	35.98797896	32.56288239	29.78062914	27.40923779	25.32331353	23.65712448	22.25197085	21.07666759	20.04634994	19.45343402	19.07216495	18.74343349	18.15396778	17.50185598	17.05548274	16.66942149	16.27415695	15.8623242	15.25411847	14.67333333	14.12629977	561.6201782	450
Bispo2010	p9	-21.40222222	-48.68722222	26	17	96.48	terrestrial	100	100	94	82.77777778	76.69172932	70.23498695	63.7964775	55.85185185	50.11990408	44.16342412	40.50324675	37.10223426	35.0877193	32.32476046	29.92056487	26.94541231	24.49120386	22.07234825	19.96685998	18.07289066	16.60608814	15.24793388	14.09090909	13.01393728	12.13928744	11.24497992	10.57280883	10.10412649	9.562710235	9.024663677	8.497006617	8.075821898	7.732293697	7.447274	7.175887696	6.886578598	6.548764244	6.219289625	5.959205439	5.75922872	507.9529724	468
Boesing2018MG	P02a	-21.893527	-46.716407	24	24	91.92	terrestrial	100	89.13043478	88.17204301	86.41975309	86.56126482	86.55462185	85.18518519	82.28663446	78.9407314	76.06659729	75.02175805	75.38126362	75.18703242	75	73.97839361	72.77248239	71.28712871	69.97698126	68.42105263	65.83867521	64.20924574	62.8261831	61.71938362	60.89145841	60.2028537	58.96331738	58.15257489	57.70077008	56.83130212	56.5723195	56.32947001	56.11427367	55.7806913	55.59715462	55.3984803	54.95691458	54.52819742	54.29429429	54.03208556	53.83467824	1188.844971	474
Boesing2018MG	P02b	-21.903241	-46.722917	24	24	325.02	terrestrial	93.75	87.5	78.49462366	76.92307692	74.20634921	69.29577465	68.24742268	68.63057325	67.52910737	64.73029046	63.19385141	61.87683284	60.82345602	59.92509363	58.37253057	57.80082988	58.59030837	59.4488189	60.26136026	60.57127603	60.94015023	60.75865129	60.78669911	60.92616701	61.33470932	61.80079681	62.28588305	62.91008922	63.00436906	62.78623666	62.67265581	62.53036223	62.46771309	62.31423498	62.26431796	62.14452994	61.9484422	62.02208368	62.44644387	62.84649271	1205.455322	474
Boesing2018MG	P02c	-21.918017	-46.72544	21	20	325.02	terrestrial	100	100	90.81632653	79.87804878	72.33201581	70.2247191	68.95833333	68.78980892	70.40816327	70.23060797	69.25734024	68.0788897	67.67990074	67.07974138	67.18382699	66.84624948	66.38438881	65.04918033	64.55995275	64.73740622	64.72586123	64.53256535	63.99918963	63.48230912	62.57953568	61.33397007	60.72378139	59.92859105	58.99243687	58.34534102	57.82374101	56.86398649	55.84441357	55.197904	54.57441161	53.96254807	53.35761799	52.74543679	52.31778634	51.68295331	1229.225098	474
Boesing2018MG	P02d	-21.907114	-46.724968	32	31	325.02	terrestrial	100	100	97.84946237	88.95705521	81.74603175	75	69.66527197	67.36334405	64.60176991	63.26742976	61.9461338	61.1030479	60.87227414	61.46341463	61.80620884	62.04470199	62.64749263	62.89473684	62.68041237	61.8487844	61.15702479	60.76872101	60.26785714	60.3364486	60.79477034	61.65341812	62.43159296	63.18031886	63.87964149	64.38684905	64.57747271	64.74372495	64.79531002	64.7108445	64.61959883	64.3722329	64.39549992	64.21115867	64.05470865	63.96310864	1277.359619	474
Boesing2018MG	P09a	-21.623809	-46.522063	20	19	9.22	terrestrial	91.66666667	92.85714286	80.43478261	72.39263804	56.91699605	45.12534819	38.35051546	35.5661882	35.03836317	32.81573499	31.09388458	28.54014599	26.89180738	25.26939655	25.45796148	25.08278146	24.48680352	23.31247942	21.92671395	20.69333333	20.00484966	19.49058693	19.23233144	18.9738806	18.54589206	18.17603056	17.8397521	17.60011009	17.57086059	17.69922109	17.64573739	17.91297	18.11227024	17.93335829	17.86219081	17.8699908	17.71600539	17.66208399	17.7020184	17.70727408	976.2650146	468
Boesing2018MG	P09b	-21.636142	-46.525002	15	15	6.14	terrestrial	75	51.06382979	35.71428571	25.76687117	18.97233202	14.84593838	11.89979123	9.500805153	9.090909091	9.147609148	9.420916162	9.781021898	10.73867163	10.78748652	10.39022097	10.40630182	10.53406998	10.60606061	10.16848951	9.994655265	10.19664967	10.12630179	10.20242915	10.20522388	10.2784462	10.24988063	10.28520763	10.16785911	10.15013474	10.18985821	10.28667791	10.68299377	11.15300655	11.43980528	11.77769924	12.10297559	12.29014888	12.35161533	12.74335021	13.06501968	901.4918213	468
Boesing2018MG	P09c	-21.636164	-46.547702	16	16	12.17	terrestrial	100	78.26086957	55.91397849	42.68292683	33.20158103	27.09497207	26.18556701	23.51046699	23.05732484	22.47658689	21.95121951	22.62509065	22.39550842	21.60560345	20.61032864	20.09987516	20.39618489	20.75657895	21.79183915	21.95512821	22.0734972	21.54390622	21.07932644	20.37658464	19.80402269	19.46083905	19.27106389	18.8505431	18.14800564	17.84386617	17.70598829	17.72645787	17.74754196	17.90695498	17.8991077	17.87985274	17.86900807	17.73406412	17.54048078	17.34472471	920.8303223	470
Boesing2018MG	P09d	-21.630499	-46.529493	17	17	5.98	terrestrial	41.66666667	38.29787234	33.67346939	26.99386503	25.6916996	20.72829132	17.74530271	16.90821256	16.49616368	15.8004158	15.21175454	14.12020275	12.66294227	12.17672414	11.36683889	11.47948612	11.81450129	11.54605263	11.7090479	12.4465812	12.90948799	13.11547803	13.80008094	14.2697258	14.50919718	14.67451854	14.71023063	14.72206935	14.65417683	14.61805972	14.76736345	15.02322635	15.14308426	15.27660769	15.20855426	15.26315789	15.56981072	15.67007212	15.81086864	15.7058464	922.3000488	468
Boesing2018MG	P10a	-21.768312	-46.460729	25	25	20.96	terrestrial	100	95.23809524	88.04347826	71.7791411	56.12648221	43.8547486	35.14644351	30.42071197	27.96934866	26.83937824	26.72413793	26.29656684	25.7339163	25.3634895	25.04699248	25.11396602	25.34069982	25.85638999	25.68725983	25.50013337	25.96457171	26.1351052	26.24847747	26.39432942	26.55095377	26.71439936	27.33589592	28.29825285	28.89402104	29.38990771	29.87304797	30.21856193	30.52380479	30.64757627	30.53273257	30.26909577	29.93902922	29.51915853	28.98302667	28.68669062	965.9598999	472
Boesing2018MG	P10b	-21.774978	-46.449844	25	25	29.37	terrestrial	100	91.30434783	84.04255319	73.37278107	68.25396825	65.81196581	63.58024691	60.28938907	57.03422053	52.69709544	49.39130435	46.91805656	44.39601494	42.74236743	41.79595675	41.29891757	41.10091743	41.82296808	42.91629695	44.39701174	45.24446607	45.38019452	45.14100223	44.95907738	44.78073947	43.73205742	43.14593478	43.04963564	42.80940753	42.29893324	42.14913269	41.83275335	41.45808502	40.91418957	40.6360424	40.44849803	40.03637514	39.61697334	39.06740931	38.33378525	1167.713013	475
Boesing2018MG	P10c	-21.781053	-46.442096	37	37	58.04	terrestrial	100	100	97.91666667	95.34883721	88.30645161	82.67045455	73.34710744	67.29264476	65.11627907	61.81061394	58.44709898	54.49852507	50.49751244	46.30620985	42.20009483	39.54261954	37.11453744	35.34031414	34.18397626	34.08119658	34.94441759	35.35173642	36.16288493	37.17901005	37.80656304	38.74103586	39.32103321	39.86282579	40.48598611	41.46370726	42.49047299	43.20804659	43.8535569	44.12974388	44.06944814	43.84145832	43.46071683	42.9696288	42.31043838	41.59430122	1075.283325	475
Boesing2018MG	P10d	-21.783675	-46.467287	24	24	63.44	terrestrial	100	100	94.62365591	87.19512195	81.81818182	74.09470752	69.5473251	64.63022508	62.46819338	61.08220604	61.06271777	62.48185776	63.48314607	64.09703504	63.81980291	62.89855072	61.98680352	61.59158172	61.17021277	59.69033636	58.51996105	57.91685095	57.34279919	56.80208722	56.22420908	55.72178895	55.70964886	55.65181518	55.65674705	55.61952741	55.56555993	55.49462139	55.47387244	55.72926418	55.86286118	55.90327169	56.09253684	56.05286873	55.9461001	55.75071206	1238.149414	472
Boesing2018MG	P11a	-21.423537	-46.692221	27	27	57.01	terrestrial	100	82.60869565	70.96774194	66.27218935	62.3015873	64.58923513	64.18219462	61.61290323	58.10983397	56.47668394	55.33562823	52.50544662	51.6875	50.50938338	49.88235294	49.10677192	47.77818582	47.33377222	46.76131322	46.26268019	46.12403101	45.8638279	45.77750711	45.01488095	43.89404885	42.82300462	41.32487459	40.0247661	38.96370399	38.04842963	37.48455924	36.8988479	36.41693164	35.91015442	35.5155049	35.24295392	35.3820598	35.43638275	35.46084101	35.88039867	875.9452515	463
Boesing2018MG	P11b	-21.416016	-46.697199	29	28	223.1	terrestrial	100	100	97.84946237	96.95121951	94.46640316	90.88319088	88.24742268	84.7020934	79.46428571	74.84407484	68.46689895	64.75707034	63.29588015	61.69181034	59.53051643	57.42821473	54.84225972	52.99342105	51.89237138	52.07053166	52.32416646	51.60362752	50.51734632	49.89744546	49.38971979	48.90732174	48.61316022	48.02694899	47.13351289	46.63628732	46.22917605	45.92912888	45.63425052	45.25369781	44.68592632	43.9936423	43.32726841	42.74986859	42.08386821	41.48640401	892.8893433	463
Boesing2018MG	P11c	-21.429009	-46.699715	23	23	28.05	terrestrial	100	100	84.7826087	75.5952381	66.66666667	62.53521127	56.40495868	49.20127796	43.9119171	38.17427386	34.9137931	33.18681319	31.6084788	30.79807177	30.57655955	30.52675238	30.65345081	30.3348654	30.07719715	29.59701094	29.41604071	29.4522067	29.37715561	29.73777199	30.22413793	30.64541833	30.94746163	31.28691114	31.48219565	31.57201054	31.39809096	31.14303824	30.7806913	30.70306657	30.45478676	30.49841111	30.73819131	31.23312331	31.62704362	32.09273948	902.4145508	463
Boesing2018MG	P11d	-21.427136	-46.716848	13	13	5.8	terrestrial	100	88.0952381	63.04347826	51.2345679	44.71544715	39.94413408	34.56790123	29.09379968	25.64102564	21.73913043	19.48275862	18.11541271	17.25	16.05603448	15.06137866	14.18527709	13.51251841	12.98360656	12.58865248	12.113127	12.14839961	12.51384275	12.50507511	13.01267711	13.27936617	13.85398441	14.65288035	15.6043956	16.59825552	17.51107917	18.11643066	18.78365537	19.25675676	19.91386574	20.45112782	20.94831912	21.25267242	21.45429986	21.76269253	22.20037961	824.0714111	463
Boesing2018MG	P12a	-21.494243	-46.720693	24	23	74.6	terrestrial	100	100	84.69387755	77.16049383	71.42857143	65.54621849	62.21294363	56.43879173	53.51213282	50.98650052	49.78429681	47.08029197	42.93680297	39.0625	35.63704748	33.00207039	31.71270718	30.93832021	30.06497342	29.20117553	28.00291191	26.65042091	25.55690563	24.61308969	23.63355105	22.57602293	21.84960851	21.38139791	21.14373638	21.18226601	21.0881295	20.94152417	20.82754515	20.62704726	20.24241352	20.00167168	19.89230282	19.82272966	19.673417	19.59280624	876.7692261	463
Boesing2018MG	P12b	-21.498969	-46.713165	15	14	74.6	terrestrial	91.66666667	78.04878049	63.04347826	46.74556213	40.47619048	40.2266289	35.18518519	32.8525641	32.43933589	32.15767635	32.47200689	33.5771763	33.33333333	31.49946063	30.14084507	29.43866944	28.50861121	28.37837838	27.67910006	26.94051747	25.84160814	24.4789357	23.05662675	22.19735124	21.44085282	20.92430279	20.45454545	20.29723407	20.07439713	19.59022286	19.35991016	19.19298616	19.22924116	19.28658365	19.63780919	20.05349829	20.64082278	21.12855962	21.67797215	22.1574344	828.067627	463
Boesing2018MG	P12c	-21.482757	-46.707704	22	21	250.56	terrestrial	100	100	88.88888889	86.62420382	78.57142857	72.2826087	67.59656652	63.92914654	62.70543616	62.57796258	62.27233304	64.36363636	65.98386096	65.94360087	64.78608369	61.97530864	59.00667161	55.67994732	52.57731959	50.04011768	47.72782503	45.94116346	45.08928571	43.72779959	42.34869326	41.18673647	40.24607175	39.23510799	38.39457176	37.63788969	36.77165354	35.94260998	35.10532591	34.29616431	33.92210545	33.46400867	32.96293357	32.56267828	32.11054918	31.6374983	918.0473633	463
Boesing2018MG	P12d	-21.490486	-46.69616	23	22	250.56	terrestrial	100	100	87.23404255	81.76470588	80.55555556	76.42045455	75	74.47495961	73.58974359	71.26556017	68.31597222	65.40971719	62.28179551	59.18585967	57.14957667	54.87094088	52.37045204	50.64165844	48.72856298	47.79941318	47.64105058	47.09263763	47.01583435	47.27340406	47.42002064	47.43467177	47.34434937	46.93989823	46.22205089	45.25836231	44.38316074	43.29712056	42.27941176	41.10830763	40.09009009	39.22536389	38.4530212	37.59296822	36.73236218	35.8614613	928.0101318	463
Boesing2018MG	P19a	-21.346338	-46.683791	22	21	64.23	terrestrial	75	62.5	64.13043478	56.80473373	46.82539683	41.4084507	40	42.26475279	45.85492228	48.4439834	49.05172414	47.94721408	45.81772784	43.92072844	42.2768068	39.95850622	38.28928047	37.04433498	35.1543943	33.34223171	32.46124031	32.02483921	31.44654088	31.17559524	31.54084798	31.43130379	30.5592445	29.95056303	29.46772949	29.01486098	28.67407657	28.39636594	27.77667395	27.1715755	26.89789418	26.71462027	26.47198481	26.38409602	26.5386263	26.93741949	900.0477295	464
Boesing2018MG	P19b	-21.335714	-46.66788	30	29	571.94	terrestrial	100	100	100	96.44970414	94.82071713	91.52542373	89.30041152	88.85350318	87.96895213	86.09958506	83.83490972	82.09831255	80.39950062	79.38972163	78.69238006	77.64413107	76.35829662	75.51020408	74.9851632	75.30732229	75.65996609	75.89265913	75.87256494	75.49274823	74.88820089	74.08823061	73.15129151	71.64096916	70.25186327	68.86758538	67.83106818	66.85684099	65.82894606	65.18975509	64.88448261	64.48347972	63.89020725	62.97881929	61.84933952	60.70774863	1041.503052	464
Boesing2018MG	P19c	-21.331649	-46.674212	30	29	571.94	terrestrial	100	86.95652174	85.85858586	83.53658537	78.65612648	77.15877437	76.47058824	72.66881029	68.64728192	63.78772112	60.24305556	56.44927536	52.63484191	50.40387722	49.81185325	49.62748344	50.33185841	51.46333443	52.42861348	52.60486241	53.35439961	53.5453943	53.46052365	53.73857915	53.91229579	54.14215297	54.49438202	55.03780069	55.4515136	55.57955364	55.76555293	55.78159587	55.94516738	56.30849869	56.48908914	56.41132737	56.36781245	56.19791276	55.7751302	55.25064529	980.355896	464
Boesing2018MG	P19d	-21.344872	-46.66749	29	28	571.94	terrestrial	100	100	92.47311828	88.88888889	82.60869565	76.75070028	74.22680412	68.64951768	66.66666667	66.94386694	64.57789382	63.73546512	64.6728972	65.14008621	65.7424812	65.59006211	64.88073394	63.32236842	61.8556701	60.94627105	59.66447848	58.75331565	58.40259477	57.62775084	57.18707015	57.0859238	56.89197166	57.0623023	57.22165213	56.94927449	56.71692169	56.46215475	56.15812475	55.71803525	55.26687876	55.00334672	54.92957746	54.41032955	53.87906446	53.39391063	1010.997803	464
Boesing2018MG	P26a	-21.694339	-46.525211	25	24	12.16	terrestrial	91.66666667	78.04878049	70.65217391	63.31360947	55.95238095	50.7082153	47.21649485	43.61022364	39.38618926	36.51452282	33.39070568	30.21214338	27.17051843	24.18230563	23.41325811	23.34856668	23.07410125	22.61041529	21.80473373	22.14514408	22.27338827	21.94851309	22.00121778	21.84592482	22.00825309	21.95316234	22.01564114	22.20233999	22.27926078	22.33940556	22.40062879	22.4041407	22.26970088	22.46139448	22.5501458	22.68127457	22.89375841	23.16248309	23.22027847	23.38190444	926.3555298	468
Boesing2018MG	P26b	-21.693064	-46.538588	34	34	7.41	terrestrial	100	89.13043478	77.41935484	62.94117647	48.01587302	37.11048159	33.74741201	33.5483871	35.37675607	35.92938733	33.82099828	30.21060276	27.2613849	25.33476165	23.89463782	23.19201995	23.23788546	23.14022383	23.67720958	24.33947158	25.23636364	25.62458545	25.65976451	26.29125489	26.74118659	27.052447	27.73270394	28.11167652	28.25445684	28.26660273	28.19849218	28.41616545	28.76304024	29.01927756	29.30836499	29.58347273	29.7136982	29.7078044	29.53020134	29.28929879	914.7572632	468
Boesing2018MG	P26c	-21.708068	-46.539122	28	28	27.27	terrestrial	100	95.65217391	84.04255319	66.86390533	55.95238095	50.56818182	48.7654321	51.05008078	51.16580311	50.62240664	46.90721649	43.34545455	40.12461059	37.85522788	35.15294118	32.87671233	30.55759354	28.87718143	27.60972716	26.20892332	25.46644051	24.97787611	24.52830189	24.06546401	23.6498108	23.47410359	23.37317397	23.48651624	23.93986122	24.6972785	25.62605278	26.28354109	27.18060799	27.8650215	28.48056537	28.85580462	28.80765883	28.5735747	28.50714286	28.3651891	945.8009644	472
Boesing2018MG	P26d	-21.687999	-46.533244	36	35	97.43	terrestrial	100	87.23404255	72.82608696	68.29268293	61.9047619	55.58659218	51.95876289	51.45631068	50.6377551	50.67497404	49.69853575	48.22592324	47.46716698	45.82660205	44.15218412	43.59718193	43.0300807	42.20757825	41.44250665	40.63500534	39.72336811	38.8482835	38.54272377	38.01976506	36.76344271	36.02800764	35.53682343	34.72699766	33.95766517	33.36530392	32.64044944	31.59395796	30.81661037	30.11890272	29.52456698	29.01069519	28.67437441	28.33859096	28.07843137	27.74801655	935.6665649	468
Boesing2018MG	P27a	-21.803617	-46.685762	30	29	75.16	terrestrial	100	100	100	99.38650307	96.03174603	87.39495798	83.92484342	78.42190016	76.59846547	74.45482866	73.29299914	72.60774288	70.17978921	68.30188679	66.30639098	64.60837132	62.97386824	61.37635825	59.53295891	57.60811532	55.64457393	53.84444937	52.1659919	51.08168594	49.94843589	48.85423297	48.108188	47.31049663	46.60766962	46.45640964	46.33625534	46.28456829	46.32886239	46.52751778	47.20749381	48.04011701	48.77276326	49.41768728	49.73971333	49.86424111	1248.673706	473
Boesing2018MG	P27b	-21.795976	-46.677992	28	27	41.27	terrestrial	100	100	96.73913043	91.12426036	86.9047619	82.48587571	78.92561983	73.96166134	72.25063939	69.11917098	67.8141136	67.81524927	66.83322923	64.43492234	62.45300752	61.02117061	59.23613661	56.70170828	55.14792899	53.53616226	52.06010664	50.66548358	49.18831169	47.73953488	46.57958061	45.92096877	45.659876	45.76923077	46.44555856	46.78096152	46.99146834	47.35284793	47.55564388	47.41129108	47.23377888	46.94321318	46.31753817	45.88969041	45.50906754	45.01592465	1242.993774	473
Boesing2018MG	P27c	-21.800277	-46.664632	23	23	26.21	terrestrial	100	95.65217391	87.87878788	80.48780488	75.09881423	71.58774373	72.21052632	72.46376812	71.96969697	70.83333333	70.68516912	69.20289855	68.38189709	67.29934924	66.43159379	65.53578817	64.89675516	64.44078947	63.67647059	62.54019293	61.5309842	60.4198895	59.25101215	58.43621399	57.28288908	56.32055971	55.44715447	54.46170769	53.25140809	52.1875	51.4848144	50.86979441	50.22319214	49.41882265	48.56007067	47.96157059	47.43843535	46.79732673	46.09731735	45.38294405	1427.518555	473
Boesing2018MG	P27d	-21.80394	-46.667343	27	27	26.21	terrestrial	100	100	95.74468085	90.53254438	90.47619048	90.02849003	89.87603306	88.5483871	86.28205128	84.33609959	83.84013901	81.87092096	78.31775701	75.41599571	74.00094029	72.59475219	71.1241734	68.77262257	66.29080119	63.69698586	61.76470588	60.82246297	60.198904	59.5610119	58.36341757	57.31357553	56.52109767	55.34167469	54.14364641	53.21342926	52.06574356	50.81206497	49.76157361	48.7804878	48.06112534	47.51630707	46.87969627	46.20006008	45.71489787	45.0959127	1430.784424	473
Boesing2018MG	P28a	-21.729406	-46.469922	40	39	19.73	terrestrial	91.66666667	86.95652174	76.34408602	61.58536585	52.77777778	47.35376045	44.32989691	40	37.93103448	34.92723493	32.67241379	31.27721335	29.375	27.89445342	27.06766917	27.06860707	26.5590609	26.34178466	26.45580845	26.52788898	26.95947586	27.1501216	27.52181855	27.72701846	27.77300086	27.95664648	28.3099631	28.78162816	29.22919071	30.01199041	30.91994145	31.71940928	32.17088922	32.57207039	32.8975265	33.06013214	33.40716715	33.93916635	34.24579413	34.54705723	963.0239868	472
Boesing2018MG	P28b	-21.717123	-46.482764	27	26	20.18	terrestrial	100	93.47826087	93.5483871	79.01234568	63.49206349	52.66106443	43.09278351	35.79454254	29.32996207	24.63617464	21.30434783	18.30065359	16.58354115	15.20215633	15.23272214	15.58603491	16.66055046	17.76315789	19.1401649	20.2085004	20.64688716	20.89222615	20.87132725	20.72897196	20.63628547	20.9502551	21.12488928	21.26547455	21.52368758	21.54252129	21.83106512	22.32764073	22.73314132	22.84616106	22.85259809	22.95850067	23.06107898	23.50026278	24.00997151	24.64072668	906.6131592	472
Boesing2018MG	P28c	-21.74299	-46.473421	25	25	213.49	terrestrial	100	100	93.47826087	87.65432099	83.39920949	80.16759777	74.11273486	70.70063694	67.22151088	64.69979296	61.63793103	57.9868709	53.3125	49.2714517	46.08120869	43.48365743	41.86303387	40.55737705	39.74586288	39.13043478	38.47646773	37.85999114	37.27918782	37.34625419	38.08129521	38.48234171	38.80354505	38.78588106	38.27413771	37.53894081	37.12487355	36.53927365	35.67879149	35.0182533	34.59803661	34.42486008	34.22531866	33.7785114	33.33808743	32.80233189	1046.337402	472
Boesing2018MG	P28d	-21.728404	-46.485011	29	28	213.49	terrestrial	100	100	95.69892473	85.88957055	81.34920635	76.04456825	73.16561845	70.57877814	67.63590392	65.3125	61.57849089	57.43292241	56.23441397	55.28017241	54.25082198	52.79503106	52.30542235	52.26973684	51.77200236	51.26971398	50.27960126	49.6577611	49.15804423	48.42380153	48.32387829	48.14696994	47.42679681	47.09845985	46.55636783	46.27653196	45.58542346	45.26093832	45.06902374	44.6846341	44.41400035	43.85232208	43.22141273	42.86679682	42.38750624	41.71583588	1218.508911	472
Boesing2018MG	P30a	-21.69726	-46.627983	21	21	75.9	terrestrial	100	97.5	68.8172043	57.3964497	48.60557769	42.25352113	40.6185567	37.83783784	36.99870634	34.02489627	33.02047782	31.76815847	31.73316708	30.95875736	30.62088429	30.81395349	31.43591627	31.77631579	32.1958457	32.35372696	31.94377121	32.29813665	32.1703854	31.7776125	31.37794598	31.13057325	31.18358914	31.36526287	31.74460432	31.85087509	31.84677601	31.88972219	31.79696037	31.76932424	31.86317836	31.68548724	31.5906035	31.70859932	31.26249643	30.7801803	1406.060181	472
Boesing2018MG	P30b	-21.70397	-46.615919	22	21	68.76	terrestrial	100	89.13043478	74.19354839	65.85365854	60.31746032	51.42045455	44.53608247	41.19547658	40.5370844	41.53686397	43.70689655	43.904209	42.09868832	41.35702746	40.38551951	38.58627859	37.12816746	35.81303489	34.97930219	35.02267271	35.06430478	35.04880213	35.62005277	36.65175242	37.38607051	37.14923469	36.57564576	35.84983498	35.49711353	35.35898358	35.29610069	35.10514636	34.71435668	34.20683201	33.84574609	33.59538346	33.54695783	33.51611207	33.22875071	32.76131045	1282.818848	472
Boesing2018MG	P30c	-21.704452	-46.601962	12	12	2.33	terrestrial	66.66666667	40.47619048	28.57142857	23.92638037	22.92490119	20.16806723	19.58333333	20.61191626	19.71830986	19.27083333	20.2247191	21.31386861	21.83622829	22.24017232	23.22519981	24.18219462	24.64088398	25.32938076	25.70162482	26.56836461	26.53556689	26.88815061	27.1659919	27.43891065	27.67273977	27.54338481	27.56684887	27.71432503	27.5711721	27.5862069	27.79901079	28.12796959	28.71316599	29.32696808	29.86657241	30.73386827	31.67062549	32.6446281	33.78966132	34.41254327	1070.060669	472
Boesing2018MG	P30d	-21.692802	-46.601451	31	30	78.63	terrestrial	100	100	100	98.08917197	92.09486166	85.28610354	80.46218487	76.36655949	75.2851711	72.45322245	69.15725456	65.2394775	62.67912773	61.46341463	58.45501649	55.91397849	53.63602805	51.92370931	49.95581738	47.20812183	44.49842118	42.43093923	40.92201462	39.68966162	38.53826311	37.4005727	36.61638568	36.11492989	35.68501921	35.35692861	34.81148002	34.41257119	34.05185259	33.86779184	33.81625442	34.09052948	34.5955795	35.01276468	35.2115686	35.34757545	1168.195313	470
Boesing2018SP	148a	-23.234507	-46.340861	12	12	6.32	terrestrial	100	100	74.74747475	62.20930233	50.57034221	41.14441417	34.12698413	29.23794712	26.19926199	24.44668008	23.85702411	24.63054187	24.92510485	25.70093458	26.82044324	27.8708134	28.97064025	30.3193171	31.03054525	32.49486653	33.99672208	34.64902923	35.79112067	37.3204023	38.8428382	40.21772462	41.18316268	41.90942797	42.35802469	43.01721151	43.98443412	45.15012723	46.34053124	47.46007399	48.50110714	49.44851461	50.30885381	51.22533073	51.98159214	52.3573201	984.7321777	546
Boesing2018SP	148b	-23.226859	-46.347588	24	24	104.49	terrestrial	100	100	100	96.42857143	89.88326848	85.25469169	79.92047714	76.47975078	72.71604938	68.00804829	62.98433636	59.41011236	57.41626794	56.46753247	56.15942029	55.10774142	54.0368272	52.78128951	51.42612664	50.06435006	49.00816803	48.64864865	48.4445314	48.4288023	48.07692308	47.57013644	47.07639778	46.73107464	46.36947394	46.06663582	45.89471404	45.778726	45.76287379	45.71041949	45.48241506	44.97141477	44.56803291	44.41793203	44.38796538	44.45460483	996.2762451	546
Boesing2018SP	148c	-23.252134	-46.348455	26	25	7.52	terrestrial	100	95.65217391	86.45833333	78.03468208	71.58671587	67.37967914	65.92741935	63.70597243	61.21437423	58.70445344	59.51585977	60.69686411	60.86434574	60.32325339	60.96014493	60.8488695	59.98583569	59.58730159	59.46636389	59.01935484	59.42776735	60.35439795	60.61550448	60.3057554	59.61155378	59.01211842	58.79347055	58.44138661	57.89929482	57.57645701	56.74303004	56.04920699	55.33116386	54.74196163	54.36578925	54.175399	54.01860607	53.85504733	53.9248678	53.96337475	1043.049072	546
Boesing2018SP	148d	-23.247073	-46.33338	31	30	554.69	terrestrial	100	100	95	86.04651163	82.55813953	84.75935829	85.45454545	85.98130841	85.92592593	86.35458167	85.61928512	85.24244554	85.14080288	85.06224066	85.22212149	84.4150641	83.68141593	83.32806074	83.22910745	82.95571576	82.54783014	82.10324232	81.72926448	81.48015089	81.11772487	81.03342533	80.78565329	80.27777778	79.96543637	79.38561035	78.92225957	78.56126803	77.7735235	76.95013076	76.14303959	75.26933591	74.4911184	73.56047454	72.6717033	71.8672416	1170.008911	546
Boesing2018SP	215a	-23.132461	-46.409023	12	12	2.71	terrestrial	100	61.70212766	41.41414141	39.30635838	34.35114504	26.77595628	22.98387097	22.2734255	24.17982989	25.20080321	24.85453034	24.8416608	25.53956835	25.49325026	24.28765265	25.11961722	26.68089648	29.11111111	31.36027319	32.95658875	34.07546285	35.56503198	37.52444271	39.40533763	40.54009278	41.42900951	42.30440967	42.98792623	43.34403556	43.28099746	42.78144263	42.46310433	42.09166587	41.64188519	41.29103589	40.98743557	41.09526352	41.3912792	41.64663874	41.73032974	841.6585083	542
Boesing2018SP	215b	-23.126614	-46.423922	6	6	2.09	terrestrial	100	93.61702128	81	75.90361446	77.43190661	74.4	71.7693837	70.20280811	67.44759556	64.41351889	61.40495868	58.41514727	55.69544365	53.00518135	51.5041021	50.62224006	49.48636203	47.56483238	46.25035643	45.80761317	45.47574627	44.63829787	44.08602151	43.92523364	43.67968233	43.57361963	43.36509743	43.22000265	43.35966428	43.25855689	43.13427983	42.73373984	42.32019893	42.02074876	41.6546089	41.53264715	41.21724558	40.95479204	40.62371205	40.38800705	835.2719116	532
Boesing2018SP	215c	-23.117966	-46.421527	19	19	165.5	terrestrial	100	93.61702128	85	79.39393939	73.15175097	70.93333333	67.86427146	66.35514019	64.98150432	62.20238095	57.43801653	54.41696113	51.91846523	51.05615662	50.02277904	48.43499197	46.76106195	45.60126582	45.23945268	45.10561566	44.86373166	43.89621438	42.79569892	42.06078044	41.76314919	41.6347186	41.5301325	41.4317851	41.48450043	42.01272412	42.36186349	42.79329609	42.87216751	43.05693404	42.80970626	42.46200852	41.70284061	40.99226152	40.35979127	39.61500816	966.6011353	532
Boesing2018SP	215d	-23.126446	-46.414982	16	16	165.5	terrestrial	100	46.80851064	24.46808511	19.07514451	18.6770428	23.73333333	29.09090909	33.69230769	37.56157635	40.14084507	43.66666667	45.71026723	46.97060588	47.61410788	49.14027149	51.01634117	53.07637907	54.42716598	55.57768924	56.60912136	56.6658884	56.10328638	55.12670565	54.08511402	52.64291632	51.42463235	50.33442436	49.09331568	47.94960474	47.22863741	46.07630609	45.11377489	44.53379284	43.75788146	43.13808956	42.55456229	42.15462031	41.51543634	40.86412969	40.25863758	898.5489502	532
Boesing2018SP	220a	-23.122991	-46.214796	30	29	89.75	terrestrial	100	100	97.97979798	94.79768786	87.54863813	83.24468085	81.08651911	79.38461538	78.61557478	77.21393035	74.95826377	73.30508475	71.82254197	69.55624355	66.39492754	63.23175621	60.73576229	58.21417223	55.11654349	52.35763978	50.17478443	49.11419424	49.13000978	49.75749955	50.01652893	50.21478981	50.3992016	50.6749603	50.89362751	51.46617409	52.01691607	52.94953802	53.88591118	54.75997478	55.27638191	55.78422703	55.58182095	55.32623651	55.09068425	55.0466497	853.4516602	540
Boesing2018SP	220b	-23.147447	-46.218778	12	12	1.91	terrestrial	93.75	70.45454545	59.375	49.41860465	46.86346863	42.73972603	40.84507042	38.53211009	36.67481663	37.11967546	38.55120733	38.21081831	36.9212267	35.90411673	33.65036232	31.36165145	29.55192034	29.202415	29.77272727	30.29290853	30.52557485	31.14053823	31.10029211	31.38450502	31.72230526	31.84605949	31.88014769	31.93911317	31.92331478	31.75995384	31.92986254	32.11960944	32.19073152	31.91067891	31.81972789	31.56494397	31.84417169	32.05461638	32.01648918	31.77447838	784.9945679	541
Boesing2018SP	220c	-23.134973	-46.227341	17	17	13.69	terrestrial	66.66666667	53.19148936	52.04081633	54.49101796	59.16030534	61.68478261	59.44333996	53.88198758	48.10744811	44.10876133	40.26622296	37.5791696	36.48891552	36.42968345	37.74864376	38.9066241	39.79374111	40.62598799	40.6910337	40.79589217	41.4656989	42.44680851	43.11962471	43.89148401	44.09279205	44.26732066	43.962452	43.72019078	43.53783484	43.1712963	43.10121107	43.20472361	43.10559006	42.75277352	42.69194796	42.90774432	43.18181818	43.50874657	43.83674591	44.22612442	955.2860718	541
Boesing2018SP	220d	-23.139	-46.224741	27	27	19.94	terrestrial	100	100	91.83673469	81.43712575	77.09923664	73.51351351	71.51394422	67.49611198	62.51526252	58.89447236	55.07487521	52.21674877	49.73037747	47.97717842	46.83544304	45.07379338	44.15630551	43.19115324	42.67770482	42.79475983	43.06791569	43.59574468	44.12512219	44.4026509	44.37634587	44.39503144	44.40335656	44.17894597	43.76310919	43.47222222	43.23710671	42.63613232	42.40947741	42.02597871	41.52708103	41.06898495	40.86817211	40.6997759	40.62693339	40.38122593	905.8429565	541
Boesing2018SP	263a	-23.076522	-46.348419	13	13	8.82	terrestrial	100	63.04347826	40	30.81395349	25.96899225	23.2	19.7979798	19.31464174	18.41779975	17.79324056	17.90174854	17.8245614	16.82634731	15.92323651	15.61792666	16.23246493	16.77876106	16.85641999	16.76168757	16.2071631	15.82013048	16.16485159	16.46460696	16.9872371	17.38842975	18.01318412	18.40866961	18.94931851	19.26922602	19.68822171	19.85254256	20.09754115	19.98470802	19.9639152	19.67464441	19.3550981	19.10352188	18.84990958	18.79936809	18.76182399	879.348999	537
Boesing2018SP	263b	-23.068372	-46.354735	5	5	3.24	terrestrial	91.66666667	61.70212766	35.71428571	22.61904762	14.4486692	10.29810298	7.569721116	5.909797823	4.938271605	4.024144869	3.550784476	4.075895994	4.67345716	5.347871236	6.502955889	7.413312077	7.292035398	7.081884287	6.849315068	6.522855675	6.422878575	6.510638298	6.490713587	6.265709156	6.292432522	6.411042945	6.740614334	7.431447874	7.949635847	8.472222222	8.886486486	9.214009367	9.456490591	9.625620207	9.776417581	9.831709477	9.911625781	10.10772901	10.13058419	10.24937981	873.0741577	537
Boesing2018SP	263c	-23.067075	-46.329565	12	12	7.53	terrestrial	100	97.72727273	68.75	54.65116279	47.81021898	40.55555556	36.36363636	31.07692308	26.48845687	23.68421053	21.23230641	20.37552156	19.65144231	19.104633	18.75	18.47437426	18.37683232	18.50206284	18.70564859	18.9085319	18.89357712	18.38565022	18.31644583	18.69729051	18.78425511	18.52305807	18.14567656	17.84672501	17.63177431	17.33410271	17.28128042	17.30220228	17.38797396	17.44374437	17.62208068	17.76846179	17.84434789	18.28166775	18.8199739	19.37847563	838.6033936	537
Boesing2018SP	263d	-23.07844	-46.334161	18	18	32.49	terrestrial	100	80.85106383	62	52.3255814	50	47.2	45.16129032	44.46153846	41.43033292	38.28514457	37.35440932	36.82361209	36.63069544	36.67012448	36.63949275	36.88426111	36.42477876	35.41139241	34.96304719	35.32440783	36.60130719	37.59334329	37.70043019	37.51795977	37.47720869	37.46552253	37.13350413	36.62829165	36.24799308	35.87847984	35.63455077	35.09805914	34.45008136	33.62193362	33.18007663	32.59628528	31.93322153	31.33680556	30.88124184	30.43052198	967.244873	537
Boesing2018SP	266a	-23.053978	-46.214334	15	15	3.44	terrestrial	75	67.39130435	50.52631579	38.15028902	29.27756654	25.20547945	22.53521127	22.93577982	25.61881188	27.53036437	29.83333333	30.61934586	31.33253301	32.89885297	33.60507246	34.63065925	35.98726115	37.2735939	38.45498438	39.51156812	40.66448292	41.23425155	41.9329696	42.38720115	42.75518672	43.15499004	43.90347764	44.27966102	44.13656606	43.98153491	43.84939955	44.04313765	44.47741194	44.65459786	44.80646533	44.90404773	44.70534421	44.1563132	43.83627498	43.52148604	880.7783203	540
Boesing2018SP	266b	-23.060566	-46.223643	12	12	2.8	terrestrial	81.25	60.86956522	52.12765957	36.99421965	31.51750973	27.46666667	24.39516129	21.13323124	20.17220172	20.89552239	23	22.38493724	21.40709561	20.09394572	20	20.64128257	20.93517535	21.51015228	23.15340909	24.43240454	25.43163789	25.78441836	26.33528265	26.96245734	27.79250912	28.53639847	28.68316268	29.08777969	29.58286917	30.37404756	31.03336222	32.08409506	32.71734967	33.30331412	34.01464827	35.07882883	36.0585723	36.8337426	37.44075829	37.92990715	872.697937	540
Boesing2018SP	266c	-23.064384	-46.240824	31	31	271.95	terrestrial	100	88.0952381	84.21052632	77.90697674	68.0608365	67.03296703	68.5483871	68.70229008	66.66666667	65.16064257	64.94587843	63.99162596	63.82211538	61.8599791	59.93662291	58.48605578	57.26465364	55.77777778	55.14496873	54.19984588	53.47531009	52.64618011	51.39294759	50.43026174	49.5526839	49.27980386	49.21719328	49.41629079	49.75869323	50.27700831	50.98420939	51.65751474	52.0819374	52.26596991	52.27234043	52.10246496	51.99390011	51.83419988	51.77553403	51.67004379	1086.690552	540
Boesing2018SP	266d	-23.075528	-46.218515	24	24	40.88	terrestrial	100	100	100	95.20958084	86.25954198	82.38482385	79.6812749	77.20930233	75.7020757	73.23943662	69.30116473	65.4468684	61.89334931	60.06224066	60.24423338	60.23952096	59.67341143	59.16561315	58.15015701	56.78314491	55.94847775	55.2670781	55.18185373	55.62724014	56.26967037	56.59306961	57.04736168	57.06702057	57.09351098	56.81213103	56.31015464	55.83715013	55.61287857	55.75500631	55.57918013	55.33285036	55.37757437	55.33868286	55.29662473	55.47359488	909.109314	540
Boesing2018SP	282a	-23.026392	-46.51493	13	13	35.21	terrestrial	100	91.30434783	66.98113208	53.04878049	48.64864865	43.5828877	42.54473161	42.83464567	43.45679012	41.76587302	39.86655546	37.27015559	35.73573574	34.81175864	33.87755102	32.66613291	31.47100424	30.60195399	29.64652223	29.48916409	29.78773035	30.23652248	30.84752398	30.74712644	30.21987105	29.5137291	28.97476116	29.14240339	29.04697325	28.87372803	28.46770698	28.15671945	27.93584113	27.38686659	26.93290191	26.57443899	26.13870451	25.64993845	25.55601318	26.00978793	939.1659546	531
Boesing2018SP	282b	-23.031375	-46.49008	13	12	13.87	terrestrial	100	100	86	71.08433735	55.25291829	41.33333333	33.73015873	28.90625	27.07045735	23.92821535	22.23140496	20.19635344	19.29298981	20.61266874	21.80656934	23.62615323	26.30088496	28.31858407	29.86309184	30.28042192	29.92768836	29.71076138	28.96228259	28.40459935	27.8550149	27.53067485	27.17963305	26.68078348	26.40997162	26.29265471	26.05442914	25.93984962	26.03957557	25.87980509	25.60851064	25.26730445	25.08379037	25.07773519	25.11503331	25.08817766	867.295105	532
Boesing2018SP	282c	-23.040601	-46.495779	14	13	6.33	terrestrial	83.33333333	86.95652174	68.08510638	55.23255814	48.10606061	43.04812834	38.70967742	35.17665131	32.8817734	31.62650602	29.09393184	26.55485674	25.40540541	24.56964006	24.50271248	24.97008377	25.72540694	26.03869331	25.68911623	25.48362136	25.07029053	24.34393002	24.0600039	23.7966954	23.69903878	23.5059761	23.61980649	23.40397351	23.31394629	23.63531448	24.01515152	24.42344814	24.88038278	25.32420749	25.55565017	25.86776194	26.20500305	26.47504875	26.69962917	26.9705479	823.9896851	532
Boesing2018SP	282d	-23.021367	-46.48933	5	5	4.2	terrestrial	75	70.21276596	52.52525253	42.19653179	39.01515152	40.48257373	37.6984127	33.54037267	29.18719212	27.36418511	27.87021631	26.6338721	25.46434991	24.83116883	24.18478261	24.48165869	24.91153574	25.26082833	25.76319544	25.81060216	25.544369	25.36139456	25.54315913	26.14942529	26.63241631	26.72387374	26.64674918	26.80344143	26.50364332	26.33649618	26.08178278	25.98801179	25.93406593	25.69469506	25.370465	25.00201304	24.56140351	24.02198279	23.54193859	23.15177638	807.8272705	532
Boesing2018SP	291a	-23.076062	-46.166196	27	27	122.27	terrestrial	100	91.30434783	84.15841584	82.08092486	78.29457364	73.40425532	70.50505051	67.91277259	65.80246914	64.07960199	62.35392321	60.66384181	59.08818236	57.0324575	54.89130435	52.0240481	47.64768306	44.90506329	43.51904491	42.63985563	42.06848358	41.83215887	41.76470588	41.82536831	41.85393258	41.8404908	40.55864329	39.41238751	38.60751694	38.64896074	38.86600173	39.49212798	40.2259238	41.08415261	41.84342789	42.50221114	42.75257339	42.80023178	42.91111416	43.03888309	763.2504272	547
Boesing2018SP	291b	-23.062984	-46.169567	43	42	11.57	terrestrial	100	100	84.84848485	65.11627907	57.63358779	51.09289617	46.16935484	45.1863354	44.45812808	42.65593561	43.47464672	43.5302391	42.74580336	40.96573209	40.22624434	40.27113238	41.32436261	42.48262792	43.5029855	45.01797637	45.30554905	46.07675906	47.55668491	48.88609414	50.16578249	51.34140733	52.18380993	53.13990461	53.51191211	53.96697078	54.34594595	54.53250585	54.61678308	54.64140731	54.70412942	54.86390723	54.90809244	54.92153034	54.96256611	54.92194134	919.3180542	547
Boesing2018SP	291c	-23.053508	-46.167774	28	28	851.88	terrestrial	100	100	89.8989899	85.02994012	85.60311284	86.66666667	85.08946322	83.77535101	81.01109741	78.80597015	78.45257903	77.55960729	76.72052663	75.67427386	74.41016334	72.8256513	71.04890149	69.45937401	68.16885339	67.52444673	67.55306741	67.81535843	67.56651017	67.37958303	67.31343284	66.8609109	66.16872955	65.67460317	65.74919773	65.80316873	65.85048754	65.70121951	65.46913816	65.09655297	64.79101047	64.31672026	64.03783083	63.6343915	63.46589738	63.40539481	1132.415649	547
Boesing2018SP	291d	-23.067822	-46.15985	31	31	122.27	terrestrial	100	86.95652174	75.78947368	71.0982659	68.82129278	61.91780822	58.14889336	55.96330275	55.1980198	54.95951417	54	52.29805014	51.83183183	51.72054223	50.49818841	49.16600477	48.15864023	46.72808132	45.96590909	45.82154796	46.06925597	46.49871904	47.51607247	48.20273185	48.78818061	48.78908645	49.32576295	49.96027542	50.58750773	50.88852989	51.12554113	51.25127162	51.2444955	51.00423309	50.81771721	50.7941627	50.85766562	50.8811209	50.9478022	51.15442475	925.1256714	547
Boesing2018SP	317a	-23.005108	-46.031863	42	41	137.89	terrestrial	100	100	96.22641509	83.53658537	71.59533074	69.97319035	70.95516569	70.01569859	66.83107275	64.12289395	62.7694859	61.3700565	60.85387853	60.22668727	59.59872321	59.82428115	59.97880608	58.81425418	57.07331042	55.20887055	53.84974335	53.07774228	52.74294671	52.26293103	51.51214675	50.49854272	49.27949779	48.25350622	47.58909853	47.21258385	47.16019944	47.49340369	47.77629319	48.06684734	48.30494037	48.40733591	48.44261671	48.35228507	48.51457976	48.49275741	731.5192871	542
Boesing2018SP	317b	-22.990606	-46.026801	33	32	547.9	terrestrial	100	93.61702128	84.04255319	74.41860465	66.79389313	63.01369863	59.07258065	57.40458015	56.16605617	54.36308927	53.99334443	54.3554007	54.80769231	54.87741262	54.32322318	53.90749601	53.57142857	52.93557601	52.34308435	51.92802057	51.69670021	51.27055306	51.0816605	51.15902965	51.15970842	51.24233129	51.47289028	51.38428931	51.31123206	51.50080813	51.91434134	52.53306205	52.9181018	53.45402144	53.97446809	54.71895635	55.34883721	55.94945848	56.37749845	56.65250082	742.6986084	542
Boesing2018SP	317c	-22.988328	-46.018391	20	20	547.9	terrestrial	100	100	98	91.90751445	85.27131783	80.21390374	79.03225806	78.18740399	77.37948084	77.16849452	76.93588676	75.28089888	73.81665668	73.0529595	71.5903942	69.7236684	67.8470255	67.08860759	66.42024453	65.57672503	64.78413069	63.85747813	62.40469208	59.94971264	57.97845899	56.4770811	55.11598122	54.21463544	53.82716049	53.57431574	53.52265337	54.02053472	54.28790199	54.36368549	54.29155313	54.5089214	54.70834922	54.82494213	55.07246377	55.45246651	749.3803711	542
Boesing2018SP	317d	-22.990172	-46.054657	29	29	536.04	terrestrial	100	85.10638298	73.46938776	70.05988024	72.51908397	73.71273713	73.55864811	71.11801242	68.98656899	65.55891239	64.05990017	63.38028169	62.85200719	61.67012448	61.34719711	62.41021548	63.36176262	64.31731985	64.6101114	64.84334874	65.05854801	65.39689296	65.52600704	66.07977003	65.84961908	65.55742984	65.62366662	65.88500265	65.90965194	65.8912037	65.62128258	65.33998371	65.2369125	65.37975825	65.45949163	65.52612511	65.49961861	65.67131805	66.10099622	66.49477807	801.8092041	542
Boesing2018SP	329a	-22.946193	-46.447086	7	7	1.83	terrestrial	87.5	71.11111111	48.95833333	39.53488372	31.43939394	27.94520548	25.95573441	25.0764526	23.59413203	23.20162107	22.23147377	21.875	21.45432692	20.36458333	19.38405797	18.57880111	18.37895485	18.55146125	18.46590909	18.03699897	17.75854001	17.61691224	17.35150925	17.27795757	17.04035874	17.52261229	17.97019163	18.16015884	18.2414049	18.47663012	18.77232868	18.90764849	19.02527767	19.2290372	19.22095594	19.29371926	19.2284233	19.1649209	19.24292388	19.14601452	814.3017578	530
Boesing2018SP	329b	-22.946142	-46.475158	14	13	28.83	terrestrial	100	91.30434783	67	52.90697674	42.63565891	36.8	33.06451613	33.80062305	35.22867738	34.46215139	34.72106578	35.46348315	34.73053892	34.6473029	33.62029905	32.2244489	31.75221239	31.35083834	31.0139165	30.52550232	30.21683376	29.8548869	29.36228482	28.53548967	28.34242274	28.07851557	27.80946948	27.59031362	27.64408244	27.852194	27.86511981	28.03007213	28.4308104	28.72090925	29.06055702	29.49501447	30.04268943	30.3825848	30.60383321	30.57732497	894.2537231	530
Boesing2018SP	329c	-22.960502	-46.477117	9	9	31.4	terrestrial	83.33333333	76.08695652	71.27659574	65.31791908	55.64202335	45.33333333	37.42454728	31.90184049	28.85326757	25.89641434	24.75	24.51117318	25.030012	26.03025561	26.59430122	27.11253504	27.5106082	27.9771356	29.00199033	29.24941965	28.93507707	28.38847385	27.89473684	27.2906935	26.68986083	26.04230533	25.68624662	25.43360254	25.53823311	25.61792562	25.73688773	25.7694261	25.66998469	25.48631124	25.40223036	25.36809076	25.18682324	25.12293896	25.04979738	24.88897597	953.1781006	530
Boesing2018SP	329d	-22.945779	-46.465213	10	10	60.89	terrestrial	100	100	91.66666667	75	61.39705882	58.93854749	57.14285714	56.35528331	54.96277916	53.34685598	50.7089241	48.40277778	46.06606607	44.21875	44.4545043	44.14450179	43.62606232	42.63492063	40.88586031	39.32325045	38.24495542	37.2117848	36.17062719	35.10791367	34.04785643	32.87335173	31.61033797	30.41810003	29.19708029	28.21548045	27.43783784	26.89837937	26.80777703	26.70807453	26.38605442	25.77186618	25.02477323	24.6568415	24.77158755	24.82506049	931.9151611	530
Boesing2018SP	333a	-22.957719	-46.279791	8	8	25.44	terrestrial	100	100	94.68085106	77.90697674	64.1221374	56.16438356	49.59677419	45.56574924	42.02719407	38.13813814	33.61064892	29.70711297	27.46394231	26.99322564	26.93526483	25.83732057	25.76079264	26.61162274	27.52840909	27.95062998	27.75567517	27.54056362	26.95753798	26.74335011	26.44861365	26.5062088	26.40249964	26.6127964	26.97921821	27.46999077	27.61904762	28.09320309	28.63975512	29.30211616	29.65798877	29.6102432	29.36647099	29.19976889	29.01387172	28.85067992	1078.706909	528
Boesing2018SP	333b	-22.945271	-46.297618	4	4	4.52	terrestrial	56.25	40	30.20833333	27.3255814	22.26277372	21.38888889	19.31589537	16.89708141	14.11192214	12.24696356	10.84236864	9.798471161	9.254807692	8.541666667	8.019936565	7.191100516	6.614229532	6.095238095	5.675368899	5.222734255	5.252051583	5.165421558	5.007794232	4.990127446	5.048156759	5.009191176	5.008513053	5.078228587	5.246875387	5.38949798	5.493673624	5.494953614	5.370990905	5.492032052	6.00271693	6.563457507	7.042146178	7.47217806	7.864551137	8.331151832	864.6799316	528
Boesing2018SP	333c	-22.956441	-46.302927	10	9	6.92	terrestrial	100	97.87234043	83	68.60465116	53.10077519	38.29787234	29.02584493	23.0529595	19.62962963	17.29622266	15.73688593	14.52631579	13.65269461	13.53032659	13.26992754	13.98797595	14.62464589	15.23869744	15.63034797	15.83826938	15.37744641	15.01495088	14.60981811	14.74289824	15.34137874	15.96380923	16.38152267	16.60492194	16.63786719	16.45496536	16.58177089	16.46508792	16.24127712	15.90909091	15.55555556	15.34255388	15.37171178	15.49938437	15.73126331	15.94127243	882.5421143	528
Boesing2018SP	333d	-22.963179	-46.291347	13	13	29.88	terrestrial	100	100	86.31578947	77.90697674	69.46564885	62.73972603	55.44354839	46.02446483	40.17094017	36.81043129	33.22231474	30.68340307	29.08653846	28.09399478	28.87579329	29.90430622	30.97690941	32.18026023	33.39016766	34.48098664	34.63608706	34.72133248	35.00974659	35.00359195	35.55923778	36.22566304	36.80990324	37.01986755	37.35461519	37.53462604	37.60138423	37.34866212	36.9413341	36.48892092	36.08510638	35.70968262	35.35376639	34.97725468	34.65870073	34.3292364	1127.320557	528
Boesing2018SP	335a	-22.944558	-46.212034	25	24	40.9	terrestrial	100	100	94.79166667	86.62790698	82.60869565	80	74.09638554	69.90740741	65.45012165	63.36032389	61	58.17675713	55.74263379	53.45813833	51.94922937	50.35742653	49.87486593	49.04822335	49.34733258	49.11561138	48.90870688	48.37883959	48.44115355	48.37493266	48.089701	47.13717085	46.60896708	46.57298157	46.15003714	45.6737425	45.31891892	44.98470948	44.65294399	44.44844665	44.2462845	44.17479642	44.0667632	43.9207749	43.45855367	42.99365142	955.1616211	534
Boesing2018SP	335b	-22.969748	-46.224283	27	26	236.75	terrestrial	100	100	99	91.56626506	82.87937743	79.25531915	77.29083665	78.47113885	81.48148148	82.00795229	81.08333333	80.96571029	81.10377924	80.55987558	80.09070295	79.56643918	78.3286119	76.48734177	74.33704021	71.67868177	69.75985078	68.85106383	67.29227761	65.40812657	63.92656302	62.61123044	62.12596181	61.7145125	60.84917304	59.98149433	59.57077824	59.40644374	59.5868796	59.9007668	60.01532306	59.56899325	59.09714809	58.35804702	57.88750773	57.1680261	862.0314941	538
Boesing2018SP	335c	-22.964952	-46.208903	12	12	2.17	terrestrial	83.33333333	92.85714286	81.63265306	67.24137931	52.29007634	48.5013624	40.92741935	35.86956522	32.56097561	30.15075377	27.39383847	24.36619718	22.70820851	22.78152569	21.84531886	21.45135566	21.14427861	21.06928187	21.34319863	21.77150193	23.16701804	24.92537313	25.76735093	26.11499194	26.05668821	26.31094756	26.92635769	27.6635266	28.32983582	29.25280055	30.06055363	30.70737913	31.43185299	32.09709439	32.443462	32.58716483	32.86553276	33.34297282	33.82554945	34.23029195	884.5859375	534
Boesing2018SP	335d	-22.946451	-46.223188	22	22	32	terrestrial	100	100	95.83333333	81.97674419	73.72262774	68.33333333	60.2020202	54.22427035	51.35135135	48.07692308	47.71024147	48.74826147	49.18821407	49.27083333	49.86413043	50.33770362	50.10683761	50.26975563	51.12120352	52.3443505	53.25832161	54.46199829	55.0360413	54.5470852	53.96878114	52.56704981	51.37705849	50.46308547	49.65346535	48.81144703	48.07006163	47.27828746	46.24222116	45.60756076	44.93197279	44.45250766	43.88291791	43.36295975	42.91603683	42.64590421	909.5014038	534
Boesing2018SP	359a	-22.928004	-46.196169	16	15	14.73	terrestrial	100	93.61702128	92.55319149	89.53488372	84.41064639	78.74659401	68.75	57.20858896	48.83148831	41.18236473	35.3283458	30.82336383	27.88461538	27.02282158	27.29741965	27.94411178	29.6886058	31.04979385	32.05346985	33.27338129	34.83251347	35.60913164	36.80826189	37.60775862	38.43221743	39.30759804	39.96298405	40.65686664	41.12045511	41.17986608	40.9690677	40.34177601	39.869844	39.90272023	39.91142151	40.03544385	40.20594966	40.46430896	40.61126374	40.6425493	970.7729492	534
Boesing2018SP	359b	-22.927764	-46.174233	17	17	15.68	terrestrial	100	95.65217391	82	69.36416185	59.30232558	58.24468085	54.6184739	51.30568356	47.8368356	44.62151394	42.15358932	40	38.1294964	36.61681279	34.39057544	32.8256513	31.6460177	30.87397087	30.63370276	30.43030147	29.94639944	29.41929974	29.67741935	30.39885016	31.55371901	32.49463025	33.60422013	34.21122287	34.59212637	34.75750577	34.89809193	34.91773309	35.25696239	35.58177233	35.77450396	36.00771766	36.04544761	36.2497284	36.04203874	35.90396033	1141.684326	534
Boesing2018SP	359c	-22.900814	-46.181972	15	15	21.45	terrestrial	100	100	100	94.21965318	88.21292776	82.46575342	77.46478873	71.55963303	65.89242054	62.88032454	59.45045795	55.74112735	52.25225225	50.26068822	49.07113729	48.78920206	48.47192608	47.93519695	46.46407271	44.80719794	43.8128655	43.22015802	42.85157772	42.21503056	41.69018761	41.03939905	40.65871664	40.42102476	40.17559045	39.91000346	39.79437229	39.77619532	39.63239518	39.5334174	39.3030587	39.30962174	39.28952584	39.355631	39.56444078	39.93069177	940.8320313	534
Boesing2018SP	359d	-22.918479	-46.202058	24	24	30.53	terrestrial	100	100	100	100	98.85931559	97.59358289	91.86507937	87.53894081	81.89655172	77.96780684	74.41860465	70.73684211	68.7237867	66.97819315	66.09247507	63.84676776	62.07507082	59.69629864	57.29374822	54.67181467	52.34648611	50.94862503	49.80438185	49.02136829	48.55817037	48.01471715	47.3541963	46.94904037	46.79012346	46.37413395	45.94711747	45.23108177	44.60156698	43.7246233	42.7744188	41.94249819	41.22760198	40.45277014	39.82963523	39.46715424	977.7836914	534
Boesing2018SP	399a	-22.858825	-46.415727	18	18	233.19	terrestrial	100	100	94.68085106	89.59537572	87.15953307	80.26666667	73.38709677	68.50998464	66.21454994	64.0201005	62.33333333	61.03351955	58.91891892	56.83003128	55.12878446	53.88911049	53.04101839	51.38051412	49.8437056	48.96907216	47.96823914	46.96840307	46.30820183	46.06681034	45.96520298	45.96749463	46.44940942	46.58985565	46.79455446	47.34411085	48.01127127	48.832013	49.72724663	50.44128242	50.71945509	50.90601595	51.02959121	51.00375505	50.81043956	50.44456067	941.3563232	528
Boesing2018SP	399b	-22.855627	-46.430277	17	17	17.01	terrestrial	100	100	86.17021277	71.92982456	62.59541985	57.49318801	53.83064516	50.38402458	47.66009852	46.34634635	43.30839568	40.01396648	37.37980769	36.07924922	36.713445	37.0311253	37.16814159	37.48016503	36.49032992	35.18184163	33.98876404	33.52539479	32.8460039	31.84267241	31.22929092	30.18087063	29.65124555	29.00278109	28.66509959	28.25158684	27.84988103	27.77947	28.06278714	28.32822915	28.45583851	28.83840825	29.25880738	29.64755164	30.10368743	30.71046102	848.7227173	528
Boesing2018SP	399c	-22.831698	-46.404701	10	10	142.34	terrestrial	100	95.65217391	86	72.25433526	66.66666667	63.46666667	59.87903226	59.13978495	60.17262639	59.84015984	60.08333333	61.06816585	61.66766647	62.51944012	63.08876812	63.77101681	63.82300885	64.07242694	63.91811203	63.47243689	62.0681606	60.90482288	60.18373729	59.50457728	58.82352941	57.82781863	57.22214316	56.59078878	56.04938272	55.44520152	54.41144591	53.62804878	52.84373803	52.16177265	51.63020346	50.90075599	50.48787925	49.87343603	49.15510372	48.54305501	1064.243164	528
Boesing2018SP	399d	-22.845393	-46.416643	14	14	56.83	terrestrial	100	97.87234043	93.61702128	80.23255814	66.92015209	58.58310627	51.20967742	45.39877301	42.43542435	38.71614845	35.96345515	35.04574243	34.35435435	33.24688797	32.63920326	32.01754386	30.80736544	30.27610282	30.05402332	30.12079157	30.10072617	30.93003413	31.40963151	32.21982759	32.37732095	32.19923372	32.6452164	33.21414382	33.64254793	34.12212859	34.60914693	34.79145473	34.95647183	34.870317	34.93535216	34.77525375	34.53061847	34.44958773	34.37006522	34.2215256	970.3519287	528
Bueno2018	Ailton	-4.351666667	-49.58694444	21	15	14.74	aquatic	100	100	93.45794393	82.12290503	63.92857143	47.57033248	37.14821764	32.76108727	30.40462428	27.79850746	25.48866302	24.32786885	23.00835655	22.24380767	21.95018995	21.93572496	22.36885516	22.53313697	22.6440138	22.77631263	22.85028372	23.10290028	23.18181818	23.32048919	23.283859	22.97452047	23.05754442	23.26269098	23.26572943	22.9823047	22.76398143	22.69886364	22.697691	22.80745968	22.69548633	22.51163489	22.47390471	22.53036437	22.60914096	22.60678813	93.1160202	472
Bueno2018	Barranco	-4.159444444	-49.56861111	33	26	16.99	aquatic	100	100	96.07843137	87.6344086	73.72262774	54.27135678	40.36697248	34.88372093	31.13636364	28.84071631	27.26568552	26.09262883	24.69273743	23.4496124	22.25983919	21.82156134	22.4435591	22.9861316	23.61662695	23.97885632	24.35785808	24.6616242	24.85865402	24.75792988	24.37364677	23.65453248	23.06874086	22.55796744	22.20299885	21.82719242	21.72027831	21.53568717	21.34010514	21.21518135	21.09021662	20.98709871	20.81734186	20.59616941	20.2126978	19.98538101	118.9620438	473
Bueno2018	Bicuda	-4.158333333	-49.53361111	70	63	113.99	aquatic	100	100	100	100	100	100	99.24953096	96.99140401	93.23394495	88.40716305	85.06645817	80.35363458	75.71030641	72.11770381	68.71555744	65.59581621	62.48348745	60.22359518	58.73310363	57.93269231	57.11790393	56.88729875	57.34011628	58.20070364	59.09442126	59.67672722	60.17757752	60.65877128	60.96521539	61.3851788	61.88408724	62.56390835	63.10722881	63.56530509	63.95745694	64.35004503	64.74431818	65.16233329	65.47901314	65.27938578	121.7103348	473
Bueno2018	Carrapato	-4.398888889	-49.57277778	28	20	19.17	aquatic	100	100	91.66666667	82.02247191	70.71428571	58.51851852	47.8424015	40.63860668	34.37139562	29.23649907	25.23148148	22.23675605	19.74200785	17.26479146	15.73175875	14.83271375	14.29043996	13.94387001	13.92136026	13.91950168	13.79084967	13.81709742	13.7194008	13.84280208	14.22845691	14.48216588	14.34822968	14.03834261	13.91384474	13.87065533	13.97979798	13.92968824	13.80357143	13.66271742	13.40573965	13.21618983	13.18110684	13.16961274	13.24583867	13.41047503	95.00727081	466
Bueno2018	Castanha	-4.150833333	-49.55666667	25	21	4.29	aquatic	100	89.36170213	68.22429907	39.67391304	29.28571429	25.63451777	23.63977486	21.91977077	20.82379863	22.24316682	25.4066615	27.93442623	30.49526989	32.77027027	34.49299958	35.3271028	36.33961018	37.2264932	38.20879703	39.13043478	40.19222368	40.89374379	40.71038251	40.72708996	40.70180863	40.53474407	40.41622481	40.44417027	41.20967742	41.92610148	42.54696021	42.78003977	42.95774648	43.07951199	43.01698143	42.71130461	42.29212526	41.70877973	41.1930544	40.66228391	101.2436371	473
Bueno2018	Caua	-4.388333333	-49.56888889	7	3	3.39	aquatic	100	63.82978723	35.77981651	20.52631579	14.33823529	10	7.317073171	5.563480742	4.426787741	3.672316384	3.05403289	2.550686723	2.175125488	1.871401152	1.655348048	1.45631068	1.287128713	1.384388807	1.82781457	2.773757839	4.037538193	5.309206602	6.503178928	7.317481581	8.41599504	9.420186113	10.29177719	11.08098114	11.73487032	12.13953991	12.30551627	12.75809812	13.36064844	14.07762903	14.67992048	15.24660311	15.72850036	16.23477149	16.77998717	17.32983974	88.10379028	472
Bueno2018	Chifre	-4.287777778	-49.63444444	42	33	34.79	aquatic	100	100	100	91.30434783	80.07117438	70.70707071	62.85178236	54.93562232	47.71167048	41.73669468	36.99690402	32.54593176	28.58744395	25.31522793	22.15189873	19.545793	17.59656652	16.13475177	14.9960117	13.88224031	12.9532547	12.4428543	12.2177713	12.26130653	12.35694401	12.44813278	12.72220748	13.24691358	13.78038945	14.32112069	14.71717172	14.97584541	15.16313068	15.3736236	15.60987223	15.66934455	15.74685702	15.93314012	16.21535113	16.45245782	112.4199066	471
Bueno2018	Chuva	-4.183055556	-49.54138889	26	22	3.79	aquatic	100	97.87234043	58.87850467	35.86956522	23.57142857	19.03553299	18.38649156	18.36441894	18.0778032	18.47313855	18.74515879	18.8852459	18.3082916	18.18620357	18.49024597	18.91588785	19.20026438	19.27853341	19.44886063	19.6012491	19.46264744	19.00695134	18.17850638	17.67169179	17.187017	16.93363844	16.79480382	16.43429981	16.11565488	15.76168929	15.79478893	16.31628788	17.13012478	18.20247412	19.18743057	20.10208677	20.95583014	21.72360353	22.29625833	22.73695745	110.7301483	470
Bueno2018	Cornelio	-4.2875	-49.46805556	72	66	178.27	aquatic	100	100	100	100	99.64285714	98.23232323	94.25925926	88.82438316	85.13824885	80.33550792	75.98760651	71.31630648	67.05882353	63.40281144	59.10623946	55.11723111	51.91672174	49.8816568	47.76714514	45.45672501	43.87799564	42.16194655	41.03825137	40.18425461	39.2840611	38.67789834	38.21105795	37.87728847	37.45391705	36.89477082	36.27005752	35.46213703	34.53018935	33.75367802	33.0793046	32.41317231	31.89158426	31.43300499	30.98834976	30.73081608	129.8305054	466
Bueno2018	Cornelio_Jr	-4.295	-49.48472222	36	27	36.18	aquatic	100	100	100	96.73913043	87.91208791	73.85786802	61.91369606	53.00859599	46.33867277	41.05461394	36.27834246	32.11249182	29.13649025	27.36486486	26.28232302	26.64424514	26.99041956	27.5994109	28.22687517	28.87019231	28.84615385	28.02940008	26.83060109	26.00701989	25.40958269	24.66752467	24.04241219	23.36540834	22.84299044	22.2641103	21.7408866	21.0267096	20.56516313	20.3738003	20.27134243	20.1336236	19.94178617	19.68206924	19.45921702	19.42836248	133.9693451	466
Bueno2018	Divisa	-4.206111111	-49.50111111	128	114	2551.45	aquatic	100	100	100	100	100	100	99.81412639	99.85337243	99.88425926	99.90714949	99.922899	99.9344692	99.94356659	99.75716367	99.66244726	99.55506118	99.27176432	98.45605701	97.95430393	97.88968825	97.69113483	97.56535622	97.42653769	97.23386421	96.94821208	96.45613032	95.94899721	95.1886209	94.27683095	93.31182796	92.38681053	91.68010625	91.01865905	90.24103469	89.36895513	88.70484185	88.03272857	87.30865197	86.54929577	85.63172942	109.9711609	467
Bueno2018	Duca	-4.286388889	-49.50694444	20	13	11.02	aquatic	100	97.91666667	78.5046729	63.68715084	50	41.1311054	33.20825516	26.79083095	22.68518519	19.21641791	16.67971809	15.93442623	15.01116071	13.74453618	12.4102997	11.16921928	10.27419888	9.455081001	9.059511158	9.158475186	9.825327511	10.43737575	10.75972374	11.06083459	11.26369387	11.38642223	11.64301817	11.99109021	12.16730038	12.54033125	13.00878699	13.56317484	14.13014371	14.50420168	14.78129713	15.00187617	15.16119869	15.22633745	15.17982849	15.14080215	83.87281799	466
Bueno2018	Eduardo	-4.308888889	-49.65472222	62	57	251.93	aquatic	100	100	100	100	100	99.22879177	95.88014981	89.67001435	83.29519451	79.10447761	76.89898199	74.18300654	71.85061315	70.08256435	68.00507185	66.47982063	64.81481481	62.96732411	61.77565125	61.35323862	61.0650371	61.25248509	61.29676716	61.73563411	61.42525174	60.86769759	59.88603234	58.73289782	57.78622437	56.96093244	56.44184168	55.83112457	55.08368946	53.93145161	52.91358614	52.09005629	51.34962353	50.93792173	50.6723873	50.32910775	134.5862427	471
Bueno2018	Embauba	-4.302222222	-49.63666667	31	23	28.32	aquatic	100	100	96.26168224	88.20224719	77.14285714	64.64646465	53.47091932	43.77682403	37.34104046	32.92910448	30.82942097	28.1496063	25.75250836	23.94366197	22.33952703	20.83800973	20.2247191	19.88217968	19.58543715	19.38188788	19.53721895	19.53497615	19.74139501	20.09384951	20.30307716	20.61265388	20.78249337	20.89146808	21.33225769	22.23060345	23.55555556	24.83901515	25.78229473	26.74955893	27.57142857	28.20051028	28.55823864	28.772853	28.90795033	28.94335711	111.3224487	471
Bueno2018	Fantasia	-4.256666667	-49.50194444	54	48	26.06	aquatic	100	100	100	92.73743017	74.28571429	61.6966581	51.03189493	44.41260745	41.43518519	37.22014925	33.67267032	30.09836066	26.82654769	24.59970888	22.62558041	20.88938714	19.74900925	19.40518257	19.47913898	19.57824107	19.79917049	19.95230525	20.13447211	20.31511901	20.28694847	20.25207677	20.31560801	20.44444444	20.46790365	20.41738382	20.52084385	20.62138865	20.79614423	21.18971601	21.46546928	21.66866747	21.71566539	21.61651599	21.49897593	21.48473213	133.3067932	466
Bueno2018	Fora	-4.140555556	-49.56583333	30	25	5.95	aquatic	100	91.66666667	74.31192661	47.12041885	32.61648746	24.04092072	19.51219512	17.83166904	18.48072562	20.05597015	20.4385278	20.34009156	20.12263099	19.4015444	18.81903144	17.96787449	17.52645503	16.66666667	16.29885669	16.34476099	16.34657355	16.03023071	15.86407414	15.91480798	15.82209825	15.77892325	15.72810388	15.8323058	16.26540721	16.75844941	17.4492578	18.24983426	18.87800534	19.28247353	19.27021226	19.2809967	19.17886063	19.20694762	19.26229508	19.15152993	111.8280029	473
Bueno2018	Gito	-4.297777778	-49.61305556	44	31	33.19	aquatic	100	100	91.66666667	80.33707865	65.83629893	54.18719212	46.09665428	42.31332357	37.42757822	32.18604651	28.47222222	25.44262295	22.48587571	19.33139535	16.84966216	14.78873239	13.23188885	11.99168893	10.86898751	10.47208243	10.50347222	10.63872255	10.39766509	10.07375126	9.835054725	9.631323235	9.653432479	9.745238684	9.781357883	9.766591374	9.800362976	9.639468691	9.567157519	9.406231628	9.279657659	9.210822154	9.217180711	9.176105717	9.141540234	9.005229235	106.344162	471
Bueno2018	Guariba	-4.1775	-49.54444444	8	5	19.5	aquatic	100	100	100	96.06741573	81.42857143	65.4040404	52.03703704	42.00581395	33.640553	27.49301025	22.94573643	19.53125	17.69316909	17.34496124	17.3693086	17.19389654	17.49667995	17.71141336	18.08510638	18.2710728	18.50479512	18.6477862	18.71355685	18.82747069	19.04908923	19.42857143	19.81658692	20.23014105	20.35031113	20.39672273	20.73072265	21.317388	21.88979191	22.43061396	22.92973402	23.54618444	24.44523471	25.21082102	25.74739133	26.20903886	120.2388458	470
Bueno2018	Juarez	-4.274722222	-49.51555556	53	43	91.55	aquatic	100	100	99.08256881	95.78947368	90.68100358	86.11825193	79.54971857	72.71428571	68.38487973	65.94543744	63.35160532	59.77763244	56.77635248	52.92129406	49.2353441	44.19559537	40.11243386	36.50279659	33.46581876	30.66185319	28.1536447	26.10337972	24.84099582	23.6714166	22.86953827	22.03608247	21.12657389	20.11338427	19.35929938	18.65413696	17.93395941	17.30313655	16.66518294	16.169426	15.87314204	15.66626651	15.47475321	15.34366577	15.26282051	15.32228585	115.8766785	466
Bueno2018	Lobao	-4.306111111	-49.62722222	29	19	17.09	aquatic	100	100	95.41284404	86.33879781	74.26470588	59.24050633	45.02814259	37.10601719	33.82857143	31.79680151	30.3125	28.82352941	27.8551532	27.93053546	27.35368957	26.36295743	25.2231405	23.84456874	22.62599469	21.30319788	19.95192308	18.50526734	17.39209616	16.60535117	16.2880544	16.02518243	15.83830351	15.77388299	15.7646246	15.72767424	15.47390734	15.35474093	15.32222123	15.17804529	15.22774163	15.26276276	15.27649606	15.47218106	15.68627451	15.97708854	102.5231323	471
Bueno2018	Lucyana	-4.169166667	-49.56305556	68	59	98.23	aquatic	100	100	100	97.19101124	89.6797153	85.60606061	81.98874296	79.10014514	77.56041427	74.6031746	72.21362229	69.31147541	65.91928251	61.03833091	55.33530156	49.40431869	44.42975207	40.48463357	37.41026323	35.11377246	33.4714348	31.94195985	30.59959905	29.7319933	29.20203735	28.94473797	28.83337762	28.77777778	28.56484681	28.18799181	27.92574657	27.62645914	27.34172694	26.72384797	25.9703151	25.3173113	24.8132603	24.54281665	24.39664554	24.27379575	117.8600464	470
Bueno2018	Marcelo	-4.154722222	-49.54583333	76	69	342.43	aquatic	100	100	100	100	100	100	99.43925234	98.54439592	96.92482916	95.93956563	95.20123839	93.7664042	92.49720045	91.06280193	89.02077151	87.30454207	85.39808391	82.76677505	80.20143122	78.0581591	75.55555556	73.66328762	71.70464904	70.26121902	69.11650936	67.61347417	66.00795756	64.13231301	62.40636165	61.09674639	59.75154025	58.60760694	57.85625111	57.41783643	56.78120784	56.31148156	55.76171181	55.08525982	54.19309373	53.24683236	114.344574	473
Bueno2018	Miudo	-4.420833333	-49.55444444	58	50	57.75	aquatic	100	100	100	100	94.68085106	86.36363636	77.00934579	71.11756168	63.82488479	56.8627451	50.348567	44.91803279	41.12044818	37.7184466	34.58456348	32.02979516	29.98347107	29.01891253	28.17988292	27.71257485	27.35993024	27.04152593	26.608347	26.03015075	25.39829853	24.70722651	24.28552439	23.57733613	22.85187745	22.14917008	21.53303076	20.75543324	19.89300045	19.13891692	18.45091659	17.79113449	17.16094161	16.51710411	15.94110115	15.43427945	136.1100464	466
Bueno2018	Nivia_B3	-4.293888889	-49.62361111	18	13	18.3	aquatic	100	97.87234043	91.26213592	86.51685393	75.88652482	62.78481013	50.56179775	40.28985507	32.1799308	26.51727358	22.09302326	18.7007874	15.96638655	13.98058252	12.61603376	11.61578555	10.90548579	10.46717918	10.1302845	10.08383234	9.956427015	10.11727291	10.58866412	11.22090102	12.51929608	14.00228376	15.32033426	16.5556378	17.18498042	17.47091771	17.25252525	17.07155058	16.83627924	16.72971837	16.69047619	16.62536607	16.47109025	16.07287449	15.57219662	14.97137288	125.9084244	471
Bueno2018	Nivia_B4	-4.249444444	-49.49472222	52	47	40.52	aquatic	100	100	100	97.36842105	89.96415771	82.00514139	74.48405253	66.80972818	60.09174312	53.80997178	48.86452623	43.39869281	38.23857302	34.76581362	32.34295416	30.53378126	28.96825397	27.42789876	25.90137858	24.65127465	23.15582715	22.02345458	21.42078488	21.20704107	20.81202541	20.26639931	19.20986345	18.53496115	18.23631124	18.38410024	18.78408402	19.34994788	19.91989319	20.31263131	20.7409174	20.7489119	20.65070683	20.49191375	20.3218155	20.23765996	129.4220886	466
Bueno2018	Panema	-4.175833333	-49.55138889	38	31	5.4	aquatic	100	85.10638298	63.88888889	40	26.52329749	18.97435897	13.8836773	10.6017192	8.466819222	6.909430439	5.863956216	6.548788474	8.240534521	9.223300971	10.67060312	11.81750187	13.17266425	14.63917526	15.89157587	16.99519231	17.81659389	18.27572507	18.46265673	18.57310333	18.67367445	18.96995708	19.1833488	19.72352506	20.44695312	21.33160957	22.05837794	22.96184073	23.97040471	24.78783296	25.52447552	26.23283044	26.70595754	26.72506739	26.57020296	26.46108843	106.1675415	470
Bueno2018	Pedral	-4.378888889	-49.59194444	119	110	1823.35	aquatic	100	100	100	100	100	99.48979592	99.62476548	99.71387697	99.76905312	99.81343284	99.84350548	99.86910995	99.55406912	99.41690962	98.73417722	97.90810609	96.99669967	96.17083947	95.43403239	94.82138576	93.88779742	92.19463754	90.12906744	87.97319933	85.76506955	84.22785172	82.41845664	80.70478068	79.45852535	78.3171521	76.99919225	75.66493138	74.3511995	73.05721247	71.57618631	70.08707401	68.90625	67.91281463	67.09987196	66.47976597	113.7536316	472
Bueno2018	Placa	-4.32	-49.63083333	38	29	22.95	aquatic	100	92.30769231	90.19607843	77.52808989	63.34519573	53.46534653	44.06779661	36.51026393	30.82271147	26.97674419	24.15123457	21.95281782	20.99322799	19.98060136	18.77637131	17.93921423	17.52066116	17.8041543	18.50079745	19.7459861	21.02062975	22.08955224	23.29317269	23.98994132	24.90752158	25.71837026	27.01195219	28.000989	29.08316056	30.15702302	30.87241553	31.47656102	32.02106767	32.73139593	33.56061207	34.16535492	34.47317803	34.63690918	34.7288906	34.82093999	114.4302368	472
Bueno2018	Prefeito	-4.330833333	-49.62638889	83	73	198.66	aquatic	100	100	100	100	100	100	100	99.4269341	99.19354839	98.22926375	96.50621118	94.68852459	91.46681539	87.57281553	83.41072182	79.77570093	74.86772487	70.75694855	67.08322255	63.30538922	59.99563033	56.20031797	53.08732189	49.68174204	46.75825872	44.2519685	41.99283535	40.15095273	38.859447	38.00710212	37.47096253	36.71149839	35.83541592	35.09243697	34.53277324	34.08152541	33.59141924	32.95101876	32.40717029	31.85916179	125.5784836	472
Bueno2018	Queimada	-4.273055556	-49.64861111	24	18	43.09	aquatic	100	100	100	100	95.37366548	88.42364532	81.16760829	71.44948755	62.08092486	54.73977695	49.34362934	44.33529797	39.42307692	35.2085354	32.27848101	30.58954394	29.97022825	30.40640759	31.54398087	32.53473886	33.91228832	34.70646766	35.79120277	36.47334898	36.65228113	36.20542083	35.50743889	34.77669182	33.65572827	32.86006239	32.17347453	31.43942993	30.7005801	30.16126323	29.74322397	29.42456298	29.20852034	29.00768505	28.99673475	29.20644573	108.1272583	471
Bueno2018	Roca	-4.428055556	-49.56055556	47	39	34.35	aquatic	100	100	91.74311927	72.10526316	61.29032258	53.21336761	46.71669794	41.03299857	36.04118993	32.05964585	28.70588235	26.0130719	24.12060302	21.86293436	19.83014862	19.27530818	19.71551439	20.67137809	21.98883276	23.42320655	25.19650655	26.17769827	26.58549882	26.18169628	25.35167723	24.36998855	23.18091451	21.97165742	21.00898411	20.25699169	19.63060153	19.10218771	18.66488652	18.25590187	17.87190083	17.46079388	17.24652087	17.05739693	16.91025641	16.7519805	116.5239639	466
Bueno2018	Sidnei	-4.346388889	-49.62555556	47	39	34.62	aquatic	100	100	100	91.84782609	82.85714286	78.03030303	71.72284644	64.48326055	54.78359909	46.74220963	41.17647059	37.37704918	34.11764706	31.46718147	29.29207291	27.7736411	27.13152677	26.69228495	27.02702703	28.09420812	29.10041385	30.07354403	31.09733868	32.19715957	33.15284653	34.08668288	35.47745358	36.8473028	38.08481217	39.32572167	40.24858529	41.07954545	41.7209095	42.41225486	43.32645612	44.17329929	44.86067671	45.38715547	45.87737844	46.586272	103.8428345	472
Bueno2018	Tamarindo	-4.269166667	-49.66361111	62	54	232.74	aquatic	100	100	100	100	100	100	99.25093633	96.27507163	93.75722543	92.9038282	93.10077519	91.74311927	89.9103139	87.58486906	84.6835443	80.77352176	76.99933906	73.78841608	70.99946837	67.41734547	64.27167504	60.44939352	57.51229284	55.29668119	53.68112363	52.27467811	51.0279878	50.16664609	49.19940099	48.45383041	47.82301243	47.34848485	47.10765935	46.92882951	47.00888607	47.09105923	47.15077448	47.09255262	47.01062604	46.74462513	110.0548477	471
Bueno2018	Tiago_B4	-4.231111111	-49.50527778	45	38	32.53	aquatic	100	100	100	98.36956522	92.93286219	84.5959596	75.70093458	66.13372093	57.06150342	50.65420561	47.05882353	45.69927774	44.45067265	44.65500486	44.95993252	45.2717796	45.80304032	45.94914252	46.50172918	46.79163663	46.81778553	46.74085851	46.31790011	46.22341316	46.11695545	46.32962011	46.55585106	46.71109466	46.9110189	46.94031459	47.2160581	47.49027422	47.48618292	47.40248823	47.34587003	47.4842295	47.71450913	47.89700728	48.210971	48.53227771	116.4189835	467
Bueno2018	Urubu-rei	-4.268055556	-49.49027778	38	31	31.61	aquatic	100	100	99.07407407	92.13483146	82.68551237	75.94936709	68.53932584	58.69565217	49.01960784	41.88432836	39.28847641	38.62295082	38.54341737	38.17829457	38.04301982	37.87202381	37.02479339	35.22458629	33.94471026	32.85440613	31.72804533	30.93439364	30.16942977	29.38515664	28.11052794	27.18557734	26.43236074	25.94607964	25.76298514	25.5756402	25.79048389	26.13227212	26.4398607	26.88849676	27.64944034	28.15738099	28.33771961	28.37764881	28.21940604	28.09378806	112.4927444	466
Bueno2018	Vandir	-4.375277778	-49.56305556	30	21	24.39	aquatic	100	100	99.07407407	93.82022472	80	63.7279597	50.46904315	39.91416309	33.06358382	27.42537313	23.29192547	19.79030144	16.83389075	14.66731423	12.75337838	11.29394166	10.07598282	9.219858156	8.424129684	7.856287425	7.576419214	7.592923872	7.923497268	8.295625943	8.886146251	9.503363389	9.985413075	10.30864198	10.43658565	10.67772869	10.84848485	10.68181818	10.41871261	10.05042017	9.919847631	9.860423233	9.704461495	9.44414463	9.289372599	9.195542293	98.63362122	472
Bueno2020	Abusado	-1.76221	-59.67875	5	4	13.31	aquatic	100	100	91.66666667	79.21348315	59.28571429	42.96296296	32.64540338	27.11621234	25.25951557	24.60538533	24.49922958	23.15238718	21.72452408	20.4842615	19.02356902	17.11645102	16.29287599	15.64344746	15.44780074	15.41586998	15.66970091	15.93973037	16.26890144	16.51897676	16.85635189	17.09571896	17.41201376	17.98667654	18.69900011	19.49989268	20.39176293	21.16802117	21.49282979	22.07792208	22.50770812	22.62768264	22.68282313	22.73797511	22.95563358	23.20009705	79.64870453	445
Bueno2020	Adeus	-1.87378	-59.6624	12	12	50.08	aquatic	100	82.9787234	70.37037037	60.54054054	54.80427046	49.24623116	42.24299065	37.19599428	34.92605233	35.13513514	37.0942813	38.53690398	37.94444444	36.543091	35.21245267	33.7667162	33.01482702	32.71659325	31.92389006	31.51079137	31.39939157	31.25247721	30.79014136	30.15661446	29.81969487	29.27072927	29.00026448	29.12621359	29.35642996	29.9011178	30.62046737	31.49740198	31.86949951	32.4195171	32.78454963	33.31087152	33.84081575	34.23157046	34.44841675	34.66723342	62.61048889	453
Bueno2020	Andre	-1.58461	-59.87198	3	3	2.08	aquatic	100	53.84615385	26.92307692	15.2173913	9.893992933	7.070707071	10.4587156	14.5137881	18.77133106	21.02803738	24.42040185	27.60416667	30.89385475	33.26904532	35.5179704	38.07934742	40.64346684	42.76451518	45.16384778	47.16167665	47.90080487	48.41521395	48.89899909	49.31643881	49.68369079	49.95014955	50.32437442	50.40009849	50.27522936	49.94622499	49.25583266	48.47367924	47.86628734	47.71356784	47.87562307	47.76979494	47.84088492	47.9394958	47.66343207	47.22745217	70.2111969	441
Bueno2020	Arrepiado	-1.51512	-59.73919	6	6	7.43	aquatic	91.66666667	85.10638298	81.37254902	60	39.85765125	29.47103275	26.49253731	24.85465116	26.50739477	28.53107345	31.7092034	34.22774869	35.49468977	36.3373494	36.24047417	37.42581602	38.84488449	40.11782032	41.48598625	42.76473407	43.76358105	44.72172707	45.60159942	46.6	47.46259448	48.46197664	49.21327516	50.54133858	52.06971678	53.46013325	54.55184887	55.24151621	55.59207604	55.53508625	55.41139241	55.15409934	55.22736932	55.22990051	55.33163265	55.44085499	75.07102966	434
Bueno2020	Bacaba	-1.50413	-59.82236	11	10	53.35	aquatic	100	100	89.90825688	75.12953368	62.3655914	57.90816327	55.90994371	54.54545455	51.24716553	47.7443609	45.6606724	43.4073107	42.0935412	40.58457115	38.89830508	37.36468832	36.02239052	35.00881834	34.15019763	33.76717281	32.43302113	30.59968229	28.60250136	26.92756037	25.6767208	24.48571429	23.32407775	22.19080403	21.18469294	20.47803618	20.02216848	19.54468166	19.06200036	18.58673811	18.11760971	17.73336328	17.50992063	17.20249681	16.94320357	16.41437169	76.77352905	435
Bueno2020	Beco_do_Catitu	-1.73954	-59.705	27	26	638.66	aquatic	100	100	100	98.37837838	97.13261649	96.22166247	95.6928839	95.70200573	95.44419134	95.62383613	95.67233385	94.96732026	92.99610895	91.85934489	89.6928902	88.22874118	86.73705048	85.11641615	83.15705976	81.54362416	80.36916395	79.66303271	79.10610465	78.57023829	77.71781033	77.45977502	77.46925823	77.59045041	77.64017888	77.65123026	77.41805751	77.00085042	76.44444444	75.82997988	75.23349691	74.39982051	73.3427762	72.13896916	71.01634321	69.91376169	82.55097198	448
Bueno2020	Cafundo	-1.50042	-59.6102	7	6	2.63	aquatic	87.5	67.30769231	52.94117647	45.50561798	55	62.62376238	68.5767098	72.21418234	75.34562212	73.55679702	69.96904025	67.49024707	66.08841634	66.73123487	67.60741365	68.65948756	69.67105263	70.01180638	70.13262599	69.43314996	68.52053009	67.5	66.03670725	64.160401	62.7134287	61.59327348	60.24877597	58.81773399	57.6091954	56.68454936	56.07203944	55.45772981	55.20583267	55.08716058	54.8415145	54.45167078	54.27780931	54.11235049	53.97625734	53.761223	77.89860535	434
Bueno2020	Cipoal	-1.6983	-59.78477	23	23	217.63	aquatic	100	100	100	100	98.21428571	92.44332494	89.51310861	88.42857143	87.22919042	85.84729981	85.07347254	83.08295232	81.66666667	80.63583815	80.31131679	80.43801039	80	78.25066041	76.60586836	75.03593675	73.16543639	71.04637337	69.07010534	67.31089637	65.99352551	64.81059527	63.81065715	62.87403029	62.173963	61.42933907	60.72327994	60.24938598	59.78666667	59.36949778	58.96319747	58.58661476	58.05834868	57.47983871	56.96961961	56.47237401	92.67913818	445
Bueno2020	Coata	-1.48824	-59.78702	17	17	16.94	aquatic	100	100	86.2745098	77.52808989	67.85714286	60.1965602	54.46096654	51.01156069	49.30875576	48.97959184	50.76804916	52.98701299	55.40011192	57.11519845	58.5016835	59.26062847	59.45412693	59.2855034	58.86092715	58.89952153	58.9571614	58.86426593	59.3010557	59.4011375	59.55418909	59.88620199	60.36835829	60.65391733	60.93947399	61.1188661	61.43245146	61.95477339	62.3518931	62.73359591	63.14707974	63.56768886	63.99631022	64.51157158	64.97445722	65.41097968	81.65277863	434
Bueno2020	Formiga	-1.83338	-59.42115	6	1	1.54	aquatic	56.25	27.27272727	15.625	8.379888268	5.693950178	7.63546798	9.293680297	10.10248902	8.208092486	6.586270872	5.461538462	4.607397794	3.997747748	3.433268859	2.983193277	2.696712228	2.701812191	3.048239124	3.573319217	4.278202677	4.955637308	5.379118698	5.697124135	5.864661654	6.301875192	6.637293917	7.006874669	7.163111823	7.040312392	6.719537027	6.415662651	6.253542415	6.091370558	5.940013405	5.836760519	5.845028367	6.024096386	6.080581153	6.191752841	6.337174045	70.66130066	447
Bueno2020	Furo_de_Santa_Luzia	-1.7404	-59.44206	30	29	198.52	aquatic	100	100	100	94.05405405	91.78571429	86.39798489	83.02238806	83.16400581	85.32423208	86.94029851	87.85769528	88.47413229	87.93296089	85.25301205	81.27104377	77.84786642	75.05773672	72.29590333	70.58979106	69.76744186	69.6785404	70.02973241	70.30710522	70.8618103	71.35585377	71.64412811	71.59481619	71.46899606	71.09607888	70.99097163	70.68462853	70.58601134	70.87775409	71.03696873	70.92894445	70.54072246	70.37404364	69.97647059	69.43114346	68.88511052	97.2374649	443
Bueno2020	Fuzaca	-1.49238	-59.85987	43	39	941.71	aquatic	100	100	100	100	100	100	100	100	99.09297052	98.59022556	98.35809226	98.36814621	97.82729805	97.31672257	97.02000851	96.56716418	96.11458676	95.50396709	94.5995785	94.11764706	93.18379791	92.21449851	91.28149357	90.76974342	90.14846891	89.53837359	88.90798519	88.35608017	87.72633509	86.88489286	85.82946986	84.47152168	83.51540989	82.62832302	82.03887346	81.50172181	80.81638438	80.06174082	79.28393643	78.62613982	93.27630615	435
Bueno2020	Garrafa	-1.58859	-59.83555	9	9	9.42	aquatic	100	97.87234043	77.06422018	62.84153005	50.54945055	41.01265823	40.1119403	40.57142857	42.14123007	44.37148218	47.54481684	50.29392554	51.83333333	52.81656235	53.76799323	55.00931099	55.89591568	55.84606345	55.77278732	55.69134915	55.708061	55.30273051	55.31799239	55.2407932	55.09794848	54.44555445	53.45146787	52.24229021	51.35910081	50.80064481	50.40298207	50.52880076	50.92329545	51.43933054	52.11679987	52.64221557	52.9961751	53.35973686	53.44772597	53.49246842	79.21385956	441
Bueno2020	Gaviao_real	-1.59599	-59.63279	27	27	1698.84	aquatic	100	100	100	100	100	98.48484848	97.57009346	96.9521045	96.58314351	96.4519141	96.51972158	96.19921363	94.74272931	94.21686747	93.68952461	92.53620498	91.23269611	89.97641509	88.90363685	87.79264214	87.05192266	86.25817965	85.39734497	84.5421123	84.07270487	83.85809944	83.55820106	83.10136716	82.8545162	82.63948498	82.4079662	82.15500945	81.96444444	81.89821414	81.78868223	81.68424202	81.46075375	81.3298373	81.09522594	80.83930524	118.4904251	437
Bueno2020	Jabuti	-1.62625	-59.75667	22	21	232.49	aquatic	100	100	100	97.19101124	93.26241135	85.18518519	79.62616822	76.93409742	77.18894009	77.08719852	78.13702848	79.52910399	80.90705487	82.03389831	82.36531987	82.36598891	80.77176781	78.90855457	76.78855326	75.22716404	73.19029042	71.70335118	70.24177422	68.97358743	67.24111402	65.7658939	64.80942298	64.18702196	63.6405424	63.30472103	63.12506288	62.92761293	62.75382971	62.63202012	62.52866292	62.44577412	62.18284904	61.79359526	61.44270667	61.23241145	87.33239746	440
Bueno2020	Jiquitaia	-1.83569	-59.59568	10	7	6.79	aquatic	100	100	80.39215686	60.33519553	39.14590747	27.09359606	20.37037037	15.91895803	12.70207852	10.20408163	8.468052348	7.142857143	6.386554622	5.711519845	5.178947368	4.953789279	4.851485149	4.530648505	4.503311258	4.733444896	4.846386846	4.921611431	4.842526852	4.965724795	5.212978625	5.460750853	5.729028844	6.011603506	6.270816584	6.426349104	6.729610285	7.198186284	7.589524319	7.941028648	8.340580283	8.684937645	8.902750213	9.029132746	9.100779154	9.257461781	78.7161026	453
Bueno2020	Joaninha	-1.52272	-59.82891	10	3	0.63	aquatic	62.5	30.76923077	15.68627451	8.988764045	5.693950178	4.04040404	4.243542435	5.652173913	5.983889528	6.517690875	7.043343653	8.04973822	9.904868495	12.25181598	14.65880371	16.54275093	17.8276659	18.81450899	19.15119363	19.18201387	19.43055857	19.32539683	19.57470011	19.78609626	19.89843029	19.96579735	19.71942827	19.63054187	19.37449695	19.2530586	19.0888062	18.79962193	18.24648764	17.71610631	17.15821934	16.66168112	16.19783179	15.84890442	15.55796731	15.29176271	58.00528336	438
Bueno2020	Martelo	-1.66407	-59.71429	15	15	466.6	aquatic	100	87.23404255	82.56880734	79.12087912	81.36200717	82.51928021	83.30206379	83.83404864	84.34285714	85.35211268	86.33879781	86.94516971	88.1045025	88.96385542	89.24184668	88.85991058	87.49587595	84.36673523	81.1260904	78.92462794	77.53812636	75.97544068	74.78702193	74.04567428	73.8546969	74.06192039	74.48777264	74.88948919	74.91968793	74.92745836	74.88414266	74.57275045	74.05861456	73.3768407	72.78340722	72.0508982	71.25858772	70.43028798	69.71457761	69.15694849	86.12326813	445
Bueno2020	Mascote	-1.64884	-59.83285	30	29	668.03	aquatic	100	100	100	100	100	100	100	100	99.65986395	98.77010407	97.88566954	96.28664495	94.36698271	91.85823755	89.19608677	86.70649739	84.42028986	82.2457378	80.04218297	78.92960463	77.4825784	76.34558093	75.88832487	75.90461898	75.80071174	75.72204747	75.41633624	75.14145141	74.75650281	74.28909953	73.5436404	72.85525321	71.97938877	71.00091981	70.08173954	69.11214254	68.23079104	67.50369276	66.73890872	65.7936315	83.89665222	441
Bueno2020	Moita	-1.55987	-59.89247	13	12	91.3	aquatic	100	100	100	88.58695652	83.68794326	80.60453401	77.19626168	75.32656023	70.64846416	65.67164179	63.16602317	62.68852459	62.21352711	60.35645472	58.86315789	58.41069439	58.44327177	59.10430171	59.73030143	60.05271987	59.44359922	58.15841584	57.46499364	56.76666667	56.43518519	56.44678729	56.24917339	56.13538462	56.32381608	56.66989143	56.97195134	57.25760726	57.45134631	57.95740399	58.06298465	57.95063575	57.62964012	57.02857143	56.2875016	55.428051	81.21247101	438
Bueno2020	Neto	-1.84149	-59.35228	12	11	32.87	aquatic	100	100	96.33027523	89.47368421	82.35294118	67.69230769	56.66041276	48.71794872	42.7922815	40.60150376	39.18813427	38.75816993	38.11908737	37.48801534	36.76844784	35.89552239	35.22240527	34.88098736	34.82166446	34.64585834	34.21854593	33.24732037	31.43788482	30.01334668	29.17052112	28.79371877	28.75462718	29.28597763	29.84287189	30.35023636	31.03274559	31.67484894	32.2231104	32.66365311	33.50756316	34.34645905	34.98866534	35.46070734	35.57029855	36.05570421	81.95975494	446
Bueno2020	Palhal	-1.79036	-59.4479	11	11	21.37	aquatic	100	100	98.03921569	83.24022346	71.07142857	63.79310345	57.03703704	52.16763006	47.92147806	45.03249768	42.12144504	39.76455199	39.65324385	38.8969521	37.97894737	37.04251386	36.31561571	34.86861529	32.83819629	31.24401914	30.26944807	29.74796587	29.17877907	28.39237968	27.63502077	27.08748931	26.44879598	25.63755082	25.1953125	25.21468441	25.58864963	25.83419983	25.84609904	25.95758947	25.94231529	26.2843042	26.87592999	27.6787516	28.59240345	29.2230242	80.1016922	443
Bueno2020	Panema	-1.77448	-59.69241	4	4	3.08	aquatic	100	89.36170213	55.96330275	35.39325843	25.88652482	19.50617284	16.63551402	14.61318052	13.47926267	14.61824953	15.93533487	17.47382199	20.01111729	22.43217054	25.63131313	28.96398069	30.88089739	32.7064355	34.28798727	35.71599331	36.73913043	37.06349206	37.191582	37.25752508	36.87451886	36.89085209	37.12962963	37.55695111	37.7039761	38.1141386	38.62583115	39.00595294	39.4532989	39.45846257	39.51612903	39.26297656	38.88062345	38.52210781	38.20074065	38.08541616	77.36003876	445
Bueno2020	Pe_Torto	-1.76646	-59.36351	14	10	4.98	aquatic	100	89.36170213	59.81308411	38.37837838	27.14285714	19.64735516	14.98127341	12.58941345	12.07289294	11.63873371	12.0649652	13.05483029	14.31767338	15.44754572	16.7437947	17.56405496	17.74991752	18.03182086	18.09045226	18.67657636	19.34433348	19.93658343	21.13392695	22.27962006	23.09946029	24.13498505	24.73886024	25.6	26.43282898	27.13594841	27.74427021	28.42294245	29.38877043	30.36552649	30.97198037	31.63799551	32.33689877	33.13394717	34.09947009	34.84388288	78.84784698	440
Bueno2020	Piquia	-1.50647	-59.78897	20	19	13.04	aquatic	100	100	96.875	76.53631285	58.36298932	49.26108374	44.7706422	42.0204978	39.88439306	40.5204461	42.19830899	43.73783258	44.21883813	44.98069498	45.43926019	46.89807976	48.03149606	48.71415903	49.04661017	49.29577465	49.96758159	50.57562525	51.31842153	51.59512277	51.48347425	51.0943718	50.83961391	50.53617651	49.81626091	48.55336477	47.74575761	47.12447976	46.6927802	46.34779695	46.17330803	46.0143305	45.72482793	45.42641916	45.48356208	45.60063065	89.24837494	434
Bueno2020	Pontal	-1.83105	-59.68658	20	20	108.76	aquatic	100	100	98.16513761	97.39583333	97.42647059	94.3877551	91.18198874	90.02849003	89.11564626	88.24082785	86.875	84.78118877	83.19421258	80.78581696	78.37150127	75.88652482	73.48484848	70.56748015	66.22760801	62.3258049	58.45852384	55.46068308	53.05198334	51.18254497	49.81447124	48.57142857	47.69332452	47.14127628	46.91910499	47.05565723	47.1933891	47.43553415	47.67276603	48.15776252	48.70696494	49.07185629	49.33390023	49.610686	49.94894703	50.29179331	91.6309967	453
Bueno2020	Porto_Seguro	-1.78009	-59.51723	26	26	1350.56	aquatic	100	100	100	100	100	100	100	100	100	99.44082013	98.91472868	97.97120419	96.94104561	95.84139265	94.73462511	93.1328879	91.59248269	89.87081621	87.82816229	86.49617591	85.82916757	85.26962728	84.67537178	84.160401	83.80791134	83.36427245	82.52478519	81.41396724	80.14705882	79.094712	77.83707582	76.56117147	75.06666667	73.40710932	71.71884883	70.25164769	68.97357796	67.72892295	66.34326929	65.06915797	86.42832947	445
Bueno2020	Relogio	-1.68189	-59.65259	18	16	70.55	aquatic	100	100	100	94.02173913	81.85053381	69.44444444	59.17602996	51.64520744	47.38041002	44.13407821	41.65378671	40.24787997	38.61111111	37.30769231	35.54522401	34.00222965	32.80632411	31.70874927	30.49682875	29.08872902	28.08278867	27.09984152	26.38637187	25.72855953	24.95760752	24.18319304	23.41353781	22.52396166	21.77104841	21.05319721	20.19337295	19.5522811	19.03240124	18.69244936	18.35733502	18.0266507	17.70870212	17.4383442	17.15179369	16.79825094	122.8969727	441
Bueno2020	Sapupara	-1.69713	-59.61263	12	12	77.8	aquatic	100	100	100	92.73743017	81.56028369	76.84729064	72.71028037	64.66380544	60.16166282	55.35880708	50.97125097	47.34774067	45.90529248	46.04944256	46.08256108	46.30872483	47.13249835	47.94359577	48.60779634	48.81776929	48.82404181	48.8399762	49.15745606	49.31483957	49.61514778	49.56496933	49.47145877	49.43475055	49.32812679	49.35106725	49.32500504	49.17367079	48.59273728	47.7324168	46.76258993	45.94068304	45.0255102	44.14529341	43.35695588	42.63965549	89.91200256	441
Bueno2020	Torem	-1.82947	-59.63244	6	3	3.62	aquatic	100	86.53846154	57.84313725	35.95505618	22.85714286	15.84158416	11.82994455	9.261939219	7.364787112	6.052141527	5.0348567	4.22626788	3.637381086	3.149224806	2.822240944	3.044931303	3.421052632	3.688403659	3.899204244	3.754184601	3.671518575	3.551587302	3.562988548	3.892415636	4.154485305	4.360216586	4.433562732	4.495073892	4.598229682	4.592767464	4.637826962	4.698874917	4.837705647	5.080482897	5.368437698	5.533951541	5.659975885	5.672424222	5.70589737	5.749984837	60.13379288	453
Bueno2020	Tristeza	-1.76752	-59.75447	31	29	499.91	aquatic	100	100	100	100	100	99.74747475	98.71794872	97.38372093	93.97042093	91.59663866	89.09512761	85.80729167	83.81858903	81.39759036	78.83642496	76.24350408	74.92605981	74.25538189	73.54497354	72.89228565	71.77980853	70.7394227	70.22553656	70.29239766	70.2602803	69.78068926	68.98650437	68.22602487	67.96094199	67.52981627	67.11584875	66.50264951	65.95858146	65.45042778	64.77524533	63.97306397	63.24562026	62.69750555	62.07006573	61.34872418	71.85883331	448
Bueno2020	Tucumari	-1.59151	-59.42986	24	23	336.02	aquatic	100	100	99.08256881	94.94382022	93.26241135	91.35802469	90.65420561	89.54154728	87.80207135	85.6744186	82.38461538	78.95424837	75.80645161	72.86821705	70.496633	68.55136733	67.11786068	65.23149513	63.56404137	62.0458891	60.4261796	58.6952211	56.68303328	55.35863568	54.27120209	53.49102308	52.83842795	52.18569142	51.7867402	51.88760189	52.54527163	53.16957959	53.87424296	54.61403068	55.27876631	55.85882001	56.30359294	56.76694259	57.34167518	57.82577044	103.4729004	437
Bueno2020	Xibe	-1.46889	-59.8363	6	2	0.91	aquatic	100	34.04255319	14.81481481	10.32608696	13.57142857	22.92191436	30.65420561	36.33762518	40.06849315	42.56505576	43.95003903	43.48109518	41.55555556	39.51807229	37.24747475	35.81811405	34.53047776	33.38226659	32.01267829	31.26942386	30.70557491	29.95044599	29.37873574	28.88592395	28.52297256	28.00628392	27.44216788	27.41241549	27.52409362	27.79271046	28.28649139	28.75767596	29.18035698	29.79632889	30.43856871	31.27947892	32.21671388	33.21920107	34.15895308	34.9447346	71.0643158	435
Carrara2015	Site_1	16.077253	-90.988512	24	23	62.92	terrestrial	100	87.23404255	75.92592593	71.67630058	69.20152091	68.48958333	68.69070209	68.69565217	69.91774383	71.47001934	73.35448057	74.48367755	74.12507172	72.69096355	71.83708839	71.06966121	70.13865404	69.21450151	69.04826834	69.16277928	69.65517241	70.17114914	70.43754675	70.80617496	70.8556994	70.82783883	70.88331516	71.20445344	71.39321075	71.44429767	71.34146341	71.18693497	70.9550767	70.72625698	70.38783641	70.05236408	69.48449104	68.92460509	68.30389389	67.57077683	204.9578094	334
Carrara2015	Site_10	16.250502	-90.840852	30	27	33.37	terrestrial	100	95.74468085	84.31372549	78.97727273	77.0609319	73.46938776	74.04580153	75.26080477	73.65339578	70.61611374	69.07790143	68.85135135	67.94724771	66.83143846	65.79861111	65.18745218	64.91347133	65.18719807	65.96901332	66.65028262	67.84594716	68.97394137	70.3180212	71.48497854	72.62339311	73.65260691	74.47414846	74.92087606	75.36916716	75.40567392	75.29448233	75.29114907	75.08678969	74.77586207	74.31311982	73.89068018	73.48291688	73.13298791	72.64373851	72.24057339	167.3635254	330
Carrara2015	Site_11	16.296988	-90.765506	31	27	75.85	terrestrial	100	100	99.01960784	96.61016949	87.09677419	82.95165394	82.69961977	80.35714286	74.3559719	69.66507177	65.73926868	63.01555105	61.11430213	60	58.53234911	56.61820964	55.44621649	55.17970402	54.62207722	53.95771878	52.8082345	51.57809	50.03721623	49.07312049	48.67004433	48.0222678	47.02049681	46.39240506	45.97850478	45.81585339	45.49586777	45.08053561	44.54188362	44.09380928	43.7362816	43.74568072	43.63252222	43.736613	43.89315482	44.12369848	160.8052979	331
Carrara2015	Site_12	16.086177	-90.841814	40	34	33.22	terrestrial	100	91.4893617	83.33333333	80.2259887	78.41726619	74.80916031	73.16602317	68.94502229	64.00937866	60.9569378	59.7133758	58.15983882	56.87176538	54.76073014	53.81944444	52.37184392	51.6107155	51.22319541	50.63910797	50.41789577	49.94405907	49.20602606	48.87063655	48.60181849	48.52708267	48.38095238	47.87032013	47.6563487	47.19499232	46.86257181	46.26033058	45.83737629	45.50936501	45.12436526	44.53836151	43.76682304	43.00699301	42.34171966	41.94945848	41.70719541	191.9712677	333
Carrara2015	Site_13	16.101732	-90.947834	21	17	2.8	terrestrial	68.75	63.04347826	65.625	70.45454545	70.14388489	66.23036649	59.23809524	56.78092399	55.73770492	53.54777673	51.51033386	49.52638701	48.31139096	48.86363636	49.60903562	49.76958525	49.83039349	50.16601268	50.59556037	51.33742331	52.17196597	53.25732899	54.29847413	55.3038105	56.65556084	58.27232796	59.71223022	60.95925082	62.0799434	62.64355124	63.38741345	63.96396396	64.21917808	64.2752436	64.49357828	64.67245219	64.89834584	65.16115645	65.41338583	65.83556691	165.9004059	334
Carrara2015	Site_14	16.080042	-90.871456	45	39	91.93	terrestrial	100	100	100	100	100	100	99.03474903	95.67164179	91.9109027	88.61480076	85.44152745	82.56756757	79.50772753	76.76717746	74.55570004	72.19662058	69.54899966	67.41165811	65.0419713	62.17743917	59.23438549	56.34290369	53.95201785	52.47167868	51.58629442	50.71784354	50.291842	49.9684144	49.79914934	49.81227915	49.86052278	50.08237232	50.2739726	50.53893248	50.55284553	50.57965451	50.5136612	50.37698001	50.11482186	50.01870091	177.6814117	333
Carrara2015	Site_15	16.076368	-90.777613	27	22	6.01	terrestrial	100	98.07692308	88.23529412	84.26966292	77.17391304	71.75572519	72.6744186	73.19587629	71.83098592	68.26003824	63.67281476	62.13136729	60.35570855	58.08531746	56.31487889	55.36874284	54.03937542	52.22255821	50.73369565	50.13556815	48.79410451	48.36148992	47.89179104	47.15850736	46.73000792	46.37575048	46.13188307	45.75650417	45.13159448	44.54997239	44.01612236	43.7621265	43.60991675	43.55463704	43.90600862	44.16243655	44.23832388	44.34079602	44.43934125	44.43613241	196.6898041	331
Carrara2015	Site_16	16.138198	-90.721778	33	30	72.08	terrestrial	100	100	100	100	100	100	100	100	100	100	99.68228753	98.66041527	97.30040207	95.63708478	94.32162982	92.35766144	90.17223911	87.9794624	85.90439978	83.91058708	82.28469433	80.49277133	78.69005411	77.54331789	76.72946019	75.81708926	74.90820073	74.55051912	74.17906922	73.42819325	72.80901199	72.62933126	72.75052526	72.56370523	72.39612977	72.20855122	72.11622488	72.01990187	71.75467366	71.36170744	200.010788	331
Carrara2015	Site_17	16.086329	-90.906107	17	14	37.83	terrestrial	100	93.61702128	85.14851485	75.95628415	68.88888889	62.1483376	57.82442748	50.58823529	45.54102259	42.17557252	40.22257552	40.65639652	41.67623421	41.92269574	43.43302991	45.02098436	45.50675676	45.68312633	45.79033134	46.21807466	46.71875	47.31160896	48.2829414	49.49373606	50.53031502	51.53553671	52.64661859	53.89191242	55.19725963	56.64975739	57.9012729	59	59.79899497	60.4563065	61.39523538	62.12703783	62.84216657	63.41092768	63.90509274	64.36595107	174.462738	334
Carrara2015	Site_2	16.078961	-91.071913	33	30	37.82	terrestrial	100	100	99.06542056	97.12643678	89.35361217	80.20833333	68.0608365	60.28985507	56.05170388	52.2705314	48.88888889	46.50233178	46.2421113	46.67998003	46.79376083	46.10414291	46.84317719	47.538508	48.21379875	48.31984302	47.80867631	47.76940314	47.41959611	47.58963802	48.03348602	48.30769231	49.17541229	49.93040617	50.40669574	51.31230701	52.51627571	53.5828877	54.45083539	55.0980055	55.74436946	56.72595673	57.51001092	57.94302269	58.39789888	58.93882647	192.8562012	334
Carrara2015	Site_3	16.086378	-91.038907	19	17	14.46	terrestrial	100	76.59574468	74.25742574	62.29508197	58.88888889	51.2755102	47.09302326	44.11764706	44.48356808	46.17590822	48.33068362	49.96651038	51.80722892	52.28174603	51.73310225	52.13740458	53.32882731	53.89511973	54.36259853	55.10805501	55.78125	56.29584352	57.34278783	57.9787234	58.44546462	58.77784291	59.24867293	60.01265823	60.50301098	61.27040141	62.37081439	63.24529035	63.96347032	64.84718037	65.58816356	66.21029152	66.69822313	67.10180964	67.49443061	67.9211134	188.485321	334
Carrara2015	Site_4	16.097376	-91.004993	27	22	20.28	terrestrial	100	91.4893617	88.67924528	85.14285714	82.52788104	77.80678851	70.58823529	65.19174041	63.54044549	60.21194605	55.91739476	52.29846769	50.80275229	50.47193244	50.10836584	50.36107944	50.50881954	50.80036243	51.63487738	52.63803681	53.66071429	55.06213078	56.91559049	58.27041867	59.03348073	59.11221799	59.46093112	60.07850089	60.54710529	60.9750717	61.37068431	61.97142024	62.205587	62.16751313	62.31707317	62.300123	62.43810079	62.99592907	63.69481073	64.05391912	183.8307037	334
Carrara2015	Site_5	16.084435	-90.969188	42	36	65.46	terrestrial	100	100	96.03960396	83.52272727	77.23880597	71.17346939	67.42857143	63.62297496	60.60961313	59.90430622	59.30047695	58.60683188	56.71641791	55.84737364	55.07372073	54.73644003	54.30888814	53.82059801	53.67906598	53.91988203	53.64873912	53.01425662	53.04217992	53.19951964	53.79135666	54.19903268	54.85450095	55.23616563	55.37970946	55.61803948	56.27325341	57.10957973	58.02739726	58.84631941	59.10569106	59.24330975	59.28919962	59.49830696	59.72449984	59.92135322	194.7769318	334
Carrara2015	Site_6	16.152611	-90.901493	23	19	28.05	terrestrial	41.66666667	44.68085106	50.98039216	49.43820225	51.07913669	54.82233503	59.57446809	61.11929308	61.07854631	61.72248804	63.13694268	65.10381782	66.12995975	67.07982152	68.53932584	69.97708174	70.89983022	72.19703838	73.36232672	74.24205078	74.9665029	75.48859935	76.03136084	76.60377358	76.60281779	76.5929398	76.73691366	76.82880606	77.02208053	77.0232969	77.17503616	77.47913837	77.85185862	78.27322028	78.71717747	79.1096417	79.33721777	79.48717949	79.55902618	79.58840037	150.2259674	331
Carrara2015	Site_7	16.159763	-90.858527	25	20	20.56	terrestrial	100	87.23404255	83.16831683	75.27472527	72.86245353	68.22916667	64.69465649	61.8556701	58.0493537	56.50095602	57.18824464	55.22088353	53.07294658	50.99108028	50.45553145	49.12547529	48.26072273	47.81818182	47.07959794	46.021611	45.11378849	45.29723127	45.53938037	46.26865672	46.78594047	47.79874214	48.25945064	48.21518987	48.49628494	48.74199956	48.793871	48.66071429	48.51087155	48.22597313	48.23577236	48.5004614	48.55853232	48.39378238	48.4336086	48.50187266	167.656601	331
Carrara2015	Site_8	16.179139	-90.879728	34	26	51.27	terrestrial	100	100	92.92929293	75.27472527	66.17100372	65.73604061	68.41085271	66.61786237	63.85255648	61.25954198	59.14149444	58.67381112	59.65714286	59.75124378	59.41278066	59.41198931	59.93243243	60.16358679	60.24456522	60.55158828	60.65537227	60.48601184	60.96196868	61.27980786	61.88894162	62.3921626	62.50509996	62.40212175	62.68603827	63.23966942	63.91763245	64.70930797	65.20427749	65.47865014	65.62906372	65.83903451	65.88363636	65.61895551	65.22223679	64.80244679	151.9629974	331
Carrara2015	Site_9	16.213517	-90.839413	21	17	17.97	terrestrial	75	70.21276596	77.35849057	83.42541436	79.55390335	69.79166667	61.78707224	54.93372607	49.41314554	46.19093539	44.68253968	43.47536618	41.76706827	39.06792266	36.69844021	34.27051672	32.97297297	32.63572945	32.10784314	31.55828221	30.49107143	29.7374313	29.36225921	29.19883342	29.7314376	29.90052662	30.57142857	31.37826197	32.51562684	33.65681517	34.62813342	35.64067665	36.94162784	38.27936617	39.85689893	41.30401353	42.83529926	44.06791359	45.23591088	46.3953561	153.1705627	331
Claessens2002	i2	4.873291	-53.069097	126	119	28	aquatic	100	100	99.01960784	96.06741573	90.39145907	83.66336634	75.6097561	64.00580552	55.54272517	48.32089552	41.78294574	35.45216252	30.30812325	26.19854722	22.84628378	20.1264881	18.14876033	16.79976338	16.5781084	17.02994012	18.27488565	19.58250497	20.73059361	21.55778894	22.35076354	23.10768352	24.30030508	25.75139147	26.9040212	28.0563926	29.27864215	30.8809569	32.25	33.51823836	34.69436296	35.79421705	36.96827429	38.18267738	39.09841839	39.96954933	67.22399139	587
Claessens2002	i20	4.869035	-53.054537	57	54	7.5	aquatic	100	89.36170213	70.09345794	62.92134831	50.71428571	41.66666667	37.3358349	36.90987124	34.25925926	32.74253731	31.61189358	31.21311475	31.90184049	32.47572816	33.26298016	33.86915888	34.72084572	35.68061285	36.74282678	37.98226695	38.96047172	39.22893482	39.05993806	39.20549782	39.73765432	40.41213509	40.93924118	41.45436557	42.23323346	43.51153266	44.88888889	46.0591133	47.08928571	48.28977225	49.23003651	50.22515761	50.91980965	51.41681285	51.648422	51.54563746	70.46968079	590
Claessens2002	i21	4.876669	-53.067222	49	45	2.5	aquatic	41.66666667	61.70212766	63.88888889	55.19125683	46.59498208	41.90231362	38.57677903	37.53581662	36.95652174	35.66760037	35.36776213	36.64921466	36.44963829	36.42512077	36.34435963	35.89839372	35.42630535	34.99263623	34.50292398	34.37575174	33.91570212	33.48569157	33.60596147	33.83042895	34.19384758	34.68803663	35.3214049	35.34057256	35.16875936	35.32204121	35.79723316	36.40151515	37.16451181	38.13245924	39.22581671	40.28371988	40.98884706	41.28545442	41.91421255	42.78834431	63.31175995	587
Claessens2002	i22	4.868205	-53.057669	36	34	0.8	aquatic	50	29.78723404	16.82242991	25.54347826	27.59856631	29.74358974	31.33208255	31.75965665	31.00686499	29.03828198	27.46478873	26.1951539	25.22271715	25.53398058	25.89624631	25.54225879	26.14724331	26.71575847	28.05526036	29.0555155	29.97816594	31.02900278	31.79505814	33.08207705	34.29720118	35.57527189	37.29779899	39.45191952	40.94470046	42.09845955	42.95959596	43.62689394	44.20968173	44.7012354	45.1287349	45.7698371	46.52038063	47.12225367	47.36842105	47.61701609	28.84633064	590
Claessens2002	i23	4.865637	-53.073296	36	34	0.5	aquatic	75	42.30769231	32.03883495	21.19565217	14.18439716	12.37373737	13.64485981	14.65892598	12.88837745	11.01774043	10.37955074	11.08196721	12.43697479	14.41747573	15.77393505	16.75977654	17.89021164	18.97723914	20.1915403	21.17872544	21.43012862	21.65440445	22.39431487	23.58854079	24.4740099	25.23564696	25.51183196	25.46599185	25.97926267	26.50862069	27.21761972	27.82732448	28.20581416	28.63028672	29	29.80769231	30.69975821	31.88933873	32.96421942	34.18808625	49.68312073	587
Claessens2002	i24	4.864383	-53.074123	52	48	1.9	aquatic	81.25	53.7037037	41.66666667	32.58426966	30.60498221	26.17283951	20.67039106	16.44640235	15.06373117	16.29422719	17.57902853	18.16393443	18.90209394	19.65150048	20.14358108	20.45874954	20.37037037	20.50978068	20.23366968	20.30651341	20.68142361	21.02114081	21.14191901	21.72893282	22.79593095	23.47739267	24.33115932	25.38975501	26.4181337	27.44000861	28.30967482	28.9418693	29.65012496	30.20072226	30.71558761	31.23922333	31.84926628	32.68401186	33.57659561	34.60018243	67.60323334	587
Claessens2002	i27	4.844771	-53.080015	38	35	0.4	aquatic	0	4.081632653	1.834862385	1.03626943	0.754716981	0.763358779	2.626641651	3.971631206	6.363636364	8.341232227	10.64996085	14.17374265	16.48044693	19.05904945	21.25480154	23.44801795	25.09894459	26.28167354	26.94848085	27.45476478	27.78262767	28.47194588	29.20370034	29.70263949	29.99225407	30.49706346	31.45471423	32.56445047	33.8136961	34.79434309	35.82541928	36.74493467	37.83061715	38.53613289	39.38141051	40.48333834	41.48300867	42.44279946	43.081963	43.97829136	37.99113464	587
Claessens2002	i40	4.847176	-53.083314	34	29	0.5	aquatic	50	12.76595745	5.825242718	3.260869565	2.127659574	1.515151515	1.123595506	0.870827286	1.152073733	1.867413632	2.708978328	3.545633618	5.210084034	6.796116505	8.569016463	9.865971705	10.703667	11.58734851	12.05428419	13.24868232	15.39467946	17.35586481	19.78862974	21.88546551	23.70416215	24.80011422	25.53727779	26.38854604	27.64658449	28.81922	29.75348555	30.38899431	31.31520285	32.36654056	33.45238095	34.50968614	35.48111799	36.34462286	37.4656	38.71085659	45.58647156	587
Claessens2002	i44	4.857657	-53.081473	32	29	1.4	aquatic	75	42.55319149	20.38834951	16.29213483	15.24822695	17.17171717	20.78651685	21.88405797	21.91464821	23.99626517	26.51162791	28.23374918	28.62745098	28.88349515	30.13929928	30.56589724	30.78703704	30.64182195	31.07389686	31.18562874	31.69934641	32.20675944	32.62850893	32.51256281	32.38154036	32.50999429	32.16606977	31.94273019	32.10459624	32.51427956	33.08073153	33.57691943	34.13392857	34.61991255	35.21752937	35.7089216	36.16446152	36.55870445	36.84075781	37.07741975	54.26997757	587
Claessens2002	i45	4.853639	-53.084423	40	38	0.9	aquatic	56.25	23.21428571	13.54166667	9.444444444	10	11.08374384	13.05970149	15.29411765	18.1712963	20.03727866	21.32921175	21.08002602	20.11299435	19.37984496	19.45968763	20.14814815	21.28860844	22.28486647	23.3997344	24.12553905	25.27138515	26.41660016	27.69062386	28.92575834	30.2451056	30.90960935	31.18179398	31.62255751	32.03313773	32.50510918	32.89049919	33.2035331	33.58615151	34.16785684	34.87524752	35.55522231	36.06837607	36.61003236	37.14944295	37.652782	57.13636017	587
Claessens2002	i47	4.859702	-53.075205	24	22	0.5	aquatic	60	25	12.14953271	11.17318436	11.07142857	11.79487179	13.69606004	15.32951289	15.39351852	16.97761194	18.40250587	19.47540984	20.36830357	20.08733624	19.25675676	18.90881913	18.69220608	18.58068316	18.937583	19.31464174	19.64636542	20.34571826	21.09758314	21.80325122	22.41592101	22.97665091	23.80257397	24.81472332	25.73503978	26.81612416	27.78955872	28.93689596	30.39635779	31.84033613	33.39427663	34.89227535	36.44434974	37.68047497	38.72599232	39.63667398	45.60675049	587
Claessens2002	i5	4.873229	-53.059586	73	68	2	aquatic	66.66666667	51.92307692	31.06796117	17.93478261	12.13235294	8.333333333	6.191369606	5.539358601	6.735159817	7.844990548	10.14717273	10.95800525	12.21288515	13.47175278	15.15664691	17.96875	20.15196564	21.67749557	23.18687136	24.26717924	26.2745098	27.9809221	29.43107221	30.9169868	32.30150132	33.82835927	34.8132394	35.92496606	36.34059223	36.69467787	37.28813559	38.10472396	38.77150753	39.17508418	39.5952381	40.17273751	40.83605858	41.302589	41.62342238	42.40116952	66.56329346	589
Claessens2002	i53	4.862442	-53.075006	37	36	1.5	aquatic	75	55.31914894	30.27522936	21.97802198	26.47058824	26.87338501	26.93032015	26.46638054	25.85812357	24.62406015	24.80438185	24.95101241	25.02787068	25.37385432	24.48027153	23.74906647	23.01587302	22.16009417	20.7537155	19.86531987	19.75092856	20.10340028	20.37776971	20.57496239	20.85908529	21.43674871	22.44303127	23.71897765	25.10653	26.42810951	27.94993439	29.35493038	30.73357697	31.78947368	32.70285306	33.6661162	34.66894004	35.56079488	36.09384014	36.76318196	66.65345764	587
Claessens2002	i6	4.868693	-53.060577	50	46	2.2	aquatic	91.66666667	61.70212766	30.55555556	18.53932584	11.70212766	9.848484848	8.801498127	6.811594203	6.697459584	9.056956116	12.99303944	16.48063033	18.10538117	20.17458778	21.7721519	22.62746557	22.82788239	22.66548463	22.71276596	23.49700599	24.38439747	25.46719682	26.45290581	27.47068677	28.85656816	30.47646301	31.90501459	33.14405629	34.15505126	35.00754473	36.23598343	37.4040739	38.3600713	39.26019336	39.70634921	40.04504505	40.36697248	40.88394062	41.67200102	42.59608942	72.72283173	590
Claessens2002	i7	4.8655	-53.070863	24	22	0.3	aquatic	8.333333333	3.846153846	1.941747573	1.081081081	2.545454545	5.289672544	5.420560748	5.96797671	5.466970387	5.471698113	5.43056633	6.044678055	6.883044208	7.595549105	8.3403895	10.30122722	11.92599934	14.11278417	16.44597458	18.33893423	20.31794425	21.61732565	23.03063457	23.84460817	24.29964402	24.61099215	24.57446809	25.26523563	25.95965418	26.58336924	27.08480387	27.46679317	27.99964343	28.60989566	29.50793651	30.35150969	31.45700071	32.57805651	33.32052021	33.99134832	36.52294159	587
Daily2001	CAS	8.784285	-82.953712	92	78	25	terrestrial	100	100	100	96.17486339	93.16546763	89.82188295	88.67924528	85.75539568	83.67816092	82.65402844	81.34796238	81.39841689	81.54192459	81.56097561	81.00511073	80.21028915	79.82077663	79.47727948	79.38034188	78.61802368	78.32382624	78.16620056	77.7228629	77.32704932	76.91110073	76.95183321	76.76834954	76.58754815	76.00046398	75.53387534	75.29411765	74.97141768	74.91929699	74.70623045	74.4212039	74.23076923	74.07671977	73.92895879	73.85229541	73.89334476	1167.674561	423
Daily2001	LC	8.794405	-82.971978	250	196	227	terrestrial	100	100	100	100	100	100	100	100	100	99.81273408	99.8447205	99.86754967	99.2704826	98.2473223	96.68649108	95.48507463	94.74384564	93.74072975	92.48400853	91.65057915	90.44808743	89.71588635	89.33479934	89.09610215	88.63883284	88.12122953	87.99039231	87.7497828	87.13260819	86.87425668	86.67343829	86.46924395	86.00107546	85.47174592	84.75643785	84.21886792	83.31071913	82.24495326	81.17397181	79.90585646	1121.418457	423
Daily2001	LGS	8.79029	-82.986532	49	40	1	terrestrial	100	95.74468085	91.66666667	85.71428571	78.77697842	73.12661499	70.18867925	67.76978417	65.82278481	64.96212121	64.38679245	65.46290217	66.741447	67.7545056	68.44122658	69.25384327	69.8407432	70.02077768	70.3792735	71.29024449	72.02981149	72.70912358	72.85871157	72.96202532	72.99610895	73.2278936	72.9391397	72.84562926	72.78627724	72.6504065	72.56592292	72.60964704	72.85522187	72.99628001	72.9253112	73.08301289	73.09615659	73.37354297	73.64011343	73.88562332	1451.566528	423
Daily2001	LSL	8.788342	-83.000668	39	32	0.3	terrestrial	100	47.91666667	35.77981651	30.36649215	32.97491039	35.12820513	39.2120075	45.06437768	50.74626866	54.08745247	57.97329144	60.48492792	61.70212766	63.15021877	65.15410959	66.62925552	68.35820896	69.31482575	69.58611482	69.75562545	70.28270874	70.5765011	70.87130879	71.12984823	71.60397886	71.98275862	72.51430853	72.77688205	73.14073558	73.14112291	73.49275509	73.74678969	74.10826313	74.18726719	74.21027441	74.11400995	73.83584112	73.77371274	73.78728339	74.05934537	1392.126831	423
Daily2001	LST	8.786205	-82.99813	28	23	0.3	terrestrial	75	59.61538462	52.94117647	41.84782609	40.65934066	41.91919192	42.85714286	43.64963504	44.6347032	46.11005693	46.50621118	48.55072464	51.20990433	54.75728155	57.57446809	60.40419162	62.7039627	64.09266409	65.06830967	65.80598456	66.455281	66.90690691	67.02633504	67.50379235	68.37115325	69.23297903	69.95862805	70.45989835	70.75121725	70.85541257	71.10749517	71.25714286	71.42985128	71.75824176	71.94003668	72.12198988	72.40320046	72.8549142	73.35134787	73.58986908	1381.699951	423
Daily2001	RRR	8.787553	-82.992616	71	63	25	terrestrial	100	100	99.08256881	96.82539683	91.91176471	87.40359897	79.9249531	78.68383405	72.67508611	68.47103514	67.03296703	65.6843484	65.0055991	65.42553191	66.75224647	67.20329465	66.76616915	66.50915535	66.37286325	66.392451	66.10429448	65.82202713	66.05872697	66.5879575	67.15884364	67.93103448	68.35173606	68.0510786	67.83476445	67.86952752	68.05837049	68.38249286	68.90183774	69.0568913	69.25408855	69.65470446	70.13552068	70.749084	71.28502415	71.70053869	1421.637695	423
Daily2001	RT	8.78878	-82.988699	33	29	0.3	terrestrial	100	76.92307692	50.98039216	55.05617978	61.20996441	66.41414141	67.54221388	68.31395349	68.25028969	67.35266604	65.63227308	65.30612245	65.95505618	66.19649805	67.24797958	68.22255414	69.30758988	69.26727974	69.37633262	69.18436293	68.82946076	68.68747499	69.25192519	69.67047747	69.57466625	69.89077321	70.01067236	70.20722174	70.21867407	69.97513245	69.90872211	69.94478294	70.01344688	70.00675904	70.14425759	70.39468719	70.69827217	71.22341146	71.77325955	72.40619453	1456.44812	423
Daily2001	UGS	8.789218	-82.987166	29	24	1	terrestrial	100	93.61702128	81.37254902	74.71910112	67.02508961	62.87128713	62.45283019	62.15022091	61.29779838	61.45930776	61.34060795	62.37688772	63.42015855	65.20681265	67.01947502	67.83713112	67.97342193	68.58077953	69.31089744	69.71373587	70.02850252	69.897857	70.2420242	70.68124474	71.29572226	71.84131091	72.03582409	72.17736927	72.07071874	72.08572356	72.0267667	71.70801527	71.31206309	71.11392405	71.10472542	71.33041377	71.57360406	72.07018019	72.60045002	73.03666524	1452.424927	423
Daily2001	VV	8.784849	-82.982363	64	61	15	terrestrial	100	100	99.08256881	86.26373626	72.79411765	60.98191214	54.1509434	48.7804878	46.37514384	44.62264151	44.69756481	45.41284404	47.42729306	49.70930233	52.27756492	54.21506182	56.65008292	59.08419498	60.45515395	61.98547215	63.97719798	65.70173687	66.8374817	67.88124157	68.82874475	69.45522495	70.21956088	71.06536029	71.61223072	72.18370884	72.82222898	73.38594656	73.81805158	73.94354293	73.90506582	73.71277799	73.74509104	73.91953321	73.96262887	73.99583639	1390.12915	423
Dami2013	Avasie Agese	6.369753333	9.393696667	60	32	6.9	terrestrial	0	10.63829787	7.407407407	11.41304348	12.94964029	13.62467866	13.15789474	12.482066	13.65740741	14.48598131	15.12539185	17.70491803	20.36933408	22.47081712	24.57482993	25.99250936	26.44819596	26.81415929	27.11774108	26.77108434	26.29621527	25.76149711	24.84053217	24.07251972	23.4590902	23.17510397	23.10042508	23.15515317	23.48187486	23.91821722	24.0514014	23.85565052	23.76565295	23.98045163	24.39257548	24.41904189	24.25234976	24.12953823	23.92448953	23.88342396	1501.017578	438
Dami2013	Bakers Camp	6.419341667	9.340631667	54	29	7.6	terrestrial	91.66666667	78.72340426	60.18518519	52.45901639	49.64028777	49.74226804	48.96810507	48.48920863	48.22451317	48.26941066	50.31347962	52.03145478	53.29608939	54.32879377	55.56972789	56.77902622	57.19019218	57.35771159	56.83817649	56.8329718	56.66156202	56.43682742	55.98758671	55.34094726	55.11725423	54.43074276	53.60701475	52.85891089	52.2973909	51.93119117	51.50288432	51.47603227	51.67725199	51.8477894	52.04715628	52.13270142	52.32500178	52.46855133	52.70391779	52.92068923	1727.200684	432
Dami2013	Becheve Nature Reserve	6.381511667	9.376466667	67	41	22.9	terrestrial	33.33333333	25.53191489	29.90654206	35.51912568	44.60431655	48.73737374	52.63157895	50.7183908	52.12399541	50.93457944	48.99224806	48.02631579	45.82164891	43.26034063	42.56584537	42.24719101	41.69424222	41.43957346	40.66080469	39.64853154	39.01050788	38.06490145	36.88150447	35.84747186	34.89308956	33.94982079	32.77511962	31.99356913	31.28607712	30.6455095	30.02024291	29.42965779	29.03803132	28.76296484	28.49291063	28.05657964	27.63289155	27.33112448	27.03622816	26.86175087	1594.566528	438
Dami2013	Becheve Nature Reserve Extension	6.377478333	9.380135	69	37	23.3	terrestrial	8.333333333	42.55319149	44.85981308	43.71584699	38.35125448	36.11111111	35.71428571	35.0071736	35.49132948	34.64419476	33.35943618	34.09986859	34.375	35.32555879	34.35244161	33.05877948	32.1192053	31.72250222	31.56491602	31.11753372	30.96802453	30.83814454	30.38159576	30.03527633	29.95348837	30.00573723	29.73008908	29.52239545	29.16185638	28.92374256	28.91115159	29.11524587	29.31543624	29.68078834	29.83112952	29.7374558	29.72491448	29.87083249	29.921007	29.81427175	1574.494385	438
Dami2013	Bokas camp	6.421186667	9.353076667	59	30	4.6	terrestrial	25	36.53846154	35.29411765	30.97826087	30	31.06060606	31.66666667	31.97674419	30.94688222	29.96254682	28.10559006	27.39907346	27.49719416	28.94609034	30.15202703	30.06340918	29.43521595	28.93957346	28.79595099	28.40963855	28.04452204	27.68124626	27.3540146	27.1231957	26.79069767	26.40915594	26.60538236	26.91354967	27.34934195	27.92228818	28.3935621	28.7777989	29.3027835	29.65395302	29.87984404	30.22905365	30.51318603	30.87379954	31.07700212	31.31220614	1673.251587	432
Dami2013	Emba	6.375353333	9.378011667	53	31	10.5	terrestrial	31.25	23.40425532	28.43137255	33.89830508	32.5	32.00992556	33.27067669	36.48255814	38.84393064	40.05602241	42.11344211	40.7480315	38.32772166	36.52258378	36.20616815	36.339918	35.47532295	34.02674591	33.6172478	33.44545891	33.95318311	33.91929684	33.68112759	32.86912752	32.12683681	31.73601148	31.50119776	31.16786511	30.80207732	30.29583243	29.9108951	29.72998669	29.43018159	29.10208895	28.83162332	28.80680108	28.93140124	29.27818329	29.95444922	30.31061207	1586.68335	438
Dami2013	Ettoto	6.364281667	9.379985	64	35	19.6	terrestrial	0	16.66666667	22.01834862	17.39130435	17.68953069	17.22365039	17.48120301	19.3687231	19.42196532	19.36389149	19.89036805	19.52817824	19.47397874	20.243309	21.7188823	23.02508424	24.07284768	24.40968123	24.1875333	23.8279362	23.70953631	23.93468738	24.35195327	25.05453935	25.83449775	26.40183565	26.82602922	27.13437268	27.43648961	27.84988103	28.53673345	29.5631529	30.70661896	31.71553758	32.65371137	33.31077016	33.97166655	34.43986208	34.99422114	35.45293507	1573.303955	438
Dami2013	Fulani Area	6.360633333	9.391143333	43	21	3.8	terrestrial	25	19.23076923	11.76470588	13.48314607	15	15.80246914	15.66037736	16.02941176	14.48435689	13.89925373	12.9057187	11.69513798	10.92246746	10.53909665	10.2661597	9.354120267	9.060626249	9.414909415	9.352517986	9.488349748	9.690091663	10.07395563	10.80636314	11.66890531	12.42274413	12.83667622	13.2221481	13.58621545	14.04338795	14.44288642	15.0551787	15.83809524	16.55036679	17.22975819	17.82422123	18.64087899	18.94090779	19.03603055	19.24286173	19.60090315	1473.008911	438
Dami2013	Golf Course	6.374516667	9.377388333	59	33	17.8	terrestrial	60	52.08333333	48.59813084	49.43820225	46.42857143	40.61696658	37.14821764	34.28981349	36.22685185	38.18860878	38.84103367	39.46158897	38.91680625	38.99707887	37.91790097	35.83208396	34.52499172	34.02489627	33.77730421	33.64553314	33.61767279	33.7977707	34.24858137	34.23967774	33.94296342	33.25207915	32.32323232	31.5521944	31.01178101	30.6243913	30.31193032	30.1272313	29.80493916	29.59811273	29.68065621	29.75697841	29.79041916	30.02231388	30.26822382	30.71048934	1577.103516	438
Dami2013	Grotto	6.374301667	9.382238333	51	26	4.2	terrestrial	25	36.17021277	32.35294118	20.10869565	17.79359431	17.72151899	16.69793621	17.29651163	17.24537037	18.89616464	19.37984496	20.38132807	21.77328844	22.63875365	23.88440289	23.72249161	23.40284674	22.95616114	22.47669774	22.73603083	23.03985983	23.04780876	22.81278539	22.70896274	23.12461252	23.78835675	24.3239643	24.86392875	25.79415502	26.9143536	27.8306664	28.24826537	28.58421335	29.13684211	29.32378679	29.49277544	29.66500356	29.62136579	29.63248522	29.80164785	1556.415405	438
Dami2013	Holy Mountain	6.355055	9.384878333	50	25	9.3	terrestrial	33.33333333	14.89361702	9.259259259	7.065217391	6.761565836	7.614213198	7.692307692	8.998548621	10.76388889	13.27102804	14.49612403	14.58607096	14.81481481	15.71776156	17.65948458	19.73880597	22.30311052	24.28909953	25.43953117	25.81266554	25.41593695	25.44802867	25.67986859	26.30077207	26.78958785	26.91701304	27.66183703	28.39613287	29.09594735	29.55723542	29.67500253	29.97433216	30.39821029	31.26421292	32.03976143	32.46049661	32.63255416	32.7607196	33.08733877	33.42698345	1552.37207	438
Dami2013	Intact	6.369966667	9.379685	32	13	0.8	terrestrial	0	4.166666667	4.587155963	12.95336788	19.85294118	22.76214834	23.26454034	21.68330956	21.36363636	21.65242165	22.47454973	22.39685658	21.79988821	21.27761768	21.4957265	21.99775533	23.11507937	23.79828959	24.66153438	24.58937198	24.74294465	25.12442763	25.60509554	25.61899949	25.82247052	25.66308244	25.7871662	25.92043489	26.14386656	26.82187331	27.58899676	28.26210826	28.91684511	29.80826083	30.85131799	31.62528217	31.976082	32.34718001	32.54003988	32.77967758	1569.610229	438
Dami2013	Mile One	6.376276667	9.389148333	45	23	0.9	terrestrial	6.25	6.25	4.62962963	5.056179775	3.571428571	5.198019802	6.766917293	8.189655172	9.237875289	10.83099907	12.19135802	13.1061599	13.25028313	15.34725595	16.99788584	18.53238487	19.7481776	20.79619727	21.91744341	22.08353337	22.58205689	23.05699482	23.45837145	23.71999329	24.07664967	24.28243398	24.39542918	24.55052697	25.4444701	26.34814495	27.51012146	28.47619048	29.15809251	29.76842105	30.14483527	30.36251504	30.37333143	30.50916222	30.8121632	31.30307288	1526.98584	438
Dami2013	Mile One Extension	6.376683333	9.386486667	34	19	0.7	terrestrial	11.11111111	2.083333333	0.917431193	1.047120419	3.225806452	3.836317136	4.502814259	9.103840683	11.01021566	10.92117759	10.97178683	11.65684348	13.24022346	13.93560788	14.37125749	14.57943925	15.1986755	15.89033019	16.92430704	18.579367	20.32786885	21.43710191	22.63876251	23.92875147	25.62073246	27.05223881	27.81835082	28.25898925	28.18255531	28.09997836	27.92109256	27.72502848	27.91257806	28.25517533	28.79668711	29.39140901	29.84267103	30.12439156	30.49855259	31.08545599	1554.606079	438
Dami2013	Okezor	6.425178333	9.349558333	70	36	9	terrestrial	8.333333333	3.846153846	4.901960784	9.550561798	11.78571429	14.39393939	15.92592593	17.5872093	18.56978085	19.73807297	20.69767442	20.53805774	20.5832866	20.87378641	20.87029996	21.47651007	22.21853205	23.28888889	23.72836218	23.99135447	23.75027287	24.27572428	24.73530486	25.10073875	25.60446373	26.77063958	27.88807462	28.63867212	29.59372114	30.31088083	31.18421053	32.05969014	33.03203866	34.05186932	34.8265436	35.74711778	36.74007555	37.80347603	38.79122289	39.59096459	1671.915405	432
Dami2013	Yaro A	6.423461667	9.350695	37	18	1.6	terrestrial	37.5	29.78723404	28.7037037	31.46067416	31.07142857	30.69306931	25.98870056	22.09131075	20.7852194	21.1556384	21.6988417	21.80746562	21.66289593	21.89320388	22.61200338	23.63026463	24.685222	24.64370546	23.96804261	24.12301778	24.6497373	25.23923445	25.6954612	26.04534005	26.57288607	27.03129486	27.55957928	28.11259921	28.91274238	29.52658255	30.35425101	30.84397028	31.66979698	32.31455755	33.34922527	34.39897698	35.17738597	35.95672752	36.55782924	36.92251283	1635.151001	432
Dami2013	Yaro B	6.42608	9.346211667	26	8	0.7	terrestrial	0	1.923076923	0.980392157	2.173913043	3.202846975	4.545454545	6.642066421	6.976744186	7.27482679	8.886810103	12.56788208	14.84888305	15.92821088	17.06368498	18.9269117	19.75400671	20.64494681	21.22557726	21.75186368	22.36398652	23.71808859	24.81022773	26.15918218	27.40852635	28.73082287	30.25751073	31.33493205	32.23488603	33.37182448	34.76241901	35.91456625	37.11977186	38.29977629	39.42890836	40.51237171	41.51113787	42.31536926	43.02915511	43.38919926	43.82708511	1618.321289	432
Dami2013	Yaro Overside	6.424255	9.341748333	35	21	1.2	terrestrial	33.33333333	29.78723404	28.44036697	28.24858757	27.75800712	28.53535354	27.81954887	28.30188679	29.2004635	30.8411215	31.93473193	33.42087984	34.5873105	35.13119534	36.13693998	36.04346197	36.24627607	36.41207815	37.19382322	37.94847098	39.03719912	40.3543699	41.52526911	42.18828663	42.91911993	44.00286944	45.27449156	46.34539148	46.84143666	47.31670446	47.87363305	48.41714992	48.8861054	49.28378834	49.48699594	49.6726616	49.73273466	49.5773886	49.37756674	49.34945941	1704.537476	432
Dami2013	Yaya A	6.361298333	9.394963333	14	3	0.5	terrestrial	0	2.127659574	2.777777778	6.557377049	9.352517986	9.511568123	8.458646617	7.327586207	7.283236994	7.303370787	8.144087706	8.650065531	8.096035734	7.684824903	7.656316461	7.97454137	7.982775754	8.166273585	8.526512124	8.554216867	8.770778653	8.964143426	9.587289993	10.47858942	11.14906832	11.75964434	12.52490371	13.41584158	14.3632375	14.8360567	15.69679182	16.59546188	17.18554303	17.64953665	17.72998805	17.72628094	17.78315655	17.97281763	18.18006679	18.40674446	1555.31665	438
Dami2013	Yaya B	6.364453333	9.396486667	9	1	0.3	terrestrial	0	0	0	0	0	1.028277635	3.189493433	4.441260745	5.740528129	7.721280603	10.03921569	11.64921466	12.01117318	11.98646689	11.66666667	12.15407629	13.28254389	14.3110062	15.15716569	16.04639923	16.45514223	17.10814579	17.41583258	17.78934991	18.48804719	18.94102454	19.09694555	19.25596342	19.26902614	19.42461605	19.71460379	19.86522399	19.88742964	19.95780591	19.91397164	20.04814564	20.23071993	20.35847142	20.53146313	20.50091631	1575.014282	438
Develey2004CAU	Bj	-23.71588201	-47.07285342	46	42	14	terrestrial	100	91.4893617	81.9047619	78.65853659	69.11196911	59.35828877	50.89463221	44.96855346	41.13300493	38.65213082	37.66556291	38.44522968	39.66346154	41.73106646	43.29990884	43.89267121	44.7191805	44.13619168	43.7286203	43.43903068	43.6232222	43.51161304	43.13955764	43.10871518	43.21823889	43.27350821	43.26443336	43.40695675	44.14703343	45.51445087	46.58869396	47.22898904	47.71054393	48.06684734	48.32226197	48.55212355	48.67067875	48.73261877	48.96698469	49.45212627	937.9373779	537
Develey2004CAU	Da	-23.73531707	-47.05896186	48	43	19	terrestrial	100	95.23809524	90.81632653	79.04191617	69.84732824	61.24661247	52.08747515	47.04968944	44.14634146	43.36016097	40.84158416	38.66197183	40.26363092	40.91381101	40.56389268	39.88023952	39.66619318	38.65360303	38.06396345	38.01695351	38.92271663	40.22964065	41.15347019	42.03547751	43.07004471	43.63218391	43.97667473	44.09271523	43.79625062	43.88380974	43.88372596	43.86768448	43.84189421	44.07865067	44.20640993	44.11622666	44.26167086	44.49906029	44.696501	45.0926651	982.1015625	537
Develey2004CAU	La	-23.71567382	-47.11357659	40	33	14	terrestrial	100	100	91	80.72289157	65.75875486	57.6	51.78571429	49.0625	46.66666667	44.86540379	42.31404959	40.60308555	40.39497307	40.49844237	41.05839416	42.35860409	42.26548673	41.44030322	40.80934739	40.28813995	39.0858209	38.45663265	38.09616888	38.25008983	38.38383838	38.54628921	38.56348867	38.6132063	38.73673822	38.80855986	39.27138675	39.54079041	39.91588606	40.146183	40.39819621	40.20742885	39.8538034	39.19016631	38.68021699	38.32691177	936.9395142	537
Develey2004CAU	Li	-23.72884024	-47.11609204	39	38	29	terrestrial	100	100	100	95.90643275	92.1875	84.53333333	77.21774194	69.67840735	64.82164822	60.39800995	55.50918197	49.68641115	45.82582583	42.56651017	40.54298643	39.07496013	38.5840708	39.01743265	38.72159091	38.94193548	38.8383485	39.08217716	39.19735048	39.87068966	40.33892673	40.81507584	40.99872322	40.99033497	40.65594059	40.47096849	40.42023178	40.49771458	40.4287902	40.51693084	40.81580516	41.55541258	42.49218333	43.40508524	43.97143642	44.43645397	968.418396	537
Develey2004CAU	Mk	-23.72661007	-47.06076183	45	41	52	terrestrial	100	100	100	96.53179191	88.59315589	81.91780822	76.65995976	71.55963303	68.35599506	66.53185035	64.02997502	62.09059233	60.26410564	58.25951016	55.70652174	53.07661771	50.90201627	49.26937738	47.32954545	45.52469136	44.59522695	43.3176772	41.5465524	40.25880661	39.75103734	39.38371915	39.1452506	39.36184298	39.97279921	40.53773367	41.05365643	41.25546851	41.74720122	42.31288841	42.56025892	42.86289349	43.58133862	44.42839604	45.10611993	45.70830882	957.6171265	537
Develey2004CAU	Pd	-23.73793217	-47.07165262	50	43	175	terrestrial	100	100	100	100	100	100	100	99.06542056	97.28729963	95.67404427	93.81188119	91.50280899	88.09096349	85.46964193	82.90909091	79.76095618	76.94759207	75.31605563	74.03708987	72.92094456	72.06088993	71.17308921	70.31677747	69.11896645	68.07488403	67.36196319	67.31589423	67.08592612	66.96296296	66.69366971	66.60540541	66.72087823	66.44385027	65.92098142	65.22775649	64.21383141	63.0929719	62.11683054	61.28544943	60.48560799	1004.00354	537
Develey2004CAU	Pe	-23.71559935	-47.09423193	55	47	53	terrestrial	100	100	100	100	98.47908745	97.01086957	94.44444444	90.99378882	86.82926829	82.88016113	79.76686095	75.80872011	73.95209581	71.25064868	68.1283906	65.73593937	64.16430595	61.95892575	59.93150685	58.41889117	56.91875439	55.76595745	55.19937451	55.15260323	54.70510272	53.84025755	53.25561558	53.05176751	52.67769003	52.2343135	51.83263055	51.69991857	51.61844744	51.47934332	51.35594661	51.13096676	51.07518682	50.74454243	50.08932252	49.39947781	935.9804077	537
Develey2004CAU	Tk	-23.70259846	-47.08090024	56	52	99	terrestrial	100	100	100	100	98.05447471	94.66666667	92.41516966	91.27725857	89.75308642	88.19444444	85.78512397	84.11016949	83.163571	81.0922205	78.73980054	74.35794543	71.31728045	68.27956989	66.30558723	64.03915507	63.08552785	62.89602381	62.90795388	62.32248787	61.39219577	61.1196319	60.53568884	59.86241566	59.31596493	58.42007865	57.53142609	56.70322974	56.32172915	55.91737326	55.55460969	55.04742003	54.68940317	54.38685392	54.24275711	54.12915851	961.3984985	537
Develey2004IBI	Bm	-23.58908859	-47.26866141	43	38	115	terrestrial	100	100	100	100	100	97.89473684	94.99036609	91.37670197	88.22815534	86.6927593	85.13731826	83.79120879	80.30480657	75.87607923	70.78007933	65.41764247	58.99480069	53.69625735	49.22394678	45.76100629	42.55027422	39.95837669	38.02361005	36.58065649	34.81289486	33.44817256	32.31538034	31.46111039	30.63171881	29.9796748	29.60304054	29.33055224	28.98130841	28.49845883	28.03156146	27.63965382	27.30253353	27.12822324	26.9857229	26.68496298	883.300354	528
Develey2004IBI	Ga	-23.63557006	-47.29401446	50	47	136	terrestrial	100	100	100	100	100	98.14323607	93.46153846	89.78978979	88.30694275	86.97355534	85.92115849	83.24250681	80.3182086	77.46835443	74.15235579	70.75068067	67.31707317	64.17079208	61.49154422	59.31778279	57.13302752	54.71776713	52.18053704	49.79006298	47.52394869	45.41236342	44.1143809	42.76672694	41.87847979	41.28595601	41.21935757	41.08896162	40.91207042	40.83663584	40.59126391	40.75092294	41.30986126	41.76025994	41.98110046	42.17574289	878.3815918	529
Develey2004IBI	Ha	-23.61065705	-47.27319095	43	36	42	terrestrial	100	100	100	98.84393064	89.3129771	84.08488064	75	66.97108067	61.23936817	54.06464251	46.74175382	42.48455731	40.04711425	37.82278481	35.35887274	34.4140625	33.855254	33.39523367	33.03744799	32.61197786	32.60670032	32.625	32.78719756	33.06437467	33.39285714	33.68247793	34.04107688	34.69598965	35.49987896	36.26410835	37.02060222	37.47391434	38.13091113	38.59633674	38.99177809	39.14274479	39.34939939	39.39543753	39.52553277	39.68973442	877.0521851	529
Develey2004IBI	He	-23.61060999	-47.31624088	43	36	491	terrestrial	100	100	100	100	100	100	100	100	100	100	100	99.79452055	99.06268307	97.8205778	96.60643455	95.19906323	93.97298233	92.57655428	90.85112282	89.15995976	87.90580704	86.36647905	84.76190476	83.21334504	81.46768184	79.56248127	77.26263187	74.75087356	71.99951702	69.387064	66.7264858	64.28003972	61.83498227	59.57184389	57.2876007	55.16238106	53.10267857	51.1762628	49.33959102	47.6928968	868.2479858	529
Develey2004IBI	Jc	-23.62095355	-47.38198346	40	36	24	terrestrial	100	71.73913043	50.94339623	43.35260116	42.08494208	40.52631579	39.57528958	38.67069486	37.95620438	39.23679061	40.79159935	42.19178082	42.86556604	41.75545408	40.969163	41.02263856	42.11984759	41.72595113	40.66481994	40.0754717	39.23182442	38.44550948	37.31656184	36.79592911	36.31502188	35.941247	35.74403109	35.614489	35.33317238	34.79340709	34.10026385	33.15789474	32.10418223	31.07762798	29.87789684	28.94778232	28.13988095	27.43394094	26.71627782	26.07696726	861.7037964	526
Develey2004IBI	Ln	-23.58239464	-47.24459561	47	41	102	terrestrial	100	100	100	100	100	100	100	98.63842663	97.26840855	95.87426326	94.43535188	91.4951989	86.32130384	81.11675127	76.50200267	71.29485179	66.75862069	62.67409471	58.9270746	55.34053782	52.13129701	49.48968965	47.16475096	45.03856942	43.29347123	41.92630318	40.85841695	39.97412678	38.82594021	37.93609574	37.15285139	36.50178784	35.93166542	35.60979908	35.07661559	34.88518402	34.76449141	34.87418716	35.21230852	35.74574	903.8185425	528
Develey2004IBI	Rc	-23.601089	-47.334314	38	34	32	terrestrial	100	100	95	85.54913295	76.69172932	66.31578947	57.72994129	52.56797583	47.8313253	44.21568627	40.16260163	36.57534247	33.66568915	31.74683544	29.68542313	28.13109637	26.62742382	25.47928262	24.06119611	23.18913481	22.82385195	22.69503546	22.70043801	22.53817799	23.08564028	23.80095923	24.43087174	24.77669903	25.35925613	25.87452042	26.23574144	26.4553944	26.51670711	26.65374791	26.77681833	26.84595423	26.94196429	27.09540636	27.32086601	27.39691051	914.6380005	528
Develey2004IBI	Ur	-23.61029841	-47.38572894	33	27	27	terrestrial	100	100	100	97.15909091	88.38951311	72.75132275	60.03937008	50.37707391	42.77108434	37.12047013	31.9218241	27.53424658	24.41314554	22.44174265	20.81488043	19.18876755	18.24160609	17.22962504	16.83361157	17.20754717	17.83919598	18.08133472	17.83330154	17.11427067	16.3592233	16.00239736	15.97888009	15.81467581	15.56655002	15.08922521	14.44291609	14.14653544	14.07476636	14.07048458	14.19778757	14.34638981	14.63269259	15.04168433	15.55809115	16.24018888	873.2612915	526
Develey2004TAP	Be	-23.90589359	-47.4732152	62	57	27	terrestrial	100	93.33333333	81.73076923	75.79617834	72.72727273	66.21983914	63.15789474	61.69871795	59.52080706	59.95893224	59.51765719	57.74240232	56.73194614	56.726094	57.85781104	59.16530278	60	60.54955839	60.61583578	60.99234627	61.65377176	62.48900616	62.93172691	62.52560998	62.57910039	62.79583465	63.33333333	64.21930544	64.92546821	65.08974207	65.17407366	65.64301436	66.1777734	66.62629274	66.90382082	66.90999585	67.04358068	67.08227565	67.02564829	66.82136131	912.8685303	532
Develey2004TAP	Clau	-23.83429987	-47.44718073	52	50	127	terrestrial	100	100	100	100	100	99.1643454	97.48953975	95.2	90.95477387	87.71750256	85.46712803	83.45375723	81.14602588	79.81749866	78.01683817	76.15921215	74.8164464	72.700491	70.67096396	68.83289125	66.65861902	64.6800088	63.30182988	62.1175598	61.02941176	60.19892643	59.05153428	58.2410067	57.34470468	56.23512613	55.42276332	54.64079706	54.23778984	53.89054356	53.46099789	53.14366291	52.95827768	52.96837709	52.84328305	52.60181757	1016.435974	529
Develey2004TAP	Jp	-23.84396823	-47.44878427	49	44	25	terrestrial	100	100	97.95918367	93.90243902	85.03937008	76.88022284	64.88706366	54.18006431	47.54716981	44.35233161	43.82504288	43.43434343	44.25925926	45.31835206	47.51872659	48.78450762	49.05040175	50.27750571	51.15666179	51.87350518	52.66586248	53.47252747	53.98105221	54.52186805	55.06329114	55.25150269	55.5033754	56.09889359	56.66836345	56.88095238	56.66554922	56.68589407	56.26479874	55.46780637	54.96223432	54.58392102	54.2358216	54.11817368	53.99702613	53.66641977	1036.544678	529
Develey2004TAP	Ma	-23.91836714	-47.45672297	60	59	90	terrestrial	100	100	100	100	97.6284585	95.01385042	93.23770492	92.6984127	92.11195929	90.18595041	88.96492729	88.51744186	86.6873065	85.16542156	84.66915191	83.60790774	82.8894564	82.25490196	81.67647059	81.91489362	82.0747889	82.19388877	82.11480363	81.97115385	81.85077685	81.98354951	82.45562564	82.89851113	83.35033146	83.6931886	83.93255918	84.30653108	84.41353458	84.51175323	84.57689607	84.55021181	84.26515688	84.20856333	83.96346644	83.80144137	966.6726685	532
Develey2004TAP	Me	-23.91549966	-47.47962431	58	57	126	terrestrial	100	100	100	100	100	100	100	100	100	98.65563599	97.68240343	95.45782264	92.71604938	90.73875803	88.40037418	86.77924217	84.07596786	82.0228385	80.40362679	79.12582781	78.20636451	76.94505495	75.74047955	74.96757458	74.11019849	73.1688024	72.58585266	72.61921027	72.5884449	72.87126355	72.97206704	72.84934956	72.53701876	72.247557	72.05159705	71.86046512	71.93106704	72.1907178	72.47680431	72.69849822	929.2589111	532
Develey2004TAP	Nv	-23.90415124	-47.49092272	37	34	19	terrestrial	100	89.13043478	87.09677419	77.43902439	75.19685039	69.44444444	63.58024691	58.56	54.46540881	51.96687371	51.94805195	50.79479769	50.21725636	50.61333333	51.75315568	52.64669676	53.87710315	54.9950868	55.29859485	55.57324841	55.53946416	55.94897735	56.83786506	57.51573491	58.08823529	59.21426317	60.24379498	61.35959513	62.24853578	62.91880291	63.6018322	64.17409544	64.81590864	65.05251417	65.25289779	65.33134279	65.3607112	65.22226373	65.00283206	64.570273	979.397522	532
Develey2004TAP	Od	-23.87983498	-47.43905141	56	53	158	terrestrial	100	100	100	100	100	100	100	99.84126984	99.61880559	99.58634953	98.54077253	96.32299928	93.19727891	87.95503212	83.90266729	80.27182867	77.50182615	75.9295499	75.13958272	74.8737038	75.48806941	75.82948802	75.675131	75.81541883	76.3099505	76.88291139	77.54952311	78.06310613	78.39317545	78.20650232	78.1773509	78.14597315	77.75037	77.46491962	77.35451593	77.19079658	77.09251101	77.2896778	77.59206799	77.98585382	965.0977173	532
Develey2004TAP	Tb	-23.90132022	-47.47588194	46	42	21	terrestrial	100	100	93.87755102	87.89808917	76.6798419	69.56521739	66.46090535	67.94871795	68.93081761	69.5966908	69.34369603	67.6534296	66.02959309	64.26652337	62.96123307	62.59729619	62.73291925	62.18514884	60.25791325	58.14077025	56.61426844	55.33553355	54.13156839	53.22939866	52.15384615	51.59456899	51.247798	50.92997812	51.13969184	51.29151292	51.46696529	51.90895742	52.62950561	53.30666915	54.04479578	55.3140297	56.4854873	57.57281553	58.69811588	59.65160075	925.3525391	532
Edwards2010	Site M1	4.666033333	118.1715833	13	12	1.5	terrestrial	100	92.30769231	88.23529412	89.3258427	92.5	94.44444444	95.67669173	96.51669086	96.07843137	94.85981308	93.64341085	92.45901639	91.14845938	89.81077147	89.10932883	88.86820551	88.65365531	88.63232682	88.82978723	88.97146967	89.29350196	89.463181	89.86326345	90.00838223	89.88573193	89.74285714	89.50797872	89.31930693	89.14746544	88.86013156	88.72628179	88.60723441	88.48869425	88.52817494	88.38853149	88.37943476	88.50533808	88.72982646	88.98212799	89.23283164	214.8083496	355
Edwards2010	Site S1	5.148066667	118.4338167	19	15	3.2	terrestrial	100	100	92.66055046	83.76963351	84.22939068	81.02564103	80.48780488	79.65616046	80.04587156	81.64026095	82.98039216	82.85340314	83.24022346	83.43856241	83.4955565	83.47663551	83.03571429	83.24977883	83.16936985	83.16018362	83.58078603	84.10582853	84.4783715	84.52380952	84.74655092	84.7277937	84.6785951	84.61159063	84.31304749	84.09115455	83.98828164	84.08681642	83.64365256	83.09788093	82.67578746	81.91241644	81.20690881	80.49092993	79.84237842	79.33158505	144.4917297	353
Edwards2010	Site S2	5.138733333	118.4366	12	9	1	terrestrial	100	75	75.49019608	74.71910112	74.64285714	76.51515152	76.5037594	76.77793904	75.66320646	75.93283582	76.14252517	76	74.50980392	72.01745878	69.73406501	68.10569408	67.15183592	66.00591716	65.02659574	63.80426961	62.98800436	62.31045491	62.41794311	61.90077104	61.75108091	61.68024003	61.40444208	61.21287129	61.10150939	61.11051213	61.17112569	61.41433318	61.34941912	61.26156434	61.40100071	61.49567832	61.43334994	61.26527581	61.01825168	60.69339508	88.76361084	353
Edwards2010	Site S3	5.14375	118.43875	34	28	87.1	terrestrial	100	84.61538462	76.47058824	73.03370787	74.02135231	73.73737374	73.73358349	73.2946299	72.58064516	73.85620915	74.67079783	74.75409836	74.88789238	74.4298884	74.092827	73.8644825	74.20634921	74.26796806	73.63660548	73.6400671	73.16168449	73.2694993	72.79854148	72.04896043	71.1969112	70.33438125	70.06250831	69.77233358	69.04816778	68.02156334	67.44868035	66.75526865	66.25256949	65.91807553	65.52025417	65.22621374	64.95373665	64.85720073	64.73640382	64.63920039	139.9798431	353
Edwards2010	Site S4	5.147633333	118.41325	29	21	9	terrestrial	100	97.87234043	92.66055046	92.10526316	90.44117647	90	87.05440901	86	84.88636364	84.55743879	85.44600939	86.39633748	87.39542666	87.74131274	88.23779193	88.49887976	88.79338843	88.86269888	89.17771883	89.33140237	89.47368421	89.37524871	89.54545455	89.65748825	89.45245851	89.36658068	89.38710533	89.5496607	89.64363972	89.46059885	89.15613946	89.03537892	88.86215807	88.82709808	88.79166335	88.83298288	88.71506791	88.7060886	88.53879227	88.27905842	69.27642059	353
Edwards2010	Site S5	5.143333333	118.4164	21	16	54.5	terrestrial	100	100	100	97.2826087	92.88256228	92.17171717	91.38576779	90.26162791	89.9543379	89.1588785	85.5925639	83.58502955	82.63305322	81.67233836	81.03521426	80.12653517	79.96694215	79.86398581	80.18089918	80.49073851	80.98146129	81.66633526	81.87784868	81.95677668	82.23735108	82.4739323	82.22695224	82.13932806	81.99953875	82.00043113	81.81910056	81.41609719	81.01310978	80.67799462	80.47482928	80.32762248	80.05266154	80.02562546	79.91291541	79.7233057	58.7853241	353
Edwards2010	Site S6	5.13805	118.41965	17	13	0.7	terrestrial	87.5	80.76923077	80.39215686	82.02247191	80.35714286	78.21782178	79.88721805	81.25	81.73410405	82.12290503	81.1248074	79.81651376	77.67807067	75.44881126	74.1350211	72.73065476	71.93911317	71.0807601	70.39596067	69.64971209	69.12181303	68.5361973	67.75137112	67.09115282	66.64609688	66.61901358	66.58248039	66.55944575	66.27464545	66.39406005	66.55569007	66.16012917	65.8270811	65.97712748	66.01587302	66.27338995	66.36059506	66.58115042	66.92716674	67.19473556	59.37680817	353
Edwards2010	Site S7	5.137016667	118.4353667	19	15	12.2	terrestrial	75	78.84615385	70.58823529	73.74301676	75	76.48514851	79.32330827	78.80986938	73.75722543	69.83240223	67.25731895	65.74983628	63.71284352	62.31813773	61.43459916	61.04910714	60.04634227	59.33511428	59.53772582	59.39524838	58.94530399	58.77437326	58.61501919	58.81367292	58.77179448	58.86220698	58.93925296	59.25513487	59.23919308	59.42746449	59.94542147	60.14245014	60.25011166	60.29597242	60.2682114	60.38785328	60.12527582	59.64485855	59.20445811	58.70716416	102.0730133	353
Edwards2010	Site S8	5.210183333	118.4444833	26	21	13.2	terrestrial	100	100	95.41284404	94.38202247	90.78014184	90.68010076	87.42964353	83.97711016	81.38728324	79.90654206	79.56487956	79.88204456	79.74186308	79.89315202	81.04685521	82.05607477	83.10743802	83.64872856	84.00745077	84.5951126	85.14959598	84.97811381	85.14671041	85.47954393	85.67450495	85.75315006	85.62707366	85.61703181	85.50841596	85.3892603	85.10208207	84.86542835	84.55284553	84.54293163	84.55981583	84.7257701	84.74552175	84.74313103	84.71492633	84.68946182	96.50623322	347
Edwards2010	Sungang 1	4.709183333	118.0988667	17	14	4.5	terrestrial	100	100	100	100	98.93617021	95.45454545	93.43339587	94.63768116	95.38638985	96.07476636	96.35658915	96.19172685	96.63488503	97.03883495	96.74831081	96.72375279	96.92358584	97.01183432	96.99468085	97.05177373	97.01199564	96.95704057	97.13816989	97.35210323	97.54440154	97.52468164	97.47407604	97.56248453	97.68406498	97.71354616	97.63493026	97.53156745	97.36418871	97.19068046	96.98173153	96.68620379	96.45526372	96.22577814	95.78421322	95.41133455	235.1493073	361
Edwards2010	Sungang 2	4.670716667	118.112	30	26	60	terrestrial	100	100	100	100	100	100	100	100	99.76825029	99.62790698	99.61389961	99.67213115	99.71751412	99.75739932	99.74662162	99.77761305	99.8013245	99.82185273	99.84046796	99.8561496	99.80451781	99.70053903	99.54354574	99.53028015	99.39851943	99.11339911	98.89686337	98.62606758	98.21449142	97.7184675	97.48738648	97.14720426	96.83900348	96.5531736	96.28895409	96.15413506	96.03762828	95.87044534	95.66888775	95.51648619	234.723053	361
Edwards2010	Tiger 1	4.421883333	117.8312333	19	16	6	terrestrial	58.33333333	51.06382979	59.63302752	64.83516484	69.85294118	71.39175258	69.54887218	69.09871245	68.72852234	67.45061148	66.43192488	66.07843137	66.1452514	66.58619025	66.82223165	67.02803738	66.46825397	65.52840742	64.45447306	63.83541867	63.53506664	63.79378981	64.7723133	65.58724832	66.3729128	67.12485682	68.03659022	69.06732551	69.70954357	70.24195291	70.52822947	70.75158753	71.17117117	71.43458849	71.55810069	71.87054141	72.0753376	72.28850691	72.54361211	72.68625777	278.6346741	371
Feeley2003	Afuera	7.342722918	-62.8426811	3	2	0.2	aquatic	12.5	4.255319149	1.851851852	1.123595506	0.714285714	0.506329114	0.376647834	1.457725948	2.903600465	3.842549203	4.012588513	4.937458855	5.615428247	5.314480741	4.709376326	4.25131678	3.755400465	3.581020591	3.689839572	3.750302444	3.800527241	3.851554664	3.87796361	3.859767403	3.792134831	3.628509719	3.377110694	3.13549832	2.920384749	2.781701619	2.694184628	2.592309164	2.552808989	2.610390711	2.696862996	2.839188371	2.92452154	2.901012297	2.862866744	2.878713479	266	491
Feeley2003	Alquila	7.204161295	-62.83515662	12	8	1.3	aquatic	37.5	14.89361702	8.333333333	7.90960452	5.338078292	3.797468354	2.830188679	2.186588921	1.858304297	1.872659176	1.650943396	2.437417655	3.403289847	4.343582235	5.133644463	5.866867243	6.382978723	6.953148314	8.233092756	10.18137848	10.81081081	10.99297894	10.65980518	10.14834794	9.546092653	9.230990783	9.044620126	8.808161234	8.601901229	8.4519283	8.39601545	8.407460545	8.312365205	8.2139527	8.155262105	7.962458371	7.71381461	7.390300231	7.113322135	6.892530535	278.2201538	505
Feeley2003	Ambar	7.237654735	-62.81849513	15	13	8.3	aquatic	100	80.76923077	61.76470588	42.39130435	29.74910394	20.95959596	15.63088512	12.09912536	9.606481481	7.859848485	6.459143969	5.511288181	4.668166479	4.056695992	3.534923339	3.110944528	2.765744752	2.470238095	2.218065206	2.008712488	1.825379371	1.665663255	1.525174568	1.403924222	1.307596513	1.212646167	1.123896173	1.057871811	0.9995351	0.932552592	0.876031374	0.821237586	0.773242223	0.728690053	0.689489297	0.680992736	0.674318508	0.67999456	0.742606225	0.811010076	313.2278137	500
Feeley2003	Baya	7.236920929	-62.82993435	14	10	0.6	aquatic	6.25	1.960784314	1.041666667	0.564971751	0.358422939	0.248138958	0.189753321	0.147710487	0.116550117	0.09354537	0.077760498	0.066401062	0.056850483	0.243902439	0.382815823	0.337078652	0.30262273	0.298329356	0.374732334	0.434362934	0.682819383	0.804828974	0.864606328	1.07944004	1.398818775	1.51734104	1.621549183	1.6066758	1.588774209	1.638988386	1.652892562	1.684694171	1.697655618	1.710559743	1.736555698	1.751725184	1.74168578	1.699062118	1.637864328	1.586520723	266	500
Feeley2003	Bumeran	7.339364042	-62.84991199	13	7	0.7	aquatic	44.44444444	14.89361702	6.422018349	4.945054945	4.779411765	6.201550388	6.805293006	7.482014388	7.373271889	8.041627247	8.274231678	7.768268598	6.681639528	6.15234375	6.003430532	5.787298008	5.620219488	5.681142177	5.774912705	5.38704198	4.87804878	4.43822471	4.071153493	3.786982249	3.573100328	3.615672717	3.940689287	4.285536315	4.50523865	4.510379307	4.575495679	4.730956705	4.83304833	4.830220713	4.799616031	4.73274363	4.682130584	4.660180965	4.768057889	5.057697029	270.9439087	491
Feeley2003	Chiquire	7.235942565	-62.83712502	14	8	0.3	aquatic	0	0	2.912621359	4.494382022	2.846975089	2.791878173	2.443609023	1.895043732	1.509872242	1.217228464	1.014832162	0.856389987	0.731981982	0.634765625	0.553898594	0.489089541	0.466977985	0.417910448	0.400641026	0.484261501	0.703142167	0.862587763	0.790731887	0.724637681	0.715953307	0.777761774	0.936079166	1.095890411	1.231841952	1.271186441	1.354930725	1.473120337	1.608121463	1.618369768	1.577009286	1.566757493	1.628290653	1.765824504	1.936608353	2.203535478	266	500
Feeley2003	Chuta	7.227895084	-62.83258989	16	13	2.3	aquatic	75	48.93617021	28.43137255	16.84782609	12.54480287	9.644670051	7.142857143	5.839416058	5.923344948	5.965909091	5.845674201	5.73878628	5.746478873	5.666829507	5.543710021	5.37593985	5.140186916	4.855525767	4.462854089	4.046522898	3.691496374	3.369434416	3.088803089	2.837837838	2.615193026	2.420400519	2.314071696	2.153884462	2.010926421	1.879617558	1.762428688	1.652024446	1.554636952	1.46560488	1.384886327	1.361676375	1.40592497	1.509793254	1.613631963	1.595777328	293.0004272	505
Feeley2003	Cola	7.234951823	-62.83605222	19	10	0.98	aquatic	66.66666667	17.0212766	7.547169811	4.347826087	2.867383513	2.03562341	1.506591337	1.169590643	1.279069767	1.232227488	1.022012579	0.858085809	0.731981982	0.635075721	0.597014925	0.564759036	0.698370469	1.012507445	1.150040118	1.041414386	0.966820479	0.943206903	0.937672366	1.065268854	1.138667915	1.325839458	1.444816054	1.544016934	1.626961069	1.608171249	1.658526659	1.623531659	1.582306932	1.499491698	1.440691532	1.422410532	1.41289536	1.441980683	1.564115822	1.731442255	277.8751831	500
Feeley2003	Colon	7.247046555	-62.82773675	5	2	0.6	aquatic	11.11111111	4.166666667	1.834862385	1.092896175	0.722021661	0.514138817	0.378071834	0.288600289	0.23255814	0.189753321	0.157232704	0.131752306	0.112296463	0.097560976	0.085763293	0.07513148	0.066511473	0.0594884	0.053590568	0.048508368	0.043985045	0.04004004	0.036764706	0.050761421	0.046779978	0.072004608	0.213703753	0.348692403	0.500349081	0.608695652	0.701219512	0.71653769	0.800359712	0.823010351	0.79212674	0.771499887	0.795698925	0.816715443	0.781653747	0.742741391	266	500
Feeley2003	Corral	7.335320424	-62.85653009	8	7	7.6	aquatic	100	93.61702128	67.28971963	44.02173913	30.25830258	20.81218274	16.98113208	14.49487555	12.06896552	10.24667932	9.112333071	8.388375165	8.117249154	8.26405868	8.354646206	8.396084337	8.311170213	8.067877344	7.785234899	7.384987893	7.189973615	7.003812964	6.955404661	7.072758037	7.239819005	7.368421053	7.589345469	7.799651134	7.869347902	7.812669782	7.685260586	7.585745677	7.486486486	7.391083234	7.510008006	7.65912359	7.831195816	8.24321567	8.742569139	9.196390202	289.558075	491
Feeley2003	Danto Machado	7.357336134	-62.87427555	76	52	189.8	aquatic	100	100	100	100	97.47292419	90.41450777	81.32075472	72.76657061	67.44186047	61.23222749	56.92913386	53.6988111	50.73446328	48.06845966	44.76719351	41.87358916	40.01331558	38.67896459	37.39293362	36.26213592	35.04837291	34.69387755	34.33247517	33.80686623	33.13046192	32.16087646	31.11200321	29.92027902	28.47181871	27.00499891	25.43734744	24.13068399	23.02921348	22.03174064	20.95070423	20.00755858	19.1609896	18.26962318	17.45057501	16.74849638	329.2263489	491
Feeley2003	Densa	7.234634856	-62.85005036	10	7	0.6	aquatic	6.25	1.960784314	1.041666667	0.561797753	0.716845878	1.240694789	0.948766603	0.737463127	0.580046404	0.468603561	0.387897595	0.332005312	0.284090909	0.243427459	0.212585034	0.224382947	0.43638805	1.073665374	1.579229122	2.43490839	3.081664099	3.761061947	4.284663479	4.823747681	5.235358086	5.691996533	6.057357277	6.349601594	6.827402341	7.371620888	8.141195674	8.872511485	9.546067416	10.25315384	10.7491596	11.30573248	11.72675794	12.0752922	12.33159286	12.4777074	272.3310242	500
Feeley2003	Galbilon	7.251197864	-62.84415733	6	5	2.6	aquatic	100	42.55319149	20.56074766	12.08791209	7.913669065	5.684754522	4.143126177	4.906204906	7.441860465	8.625592417	10.5511811	11.99736322	12.99435028	13.77625794	13.79752243	14.36630312	14.85181485	14.79166667	14.69879518	14.73300971	14.84168865	15.10604242	15.10301692	14.76657645	14.44843189	13.90890747	13.27267862	12.89398281	12.50145231	12.19300152	12.00040679	11.92432639	11.90326351	11.99932111	12.01569004	11.85274775	11.589214	11.30766091	10.94527363	10.53471668	266	500
Feeley2003	Grande	7.321655988	-62.84248014	15	14	88.1	aquatic	100	100	100	100	97.85714286	91.66666667	83.80414313	76.8558952	67.63341067	58.57544517	51.28404669	47.60956175	44.11267606	40.94680332	36.91389599	32.996633	30.13013013	27.97494781	26.20192308	24.45573295	22.50768555	20.69380389	19.24632353	18.04384486	16.96234049	15.98325152	15.08223024	14.22880617	13.39918652	12.61525111	11.92950285	11.26625861	10.66966292	10.12626049	9.593534966	9.137670197	8.719346049	8.394458028	8.083870968	7.854464999	340.2440186	491
Feeley2003	Iguana	7.238658035	-62.83808693	19	13	0.7	aquatic	41.66666667	9.615384615	4.901960784	2.747252747	1.824817518	1.269035533	0.957854406	0.730994152	0.802752294	1.140684411	1.012461059	0.863213811	0.73322053	0.635696822	0.554134697	0.488171235	0.433333333	0.387365912	0.348712446	0.338983051	0.307759947	0.280955248	0.256692336	0.236846557	0.233426704	0.259777746	0.388011774	0.597237775	0.685408922	0.780911063	0.906498268	1.183657885	1.450581133	1.939363144	2.346064537	2.867519104	3.431232092	4.059015502	4.571280992	5.019352461	279.5060425	500
Feeley2003	Lomo	7.333074459	-62.83966752	7	6	11.4	aquatic	100	93.61702128	71.96261682	52.45901639	38.74538745	29.35064935	22.4952741	18.23444284	15.22491349	12.52371917	10.39370079	8.773087071	7.952622673	7.52688172	7.252559727	7.258367807	7.275747508	7.200238024	6.92431562	6.749210974	6.577210735	6.627953544	6.698476785	6.632825719	6.896551724	7.324106113	7.651150348	8.010464682	8.231600977	8.326086957	8.452853219	8.474252412	8.310074728	8.114072314	7.819127651	7.627182705	7.522028799	7.507650459	7.456707159	7.365126128	307.3192444	491
Feeley2003	Matajei	7.204863225	-62.83401698	11	8	0.83	aquatic	33.33333333	21.27659574	13.76146789	8.241758242	5.535055351	3.865979381	2.830188679	2.586206897	2.306805075	1.892147588	1.57480315	1.314924392	1.123595506	1.659346022	2.144082333	2.443609023	3.090727817	3.777513385	4.512489927	5.459839845	6.351648352	7.583033213	8.198826119	8.725059182	8.788635654	8.512170531	8.164083378	7.759372276	7.591104902	7.435590825	7.277902013	7.110091743	7.076618349	7.087683558	7.086866101	7.076969605	7.104961285	7.109810859	7.080103359	6.929356165	275.2528687	505
Feeley2003	Miedo	7.29440454	-62.82078493	6	4	0.6	aquatic	22.22222222	4.255319149	1.834862385	1.098901099	0.73800738	0.516795866	0.377358491	0.287769784	0.230680507	0.18957346	0.157356412	0.131578947	0.112296463	0.09765625	0.085763293	0.075159714	0.066511473	0.0594884	0.053720118	0.048543689	0.043956044	0.040016006	0.036683786	0.033812342	0.031215858	0.028810141	0.026709402	0.024912805	0.023285598	0.02173913	0.020329335	0.019109497	0.018008284	0.016977929	0.01600256	0.01512173	0.014321518	0.013610071	0.012921566	0.012273704	275.1395264	500
Feeley2003	Palizada	7.313349036	-62.86060045	11	6	1.1	aquatic	41.66666667	9.615384615	4.901960784	2.717391304	2.142857143	3.03030303	3.766478343	3.790087464	3.587962963	3.875236295	4.357976654	5.245683931	5.961754781	6.402737048	7.918263091	8.995502249	9.433333333	10.02677774	11.3575628	12.6089061	13.67032967	14.54363089	15.38602941	16.02975989	16.57587549	17.04676674	17.69662921	18.20330969	18.79576892	19.34294698	19.82064608	20.51943092	21.07913669	21.54237288	22.0336269	22.56526674	23.09733878	23.58060787	24.07180216	24.19830446	279.7165527	491
Feeley2003	Paloma	7.202017374	-62.83130579	10	8	0.6	aquatic	25	10.63829787	4.716981132	2.717391304	1.838235294	1.269035533	0.943396226	1.169590643	1.724137931	1.897533207	1.571091909	1.321877065	1.295774648	1.371876531	1.406050277	1.506591337	1.596806387	1.725676882	1.879699248	1.984991527	2.395078005	2.97188755	3.648698203	3.840947547	4.011237709	4.209312383	4.37575271	4.69723399	5.033127979	5.477070202	5.657305657	5.578907146	5.424400793	5.337626027	5.364291433	5.42013626	5.501432665	5.475073114	5.622697602	5.702535142	266	505
Feeley2003	Panorama	7.342156374	-62.84797468	20	16	10.2	aquatic	100	100	73.52941176	54.49438202	39.64285714	27.54342432	21.17202268	17.13441654	13.65740741	11.06941839	9.204368175	7.834101382	6.822057987	5.847953216	5.095541401	4.511278195	4.008016032	3.576751118	3.20855615	2.891566265	2.726473175	2.773869347	2.792064658	2.832574608	2.894941634	3.285302594	3.805950147	3.959163347	3.977733967	3.825255379	3.6158077	3.405395064	3.208411971	3.097494922	3.152504401	3.183265121	3.289615137	3.397200707	3.524172207	3.584801424	295.8583984	491
Feeley2003	Perimetro	7.356032925	-62.86446357	8	5	1.5	aquatic	33.33333333	8.510638298	3.669724771	2.116402116	1.470588235	1.028277635	0.750469043	0.716332378	2.53164557	5.323193916	7.795275591	9.31147541	9.545199326	10.09263774	10.58722675	10.74380165	11.35835271	12.17417062	12.63751006	13.33333333	13.94991213	14.46553447	14.71019809	15.06942093	15.33780621	15.41450777	15.23364486	15.18246357	15.04363002	14.7826087	14.46138211	14.09620157	13.75337534	13.558027	13.49276174	13.44220156	13.33619825	13.29019074	13.22266003	13.21877877	269.7014465	491
Feeley2003	Reinita	7.245813121	-62.82860422	5	4	0.2	aquatic	0	0	0.934579439	1.129943503	0.714285714	0.506329114	0.376647834	0.291120815	0.232018561	0.187265918	0.156985871	0.131926121	0.112739572	0.097751711	0.085433575	0.075216247	0.06655574	0.059772863	0.053518865	0.048390999	0.065934066	0.060180542	0.055136923	0.050598752	0.046809175	0.129682997	0.320941428	0.510331093	0.639386189	0.793047257	0.813752416	0.842024687	0.84494382	0.839125275	0.816326531	0.84790673	0.860585198	0.82201087	0.781956831	0.76129666	269.903656	500
Feeley2003	Rocas	7.27784784	-62.83695324	10	7	0.6	aquatic	12.5	3.921568627	4.166666667	7.344632768	7.5	6.467661692	5.5028463	4.572271386	3.846153846	3.08988764	2.568093385	2.19269103	1.877133106	1.609756098	1.489361702	1.384730539	1.243697479	1.103818616	0.990364026	0.892641737	0.814798503	0.744616623	0.699172033	0.708382527	0.777000777	0.780346821	0.777375687	0.809666168	0.893167846	0.966340934	0.989896928	0.94754977	0.898472597	1.016174104	1.120627551	1.289539559	1.44096351	1.535743409	1.611447725	1.616869544	271.3568115	500
Feeley2003	Soletario	7.333976305	-62.85346766	10	8	2.44	aquatic	91.66666667	42.55319149	19.41747573	11.23595506	8.571428571	8.35443038	10.52631579	11.2244898	10.80139373	9.559512652	8.106001559	6.926121372	6.25	6.198145437	6.130268199	5.981941309	6.004002668	6.00537795	6.08974359	6.485963214	6.74280694	6.817726088	6.80647535	6.858779912	6.942714819	7.058484587	7.06071142	7.209562944	7.425052289	7.748315584	8.016705715	8.444104428	8.960186933	9.38744387	9.652633264	9.911477642	10.17934003	10.54061396	10.81848696	11.14112086	284.5106201	491
Feeley2003	Sombrero	7.367750582	-62.85420141	13	12	21.4	aquatic	100	100	100	93.65079365	80	60.15424165	47.09193246	37.48211731	30.44469783	25.7849667	21.27158556	17.81722551	15.18207283	13.28431373	11.63589523	10.15361559	9.018302829	8.020124297	7.30458221	6.56969697	5.954735223	5.414585415	4.960644335	4.606265876	4.237420159	3.918179199	3.626183176	3.393636931	3.163526401	2.996417327	3.220235677	3.673313615	4.099468421	4.608725174	4.862444018	4.890770277	4.791875268	4.742436631	4.701020276	4.660158409	328.7081604	491
Feeley2003	Sudor	7.353941828	-62.86255546	11	7	0.6	aquatic	0	0	0	0	0	4.218362283	5.649717514	5.169867061	4.050925926	3.28022493	2.732240437	2.304147465	1.987507098	1.706484642	2.03648706	2.819548872	3.572621035	4.233750745	4.705882353	5.280925971	5.799648506	6.698853349	7.567964732	8.53144495	9.143392105	9.681602075	10.23854195	10.60492905	10.96684442	11.08334239	11.20505246	11.29603061	11.40571634	11.492891	11.45966709	11.55420773	11.65257274	11.72554348	11.7852297	11.87085686	273.8153687	491
Feeley2003	Triangulo	7.354639065	-62.85969369	15	10	2.3	aquatic	100	65.95744681	30.39215686	16.84782609	11.07142857	7.828282828	5.816135084	4.525547445	3.59212051	2.938388626	2.721617418	2.325581395	1.969611705	1.709819248	1.491901108	1.312335958	1.167444963	1.072386059	1.28342246	1.814662473	2.307692308	2.728184554	3.196766489	3.60040568	4.108309991	4.462093863	4.722408027	5.216633466	5.905603348	6.72378267	7.527757971	8.173398262	8.713245212	9.191020754	9.529911108	9.837306092	10.03658799	10.26861612	10.4970949	10.54442669	281.1006775	491
Feeley2003	Tucucito	7.226160122	-62.83181583	21	15	1.52	aquatic	50	19.14893617	11.76470588	12.56830601	13.23529412	10.63291139	9.792843691	9.197080292	8.486238532	8.246445498	8.093385214	7.788778878	7.657657658	6.992665037	6.479113384	5.871283402	5.30353569	4.733551652	4.269602578	3.846153846	3.559657218	3.351394742	3.059728838	2.823330516	2.614785992	2.42074928	2.248093135	2.091373086	1.952580195	1.824896806	1.752062748	1.652340019	1.55813744	1.465232489	1.401457516	1.332021494	1.318145999	1.394178455	1.523563589	1.640653804	278.3490906	505
Gillespie2001	Chacocente	11.52975	-86.167497	37	25	1500	terrestrial	100	100	100	99.45054945	93.6802974	90.56122449	88.78326996	86.61764706	83.33333333	78.98758357	75.25773196	73.59625668	71.32226674	69.30693069	67.43079585	65.95825427	64.71380471	63.52125415	62.84863255	61.95838433	61.57273335	61.2601626	60.94157052	60.62318096	60.12628256	59.69931397	59.05639913	58.28499369	57.06898578	56.24725033	55.38033395	54.52784504	53.5421599	52.34126643	51.25091086	50.52558889	49.89120975	49.58694754	49.30387607	49.02046147	15.60063076	263
Gillespie2001	Cosiguina	13.003689	-87.575628	35	23	5132	terrestrial	100	100	100	100	100	100	100	100	100	100	99.84164687	99.59568733	98.91490577	97.58501725	96.36048527	95.3682612	94.23337856	92.89156627	91.62162162	90.29411765	89.22115599	88.16243655	87.13569705	86.18623759	85.22781018	83.8615452	82.66991606	81.41114325	79.94592688	78.58087263	77.4629019	76.5558562	75.89505329	75.22785899	74.38579421	73.79621833	73.31833684	72.67721955	72.09424084	71.40014922	397.4986267	258
Gillespie2001	La Flor	11.112961	-85.773556	23	15	449	terrestrial	100	93.61702128	93.06930693	89.3258427	84.81481481	82.44274809	78.8973384	78.15249267	77.21962617	77.6504298	74.92063492	71.25668449	66.68574699	63.00148588	59.27679724	56.71243326	53.40296496	50.69360676	48.04878049	45.77102231	43.63028953	42.2271896	40.54707853	38.94772805	37.85533797	36.91275168	36.12501691	35.57655955	35.0493653	34.69028496	34.55874781	34.63065156	34.73272015	34.57012797	34.29497569	34.05446874	33.7419308	33.54674377	33.51418486	33.37064677	31.95197296	265
Gillespie2001	Masaya	12.002378	-86.156639	24	14	1300	terrestrial	100	82.9787234	73.39449541	69.78021978	64.20664207	61.13989637	55.9772296	51.9650655	49.94068802	49.51737452	48.49683544	47.93608522	47.92259533	47.63328351	47.83737024	47.98937785	47.69902586	47.48789346	47.29398967	46.64544564	45.84997781	45.14297303	44.41747573	44.16695176	44.18164617	44.18909091	44.27698574	43.96921524	43.21306852	42.2346614	41.52052816	40.85489968	40.23690205	39.49104618	39.03604698	38.77504029	38.78233072	38.7753698	39.0529066	39.50003109	297.882019	243
Gillespie2001	Ometepe	11.582039	-85.597542	21	14	420	terrestrial	100	100	100	100	100	100	100	100	100	99.90366089	99.28741093	98.00399202	97.54985755	97.67096135	97.70959378	97.64973465	96.93292888	94.95163241	92.03587932	88.35498897	84.48390677	81.44686039	78.3466766	75.45781277	72.65994327	70.15317287	68.16392998	66.10255115	64.21683913	62.52063841	60.83685458	58.96591789	57.6856492	56.2376747	54.71117232	53.42077006	52.49891036	51.72034132	50.96757322	50.1554533	75.18017578	160
Gillespie2001	Palo Verde	10.345311	-85.331161	36	23	1646	terrestrial	100	100	99.01960784	98.87640449	97.84946237	96.44670051	91.11969112	86.32986627	81.19158879	78.4351145	75.45671168	73.02543507	70.75688073	69.85221675	68.67989646	67.34070965	65.94448206	65.08893579	64.48724905	63.92839627	62.91759465	62.06546046	61.39240506	60.79972659	60.25580294	59.97952917	59.47738966	59.37460598	58.98400753	58.64686469	58.32646331	58.25750242	57.96126216	57.72434521	57.48095315	57.37918358	57.28063814	57.09659639	56.94217576	56.78682411	77.7542038	325
Gillespie2001	Santa Rosa	10.839379	-85.61355	46	33	3556	terrestrial	100	100	100	100	100	100	99.04942966	98.21428571	96.36150235	95.37572254	94.37846397	93.75830013	93.0778032	92.90640394	93.26133909	93.4370258	93.47311464	93.52214522	93.9673913	94.22700587	94.51598579	94.63959391	94.63523297	94.49007529	94.01669028	93.13066355	92.07961007	91.40368594	90.68892546	90.07683864	89.53823954	89.39100078	89.06193078	88.79169883	88.30968788	87.91941167	87.26665214	86.54097571	85.97616865	85.5197712	306.1108093	286
Hatfield2020	f1	-23.203034	-45.371741	41	29	11.2	terrestrial	0	2.173913043	9.375	10.40462428	9.420289855	10.05291005	10.27667984	11.46304676	13.7603796	16.17647059	18.88798038	18.63013699	18.07088902	17.32522796	16.57777778	15.79152081	15.20467836	15.0634086	15.13377926	14.99122587	14.81144934	14.68080682	14.51766953	14.19320966	14.2005158	14.11483254	14.0199889	13.83940098	13.86852542	14.22467109	14.43201014	14.68489893	15.11963504	15.77746578	16.19134472	16.54377157	16.56150249	16.76158335	16.92534118	17.16432164	798.6559448	538
Hatfield2020	f10	-23.284673	-45.1764	32	31	50.9	terrestrial	100	100	100	97.14285714	93.84057971	93.89920424	92.64413519	90.63444109	88.95486936	88.35616438	88.38920687	88.36413415	88.91468369	89.32186235	89.51577077	89.92217899	88.96148556	88.01359283	87.02417338	85.67486202	84.13275744	83.21547421	82.22179878	81.64301979	80.7735697	79.99402361	79.14127424	78.43036014	77.84984985	77.43497354	77.44178696	77.65556877	77.81191806	77.70941373	77.45918621	77.2930561	77.17826926	77.00914849	76.84745536	76.68364099	1088.149536	528
Hatfield2020	f11	-23.329838	-45.176459	37	35	2094.7	terrestrial	100	95.74468085	96.03960396	94.31818182	96.26865672	97.36842105	97.4459725	97.12990937	96.78571429	96.37964775	95.12195122	93.98496241	93.59720605	93.62670713	93.41581971	93.50194553	93.52839931	93.32302937	92.97222222	92.44098443	92.29370311	92.28055613	92.28865194	92.10157618	91.97938476	91.81330152	91.69094188	91.16357069	90.56943777	90.29573822	90.18366054	90.11892963	90.13782827	90.1835104	90.03484899	89.83994979	89.61193144	89.43959448	89.35144903	89.13154209	1085.069214	535
Hatfield2020	f12	-23.329827	-45.186241	51	48	49.4	terrestrial	75	65.2173913	69	75.14450867	83.08270677	82.10526316	78.80539499	76.43504532	75.09025271	75.53816047	77.09677419	78.23408624	79.29028505	78.9580172	78.62796834	78.44357977	78.83688919	78.7037037	78.82808181	79.51807229	80.79981822	81.65557404	82.51615355	83.18739054	83.90008058	84.22783675	84.20323965	83.77889707	83.23713324	82.84136999	82.49920978	82.38850347	82.51559445	82.70954138	82.64147817	82.47018205	82.31408639	82.38900634	82.55230965	82.44843392	983.5700073	535
Hatfield2020	f14	-23.389917	-46.008329	44	36	72.1	terrestrial	0	12.76595745	14	13.06818182	14.28571429	18.37270341	22.11350294	25.41353383	27.91817088	31.48148148	32.19512195	34.10799727	34.13348946	34.64845726	35.28109783	36.37071651	37.62957844	38.85114268	39.67240422	40.78815261	41.73695008	42.13810316	42.68849962	43.77080778	44.84094946	45.70061313	46.45778456	46.69330927	46.64821278	46.85778527	46.58647251	46.27338414	45.9004188	45.47130068	44.82644354	44.2301662	43.70221925	43.10964017	42.39588208	41.85854217	685.2764282	532
Hatfield2020	f15	-23.399197	-45.969256	39	32	20	terrestrial	0	0	4.95049505	10.34482759	13.10861423	14.17322835	15.79961464	16.89291101	16.44657863	18.06640625	19.54947707	21.84931507	24.26729191	25.48125633	26.48482182	26.83021807	26.60677263	26.15004631	25.6779192	24.9497992	24.08842297	23.40469757	23.28584995	23.21959755	23.2881137	23.56897325	24.21766824	24.61260331	25.04816956	25.19986488	25.56890013	25.86326308	26.37311488	26.87170475	27.75107723	28.85353812	29.96140715	30.734527	31.3026615	31.70886881	583.6709595	532
Hatfield2020	f16	-23.212214	-45.303355	45	35	5.4	terrestrial	25	31.91489362	27	23.29545455	17.94871795	15.34391534	14.50980392	13.29305136	15.11904762	17.17073171	19.22141119	20.39698836	21.55723417	22.43557352	22.28116711	21.54803578	20.36463708	18.93728761	17.50832408	16.64574441	15.70811548	14.99584027	14.28027418	13.82811133	13.50306155	13.33333333	13.1936737	13.29546921	13.49435232	13.88669895	14.31882836	14.67499009	15.00279382	15.2238806	15.38652747	15.33453604	15.31952794	15.44309143	15.51678032	15.50703418	842.2197266	526
Hatfield2020	f17	-23.220586	-45.547714	42	37	56.9	terrestrial	100	97.82608696	99	86.70520231	75.56390977	65.78947368	58.70841487	53.99698341	49.04761905	46.47749511	43.11039484	41.09589041	40.40697674	40.55555556	39.69230769	38.88672635	38.2312457	37.54245137	36.03429204	33.90170512	32.29545455	31.38519135	30.91392742	31.1033275	31.31850419	31.53409091	32.20761246	32.86857733	33.62597715	34.16338028	34.78764886	35.22997621	35.50218747	35.87625242	36.19260733	36.42139944	36.50864307	36.26753119	36.08585183	35.99618078	961.1373901	539
Hatfield2020	f18	-23.274713	-45.56749	36	27	7.9	terrestrial	100	72.34042553	65	57.47126437	53.93258427	51.57068063	50.5859375	49.3993994	50.4211793	51.2195122	50.9357201	50.37389531	49.70691676	48.96307537	47.72224679	46.99029126	46.64591978	45.83075973	45.55002764	45.52052052	45.79822364	45.94763092	45.83966565	45.83406114	45.81718346	45.94796651	45.50989346	44.85246747	44.27710843	43.76126126	43.59136388	43.64301969	43.54147251	43.64786505	43.86284578	43.98902821	44.18691033	44.53064391	44.96455798	45.30017807	893.2052612	539
Hatfield2020	f19	-23.320258	-45.450314	41	31	33.8	terrestrial	83.33333333	76.59574468	73.26732673	67.81609195	60.82089552	55.90551181	51.53846154	47.102526	43.40527578	40.09756098	36.48103309	33.19727891	30.79178886	27.3556231	24.59233142	22.999223	22.95195299	23.57120791	25.25587828	26.25	26.40564534	26.13754415	26.23884564	26.72142607	26.76579926	26.62182362	26.44330611	26.47930901	26.46031555	26.48879883	26.65121669	26.85991294	26.41685309	25.89371981	25.6707519	25.55642633	25.36048759	25.13218188	24.92143096	24.81231709	848.8052368	528
Hatfield2020	f2	-23.221301	-45.274054	44	34	211.7	terrestrial	100	100	100	100	100	99.47368421	96.91714836	93.51432881	89.54326923	86.10567515	84.11290323	82.77511962	83.2460733	83.72093023	82.1978022	80	76.77219546	74.56790123	72.52351965	71.16687578	69.665985	68.35758836	66.96428571	65.54562971	64.544722	63.50725071	62.4083045	61.59111456	60.82982562	60.29511151	59.85247629	59.37964523	58.95932235	58.44463972	57.5619458	56.51730362	55.52586655	54.60183228	53.88060699	53.5709739	869.633667	526
Hatfield2020	f20	-23.356209	-45.509136	33	31	8.2	terrestrial	55.55555556	30.43478261	33.94495413	40.35087719	48.28897338	50	46.03481625	42.46987952	41.6969697	40.74436827	39.06752412	37.47467927	36.17146213	34.32760364	33.11432326	32.90845886	32.60568261	31.89255943	31.04593248	30.73463268	31.21426938	31.85693491	32.35070369	32.86883818	33.93262067	35.34328358	36.9047619	38.51785256	39.50736537	40.6274598	41.65085389	42.60723463	43.589264	45.06720548	46.40577067	47.66040689	48.81661209	50.16555125	51.39000267	52.53666899	984.413147	528
Hatfield2020	f21	-23.527624	-45.568569	34	27	13.2	terrestrial	91.66666667	97.87234043	89.62264151	80.92485549	75.65543071	70	68.20809249	71.34238311	72.86914766	73.70478983	73.00564061	72.22982216	68.96955504	64.75949367	61.59260889	59.16699105	56.75769098	55	53.88443461	53.61264425	52.8623353	52.17210559	51.24453734	50.63047285	49.7582205	48.56416392	47.7291609	47.26920594	46.64502165	46.29504505	46.02739726	46.25371655	46.82118589	47.07432789	46.88147105	46.66875932	46.26234133	46.04595433	45.88486996	45.638054	772.2286987	521
Hatfield2020	f22	-23.508673	-45.774172	36	33	22.3	terrestrial	58.33333333	42.55319149	47.61904762	46.55172414	50	50.39370079	53.63984674	52.74888559	49.94011976	47.6097561	46.61835749	44.96598639	42.52199413	40.5775076	39.2243279	38.46153846	38.92153474	40.06796416	41.01216814	41.53538385	42.22626906	42.65530854	42.6428707	43.08687292	43.34895749	43.61733931	44.35673729	45.12053629	46.26038781	47.37671696	47.95617362	48.16536445	48.3173301	48.53302881	48.96471757	49.64338898	50.51293488	51.39936553	51.9561292	52.28429626	952.9220581	527
Hatfield2020	f23	-23.310541	-45.645882	38	33	165.8	terrestrial	33.33333333	34.04255319	44	37.35632184	36.84210526	37.27034121	36.00782779	36.44578313	35.89435774	35.83984375	36.09083536	35.90971272	35.75615475	35.89873418	36.95844385	37.74319066	38.11333794	38.51851852	39.26397344	40.09031611	40.02277904	40.06650042	40.35320927	40.66164887	41.21534494	42.16272809	43.42706746	44.27944215	44.71026689	45.08279824	45.48614769	45.46085233	45.73636194	46.06800808	46.53243848	46.74723378	46.83487941	46.70472968	46.32254614	45.83969466	864.052063	529
Hatfield2020	f24	-23.527694	-45.548977	46	39	5.8	terrestrial	83.33333333	59.57446809	58	56.89655172	46.2406015	41.36125654	36.2035225	32.78195489	32.00962696	33.0078125	35.09341998	35.89394969	36.59824047	37.00707786	37.06324635	37.36903376	37.82849239	38.60407659	39.7336293	40.55541656	41.54897494	42.5124792	42.76466108	42.62008734	42.86175711	42.31229435	41.68511345	41.41973718	41.19701349	40.64436183	40.24223275	40.12272367	40.26833131	40.1142355	40.00331428	39.78680044	39.63455396	39.41251057	39.68052399	40.02035364	795.5943604	521
Hatfield2020	f25	-23.544652	-45.803773	36	31	14.7	terrestrial	100	97.87234043	93.06930693	81.03448276	68.79699248	68.50393701	66.14481409	64.60843373	63.26530612	63.2195122	61.78600161	60.83390294	60.02344666	57.57729346	54.35356201	52.72798129	51.58949551	51.63681285	51.79856115	51.74316529	51.02459016	50.63396383	50.35151055	49.92994746	49.81424649	49.51383695	49.09997231	49.29740879	49.33750903	49.2454955	49.0729035	48.83214568	48.6222305	48.43640197	48.3635761	48.09184233	47.73317504	47.51498061	47.55632814	47.65600153	943.7912598	523
Hatfield2020	f26	-23.472734	-45.734795	33	27	84.1	terrestrial	0	0	8.080808081	13.63636364	13.96226415	15.78947368	15.88235294	17.62048193	20.43269231	23.70731707	25.02030869	26.83093771	27.76801406	27.65208648	26.71384343	25.34829721	25.06915629	25.35341119	26.18717023	26.45	26.39015497	26.69017005	27.39387017	28.08949484	28.27385758	28.72928177	29.4011644	30.09157745	30.80255084	31.90052886	32.7742616	33.29372153	33.35507922	33.43577136	33.64579013	33.78526646	33.98959881	34.34222566	34.72324476	35.0120819	744.0298462	527
Hatfield2020	f27	-23.490978	-45.695724	44	40	19.6	terrestrial	25	29.78723404	28	24	24.81203008	26.77165354	26.52259332	26.09351433	24.72989196	24.12109375	22.90820471	22.64021888	22.42388759	22.21659919	21.80451128	21.77639268	21.71507607	21.73510343	21.41071924	21.63111669	22.08295351	22.83693844	23.20578717	23.27903311	23.26780535	22.81357453	22.04800888	21.40735959	20.97355769	20.88308178	21.15465655	21.50217994	21.70917892	21.89120309	22.09427554	22.37915882	22.6567718	22.76439938	22.83880457	22.84551294	764.93396	527
Hatfield2020	f28	-23.203352	-45.195838	46	40	945.9	terrestrial	58.33333333	68.08510638	65	69.54022989	72.01492537	71.46596859	73.84615385	75.18573551	76.73860911	77.582846	78.9346247	78.72195785	77.43259086	75.1266464	73.5125606	72.10567211	71.6902869	72.37330037	72.32513132	72.26113057	72.069201	71.96591854	71.94381169	71.980423	71.71488605	71.25354848	70.21748165	68.94417945	67.96771473	67.14703896	66.27000842	65.39412521	64.51342282	63.82885257	63.47905282	62.95164198	62.42009811	61.97024187	61.71592885	61.5374825	1065.418091	526
Hatfield2020	f29	-23.265913	-45.499015	35	32	12.8	terrestrial	41.66666667	63.82978723	74.74747475	80.11363636	80.37735849	83.50515464	82.74509804	82.68072289	80.52884615	78.68217054	76.09756098	76.62337662	77.45901639	78.35258664	78.6377709	79.91436357	80.79447323	80.88506454	80.80022228	80.61275741	80.46946217	80.53134081	80.32755666	79.56536979	78.47569837	77.78606594	77.3370319	76.80113417	76.10108303	75.72007201	75.2479426	74.74997525	74.26360925	73.88518258	73.50476981	73.02234418	72.54290172	71.97071041	71.6838442	71.30683625	792.0970459	534
Hatfield2020	f3	-23.275548	-45.244832	40	33	17.5	terrestrial	100	57.44680851	44	34.65909091	31.95488722	30.36649215	31.50684932	32.28228228	32.69230769	32.03125	30.43831169	29.2749658	27.69320843	27.00101317	26.07158639	25.73987539	25.81202488	26.37430513	27.19955593	27.83634538	28.62673651	29.5194508	29.81153626	30.42564372	31.77781366	33.37817638	34.5008999	35.20981278	35.92922484	36.62574614	37.39597598	38.19857313	38.67994787	39.00166974	39.5212061	40.14106583	40.45127292	40.61531963	40.61914951	40.86021505	901.0348511	526
Hatfield2020	f30	-23.284181	-45.430636	41	35	15.2	terrestrial	31.25	58.69565217	67.70833333	78.03468208	82.60869565	80.95238095	77.66798419	75.11312217	71.90082645	68.52941176	63.94779772	59.739369	56.32984901	53.98274987	51.22059476	48.94941634	46.90295939	46.30831016	46.03174603	45.16290727	44.26787741	43.12953368	42.18272171	41.57185367	41.18026443	41.11078023	41.34187082	41.71185128	41.98941544	42.18855219	42.1698213	42.53886523	42.79597915	42.80084078	42.85001663	42.82242258	42.67052624	42.48963239	42.45061935	42.31968935	841.3657837	531
Hatfield2020	f31	-23.103159	-45.547237	36	30	404.6	terrestrial	50	59.57446809	55	55.42857143	59.02255639	66.14173228	69.01960784	71.64404223	72.02881152	70.5078125	67.99350122	65.59507524	65.28103044	65.89068826	66.71087533	66.74454829	66.62059433	66.07970343	65.24153248	65.25338685	65.74749316	66.18136439	66.81222707	67.41376291	67.37588652	66.33263536	65.12046525	64.07541322	62.61266675	61.35135135	60.06951759	59.07244079	58.16963039	57.07505713	55.92377796	54.92427215	53.41642555	52.06232814	50.93607917	49.9554764	679.2792969	539
Hatfield2020	f32	-23.545082	-45.715602	33	31	15.4	terrestrial	8.333333333	25.53191489	30	27.42857143	32.20973783	42.01030928	45.66929134	46.98795181	48.67149758	48.64341085	48.7804878	50.27322404	50.46838407	50	48.9380531	47.76177501	46.52609748	45.22783251	44.39200444	43.26633166	42.26475279	41.75140071	41.63809524	41.85353889	42.21146086	42.94661497	43.20765179	43.3587195	43.622142	43.7647588	43.84298829	43.84836187	43.85196234	43.86303775	43.91538781	44.01066165	44.02077151	44.21993805	44.3418323	44.25082676	1092.212158	523
Hatfield2020	f33	-23.401943	-45.284212	44	40	4.5	terrestrial	100	88.63636364	69.79166667	62.42774566	60.86956522	56.38297872	55.33596838	57.07831325	58.15602837	61.55339806	65.44117647	68.97260274	70.32520325	70.48435923	70.37366548	69.90253411	70.03436426	70.10119595	70.30640669	70.23570712	70.05675369	69.54545455	69.01489118	68.36484594	67.75233796	67.19285182	67.22817764	67.43255454	67.89752225	68.0130147	67.61531951	66.9472225	66.22892801	65.63649098	64.74987535	63.68697561	62.93711486	62.66788552	62.42623391	62.24853578	822.6325073	529
Hatfield2020	f34	-23.139543	-45.469243	48	35	18.2	terrestrial	100	95.74468085	79.24528302	67.6300578	62.59541985	56.31578947	49.90403071	45.99092284	41.6969697	36.30136986	31.99356913	30.18480493	28.22014052	27.29113924	25.90149516	24.77600312	23.68603043	22.16049383	21.02933038	20.40150565	20.22805017	20.34497091	20.66869301	21.21848739	21.57750121	21.68062201	21.53335179	21.67290564	21.74801635	21.67060678	21.30819465	21.12201407	20.77825358	20.51665056	20.59822686	20.63392437	20.51662708	20.25521715	20.01070091	19.76980796	639.6270752	537
Hatfield2020	f35	-23.563527	-45.627515	47	44	69.6	terrestrial	43.75	70.21276596	75	80	75.91240876	70.10582011	65.07936508	63.38880484	60.6888361	58.4148728	55.68181818	52.83663705	52.29517722	52.25088518	52.16431095	52.0233463	51.874785	52.20883534	51.66759311	50.90361446	49.52251023	48.14276821	46.60823171	45.22393282	44.25648461	43.64747987	43.07308279	42.76867501	42.98245614	43.02573901	43.40897098	43.4558605	43.41713222	43.17942416	42.94132293	42.8829253	43.00764152	43.09046111	43.02450127	43.04264799	859.3015137	520
Hatfield2020	f4	-23.103998	-45.185928	46	41	78.8	terrestrial	0	0	0	0	1.127819549	2.362204724	2.946954813	4.511278195	6.498194946	8.780487805	11.05691057	13.25136612	14.57845433	15.97573306	16.71826625	17.60124611	18.68739206	20.8	22.76513048	24.19071518	25.14806378	25.67931964	26.10931251	26.83012259	27.12740191	26.94315978	26.92361015	26.39855633	26.10736639	25.83764336	25.78569922	25.70523607	25.28885576	24.7827232	24.42545424	24.24147393	24.15763693	24.08646061	24.15662651	24.18267396	886.166687	536
Hatfield2020	f5	-23.257482	-45.244799	33	31	181.2	terrestrial	0	8.510638298	9.090909091	14.20454545	18.11320755	22.22222222	24.75442043	27.56024096	31.37019231	35.81800581	40.40650407	43.67737526	47.13114754	49.04426559	50.2432552	49.76780186	49.63705496	49.00092223	48.59761177	48.28707177	48.25621153	48.02986313	47.70607272	47.28194372	47.06167259	46.29961206	45.56295064	45.02901354	44.3668753	43.76195298	43.40259466	42.89392889	42.66803393	43.00140499	43.35710731	43.40155258	43.44177065	43.54804646	43.67846864	43.59463412	822.6519775	526
Hatfield2020	f6	-23.16667	-45.459568	36	30	38.3	terrestrial	0	0	2.02020202	4	4.494382022	3.157894737	4.117647059	5.714285714	7.572115385	11.80487805	15.37835639	17.56664388	19.54359274	20.55696203	20.3539823	19.61852861	18.79751209	18.28289067	17.93946126	17.46987952	16.88311688	16.2173372	15.91774562	16.16126205	16.82816537	17.4522673	17.69028144	17.69786027	17.73203322	18.00089948	18.22977107	18.45986341	18.42669401	18.30553117	18.29420061	18.0335581	17.77777778	17.55053173	17.18144137	16.98365244	655.6133423	537
Hatfield2020	f7	-23.184819	-45.430317	35	30	18.1	terrestrial	100	91.4893617	83.96226415	75.14450867	63.46153846	51.31578947	42.77456647	37.85822021	32.33532934	26.97947214	23.36825141	20.67077344	18.86350322	17.83181358	16.88654354	16.04361371	15.60553633	14.73586654	14.11178749	13.27811245	13.00387156	12.78586279	12.67578867	12.48030807	12.46573133	12.39533493	12.44807533	12.64204545	12.84425737	12.85746454	12.75811209	12.66977298	12.33705773	12.12999561	12.03910846	11.94978423	11.89522113	11.96249824	12.12222519	12.31317179	744.515625	537
Hatfield2020	f8	-23.112088	-45.57657	43	30	61.3	terrestrial	100	100	99.01960784	99.42857143	99.63636364	98.1530343	95.30332681	89.5612708	81.11638955	74.53476983	69.37449228	66.09706083	62.71087842	59.05870445	55.3247901	52.33463035	49.2768595	46.35352287	43.05555556	40.98895582	39.24511141	37.50518888	36.06401219	35.58550674	35.23349436	34.86881336	34.57697642	34.21494001	33.58164124	32.75629496	31.84504961	31.19547978	30.42911663	29.60849719	28.8868598	28.16006277	27.35030051	26.43289678	25.76822655	24.94589433	738.6672363	539
Hatfield2020	f9	-23.148813	-45.38136	43	38	103.4	terrestrial	8.333333333	25.53191489	28.30188679	26.85714286	25.37313433	23.62204724	23.65384615	22.92609351	24.34052758	25.26829268	26.8921095	29.69821674	32.16168717	34.24518744	35.59471366	36.20420889	35.77601106	36.16429895	36.52462645	37.34367184	37.66529868	38.1179892	37.85117692	37.06550218	36.4738203	35.8104067	34.91623979	34.11112544	33.73464965	33.56218346	33.30524542	32.95083589	32.53472546	31.91003339	31.48915024	30.84939665	30.35528467	29.98731143	29.55062191	29.36836079	814.5771484	538
Henriques2021	Ailton	-4.351667	-49.586944	13	11	14.74	aquatic	100	100	93.45794393	80.54054054	63.92857143	47.35516373	37.2659176	33.28488372	30.29612756	28.13084112	26.39318885	24.54068241	23.20627803	22.35634959	22.25519288	22.28422619	22.45706737	22.51107829	22.51655629	22.51862533	22.74706138	23.00357569	23.183391	23.27254475	23.05430914	22.94824135	23.06366048	23.24491055	23.2319742	22.96511628	22.73048571	22.73028496	22.73496659	22.81969417	22.67248216	22.53077154	22.48117095	22.48720022	22.60808391	22.65724898	93.1160202	472
Henriques2021	Cornelio	-4.2875	-49.468056	30	30	178.27	aquatic	100	100	100	100	99.64664311	98.48866499	94.57943925	90.44862518	85.82949309	80.97014925	75.77399381	71.93442623	68.10296586	63.85658915	59.53586498	55.2827381	52.49586777	50.48744461	48.07334573	45.81139301	44.00174178	42.56756757	41.43897996	40.35498995	39.50941068	38.80703762	38.37178467	38.06874382	37.60506621	37.01193934	36.2754999	35.43620347	34.5350705	33.74212516	33.02432454	32.39246303	31.99602357	31.58391797	31.13442959	30.76829417	129.8305054	466
Henriques2021	Divisa	-4.206111111	-49.50111111	63	58	2551.45	aquatic	100	100	100	100	100	100	100	99.85486212	99.88439306	99.90680336	99.92254067	99.93451212	99.94397759	99.75786925	99.66244726	99.66542751	99.40515532	98.75849837	98.14077025	98.03498682	97.86678276	97.69429537	97.4863388	97.30408573	97.14770274	96.78663239	96.24817712	95.54841103	94.74896361	93.86964939	92.90114107	92.00986905	91.33190502	90.6922043	89.86288341	89.14414414	88.37837838	87.75468898	87.00243184	86.15824363	109.9711609	467
Henriques2021	Duca	-4.286389	-49.506944	13	9	11.02	aquatic	100	96.15384615	80.58252427	64.67391304	49.64539007	40.4040404	32.59668508	27.18023256	22.32346241	19.27034612	16.47331787	15.29875246	14.49356463	13.33333333	12.25095379	11.11937523	10.11570248	9.391612522	8.90720553	8.905424868	9.324618736	9.974170475	10.40262343	10.84700368	11.05613113	11.23322866	11.57936719	11.99111769	12.19034451	12.51346112	12.98387097	13.5837602	14.14825374	14.55813172	14.88298294	15.0697256	15.25399645	15.27628032	15.24632118	15.18840933	83.87281799	466
Henriques2021	Guariba	-4.1775	-49.544444	10	7	19.5	aquatic	100	100	100	96.17486339	81.20567376	65.4040404	52.99625468	41.63090129	33.75722543	27.54435107	22.92796282	19.65923984	17.7690583	17.45031508	17.46835443	17.24907063	17.47604889	17.80336581	18.04411374	18.2710728	18.5371179	18.70031797	18.70451237	18.81387167	19.1637093	19.5739205	19.98408699	20.30112304	20.47651934	20.48906603	20.86447182	21.37447936	21.88753231	22.52562595	22.99333756	23.684803	24.51182277	25.28495313	25.82069495	26.27541702	120.2388458	470
Henriques2021	Joao-do-Bo	-4.3079	-49.4944	20	12	18.59	aquatic	100	100	93.2038835	77.7173913	68.79432624	59.34343434	48.25046041	40.55232558	34.16856492	29.09260992	24.6130031	21.20814183	18.52266368	16.08695652	14.19491525	13.05803571	12.26040978	11.66568222	11.68831169	11.93563881	11.85185185	11.47736299	10.98961181	10.49548042	10.08039579	9.618952476	9.129568106	8.607719817	8.072316905	7.559767392	7.214105793	7.257375961	7.412026726	7.528779094	7.630681367	7.730953809	7.78085696	7.709414381	7.510715885	7.2446122	114.6711273	466
Henriques2021	Juarez	-4.274722	-49.515556	23	20	91.55	aquatic	100	100	99.08256881	95.6043956	91.03942652	85.82474227	79.40074906	72.81831187	68.72852234	64.88262911	63.33072713	59.76485957	56.57748049	52.96671491	49.10941476	44.19559537	40.1322314	36.48131803	33.44809322	30.63236355	28.15979044	26.10250298	24.89558743	23.91959799	22.84522706	22.15705908	21.29801325	20.35714286	19.54168586	18.77898824	18.12493693	17.50615414	16.90541863	16.36699714	15.99809357	15.73143286	15.55334706	15.40274784	15.31865882	15.33869396	115.8766785	466
Henriques2021	Lobao	-4.306111	-49.627222	16	11	17.09	aquatic	100	100	95.41284404	84.81675393	73.47670251	59.84654731	44.84052533	36.84210526	33.59818388	31.80970149	30.33620016	28.88888889	27.84598214	27.7831094	27.30375427	26.25093353	25.26420079	23.74079529	22.43708609	21.24939701	19.66390223	18.35354941	17.21132898	16.55484737	16.20700341	15.93186373	15.70160329	15.6396352	15.60700299	15.52915767	15.35898213	15.30013255	15.28395941	15.19072425	15.24642289	15.26746193	15.32888194	15.55331315	15.79924461	16.07871809	102.5231323	471
Henriques2021	Lucyana	-4.169167	-49.563056	28	24	98.23	aquatic	100	100	100	96.64804469	90	85.01228501	81.78438662	79.27536232	77.57225434	74.7446611	72.26502311	69.43717277	65.98984772	61.03833091	55.29312526	49.20281795	44.4407677	40.63520332	37.3605948	35.12347159	33.33333333	31.93394349	30.65693431	29.7419571	29.15254237	28.93270467	28.83517067	28.84686689	28.6043298	28.25970117	27.95644722	27.65392278	27.36766937	26.75677945	26.04009826	25.31655054	24.83646189	24.570273	24.42894619	24.39217116	117.8600464	470
Henriques2021	Marcelo	-4.154722	-49.545833	47	42	342.43	aquatic	100	100	100	100	100	100	99.43820225	98.40348331	96.92132269	95.98130841	95.27863777	93.95929087	92.60504202	91.16075765	88.99662732	87.35589438	85.30868273	82.75251034	80.37755916	77.82035928	75.59912854	73.7040715	71.71220401	70.46519411	69.07965971	67.62271689	66.01671309	64.20727946	62.62091202	61.13085622	59.7456344	58.67956744	57.94350887	57.43106927	56.85387911	56.34712109	55.85246251	55.14616732	54.21679038	53.31506849	114.344574	473
Henriques2021	Nivia_B3	-4.293889	-49.623611	15	9	18.3	aquatic	100	98.07692308	92.23300971	86.95652174	76.42857143	62.62626263	49.63235294	40.37900875	31.74061433	26.69811321	22.07591015	18.59099804	15.93959732	13.87814313	12.65340669	11.59851301	10.97883598	10.44864227	10.11652542	10.11532917	9.969525468	10.10744131	10.59252507	11.21338912	12.52125522	13.99629048	15.32429559	16.5433925	17.1257347	17.33089186	17.04121737	16.92760224	16.7468377	16.64286314	16.59395574	16.49917504	16.32798067	15.90939733	15.35705145	14.73363775	125.9084244	471
Henriques2021	Panema	-4.175833	-49.551389	10	9	5.4	aquatic	100	85.10638298	63.30275229	38.94736842	26.52329749	19.02313625	13.8836773	10.58655222	8.476517755	6.954887218	5.873140172	6.540222368	8.351893096	9.744331886	10.77641069	11.8612458	13.2231405	14.7396293	15.9205298	17.05556892	17.80493127	18.25223436	18.50036311	18.53217158	18.70548157	18.94676588	19.17880795	19.60832615	20.37783665	21.18269127	22.00363196	22.89772727	23.97686833	24.74590508	25.58804832	26.29210112	26.73056443	26.74246502	26.62100749	26.50462963	106.1675415	470
Henriques2021	Pedral	-4.378888889	-49.59194444	55	54	1823.35	aquatic	100	100	100	100	100	99.49622166	99.62686567	99.70930233	99.77194983	99.81132075	99.84520124	99.8687664	99.55232233	99.27536232	98.85690093	98.10408922	97.42404227	96.48656628	95.68440561	95.02762431	94.07923378	92.43146603	90.28436019	87.92383498	85.86014851	84.082798	82.5729443	80.74503515	79.60382356	78.41680129	77.14861461	75.77280485	74.40762516	73.17647059	71.55206598	70.18018018	68.92141538	67.96953973	67.10214537	66.47592378	113.7536316	472
Henriques2021	Prefeito	-4.330833	-49.626389	31	28	198.66	aquatic	100	100	100	100	100	100	100	99.41860465	99.20273349	98.31775701	96.36504254	94.68503937	91.42376682	87.44567842	83.34745763	79.30777819	74.66974901	70.59692671	66.97686785	63.35896204	59.67777052	56.00794439	52.64116576	49.45606695	46.64398392	43.91496647	41.70534412	40.13571869	38.8876094	38.2213609	37.61736497	36.88943582	36.09799555	35.32229599	34.77123146	34.29665215	33.72175643	33.18062386	32.53166176	32.05065757	125.5784836	472
Henriques2021	Sidnei	-4.346389	-49.625556	33	30	34.62	aquatic	100	100	100	91.01123596	82.62411348	78.08564232	72.52336449	64.61318052	56.00461894	47.01492537	41.88034188	38.03278689	34.46737312	32.08737864	30	28.3152783	27.45292369	26.81778039	27.1109931	28.1848659	29.15757311	30.2524349	31.4571949	32.40663205	33.50308642	34.58840372	35.96340008	37.2541744	38.64839972	39.68595397	40.66821439	41.35744036	41.92022843	42.71918038	43.59381198	44.42193713	45.04331771	45.5593769	46.1922437	46.92846271	103.8428345	472
Henriques2021	Soro	-4.3086	-49.6199	20	15	7.31	aquatic	100	100	80.37383178	52.17391304	38.57142857	32.2418136	28.57142857	26.75250358	25.456621	25.30345472	23.16034082	20.11795544	17.9844098	16.43238003	15.17067004	14.32291667	14.09706174	13.67395157	13.54941552	13.3797742	13.30715532	13.27240215	13.23743627	12.73640167	12.32220161	11.9799857	11.78419936	11.56076496	11.5601612	11.58484065	11.83240787	12.07761477	12.37636995	12.61238551	12.8986197	13.08818011	13.23393681	13.38407652	13.55466001	13.78659687	115.5874786	471
Henriques2021	Tamarindo	-4.269167	-49.663611	24	20	232.74	aquatic	100	100	100	100	100	100	99.25093633	96.27507163	93.93592677	93.31450094	93.09542281	91.88481675	89.98330551	87.70491803	85.21186441	80.95593727	77.09570957	74.04355503	70.82670906	67.69932757	64.28727352	60.44479746	57.52776261	55.33590216	53.73918418	52.28702115	51.02040816	50.15418774	49.1363427	48.43295638	47.75411325	47.34948883	47.10390305	46.93774679	47.04109154	47.17094402	47.20743737	47.12419181	47.1434969	46.8759506	110.0548477	471
Henriques2021	Tiago_B3	-4.2555	-49.6318	22	18	73.81	aquatic	100	100	99.06542056	96.64804469	95	93.84615385	90.99437148	85.10028653	75.5787037	65.1119403	56.46045419	49.37704918	43.58258929	38.70029098	34.14943014	30.50784167	27.23671179	24.6393877	22.7031333	21.15983705	20.07856831	19.15358633	18.49563953	17.87868633	17.30413325	16.8503937	16.52300756	16.10200813	15.83314128	15.74752262	15.58873978	15.55429329	15.40383757	15.26121283	15.07110511	14.962107	14.77853492	14.59499562	14.39723573	14.23784574	93.50132751	471
Holbech2005	Ankasa	5.253053	-2.603686	101	97	34870	terrestrial	100	95.74468085	97.22222222	97.26775956	97.14285714	97.93814433	98.49906191	98.70875179	98.85583524	98.9729225	98.90625	98.75573019	98.71723369	98.68868383	98.68588385	98.76635514	98.74463165	98.73343152	98.61665337	98.50889851	98.31841013	98.23167097	98.32666424	98.30707342	98.283859	98.16802633	98.17024662	98.17329055	98.2597672	98.31660732	98.33350167	98.2851729	98.30523593	98.32688751	98.37824946	98.34046707	98.30195382	98.28109201	98.26460041	98.27449546	85.61038971	367
Holbech2005	Boin	5.740116	-2.941326	116	113	27770	terrestrial	100	100	100	99.47643979	98.92473118	98.72122762	98.68667917	99.00426743	98.9784336	99.1533396	99.21752739	99.34597776	99.44196429	99.47216891	99.48783611	99.40186916	99.37273027	99.29307806	99.07235622	98.91383056	98.84304737	98.84577114	98.90968563	98.94259819	99.00775194	99.0832259	99.08488064	99.06230722	98.91642651	98.81145327	98.81758464	98.81539045	98.74353948	98.68775236	98.67971049	98.69339941	98.65623889	98.64646465	98.61209278	98.60331788	243.5161133	356
Holbech2005	Bura	5.828244	-2.299964	92	88	10310	terrestrial	100	100	100	100	100	100	100	100	100	100	99.92283951	99.93455497	99.88700565	99.80601358	99.62009287	99.66654316	99.70238095	99.73317521	99.73411327	99.76042166	99.6284965	99.40345993	99.3785414	99.43000838	99.39814815	99.2690268	99.1643454	99.09631097	98.95149211	98.93456737	98.95938573	98.99497487	99.02678571	99.05002102	99.07223852	99.11378145	99.16032164	99.19692266	99.22525291	99.2577721	208.4603729	356
Holbech2005	Cape Three Point	4.828868	-2.047281	81	78	5100	terrestrial	33.33333333	40.42553191	42.20183486	46.03174603	47.79411765	54.24164524	57.59849906	61.19828816	64.24517594	66.94915254	68.75489428	69.65336821	72.0022309	73.6969112	74.79744136	74.93462832	75.47107438	76.55375552	77.34748011	78.15592566	78.96001748	79.49890634	80.33084894	80.92766242	81.65607071	82.24004583	82.66808116	83.0004931	83.21783322	83.39276067	83.52025866	83.77097355	83.88562266	83.90872348	83.70853552	83.71254787	83.64735158	83.69806747	83.71734805	83.6310431	96.20922089	340
Holbech2005	Dadiaso	5.986165	-3.024482	96	92	17120	terrestrial	100	100	100	99.45652174	99.64539007	99.74747475	99.25093633	99.41860465	99.543379	99.62651727	99.69040248	99.73753281	99.71973094	99.75716367	99.70476592	99.73938943	99.70257766	99.67484481	99.65407131	99.54315941	99.54198473	99.56271119	99.50765864	99.5308311	99.56663055	99.60011425	99.57441149	99.6047919	99.63116644	99.6550609	99.65642684	99.66783715	99.67888681	99.68881413	99.69035331	99.69947408	99.68701095	99.6962743	99.68619917	99.69532631	183.500885	357
Holbech2005	Disue	5.900614	-2.979119	72	70	2360	terrestrial	100	95.74468085	93.57798165	90.71038251	92.11469534	92.78350515	91.72932331	89.79885057	87.51431844	84.94825964	83.02034429	80.57553957	78.65105909	77.97101449	77.71646859	76.79372197	76.62037037	76.84830633	76.53006919	76.23286024	76.60550459	76.69516803	76.57215558	76.43803455	76.40692641	76.43521832	76.64765946	76.77777778	77.0888556	77.15889465	77.26951429	77.36099271	77.39921513	77.19858752	76.79949097	76.64940329	76.67329828	76.49794433	76.24879769	76.10484608	130.3442078	356
Holbech2005	Draw	5.206966	-2.343902	102	97	23500	terrestrial	100	100	100	100	100	100	100	100	99.88636364	99.90583804	99.92169146	99.80392157	99.44165271	99.28023033	99.27443449	99.21524664	99.17437252	99.11634757	98.86002121	98.62418537	98.71094603	98.82610426	98.87375114	98.92563371	98.97674419	98.98295373	99.00530504	99.02553349	99.0778098	99.08147828	99.09044972	99.04283548	98.85938335	98.8038076	98.79891823	98.74577544	98.69160208	98.70715777	98.72791519	98.73741995	84.83696747	368
Holbech2005	Ebi	5.102371	-2.37287	95	91	2590	terrestrial	100	100	97.24770642	97.19101124	97.15302491	96.72544081	94.73684211	93.41917024	91.90751445	90.00933707	87.81055901	85.62992126	84.48660714	82.79883382	80.8277027	79.42386831	78.50529101	77.6463631	77.04787234	76.34795111	75.83570024	75.78047326	75.81997085	75.53655265	74.74529176	74.07248245	73.60318514	73.31436348	73.19884726	72.78706199	72.26882264	72.00795982	71.88281529	71.82719785	71.57033979	70.99827237	70.51090741	70.35437057	69.98654967	69.60658737	82.16194153	367
Holbech2005	Fure	5.3888	-2.267661	100	97	15820	terrestrial	75	63.82978723	57.94392523	55.43478261	51.83823529	49.49238579	48.03001876	48.63701578	50.11441648	50.94161959	52.88611544	55.96330275	58.83008357	60.97443319	62.91896479	64.32311144	65.64153439	67.43566992	68.73673036	70.35611165	71.90028428	73.36513616	74.29821363	75.43067403	76.30317092	77.14653692	78.22858658	79.41249074	80.25161588	81.18128907	82	82.80109921	83.47151645	83.95654371	84.48837025	85.01689824	85.61278863	86.1332075	86.6081159	87.0304878	108.5029221	364
Holbech2005	Jema-Assemkrom	5.443597	-2.731199	85	84	6600	terrestrial	100	100	100	98.90710383	98.92473118	99.24242424	99.43714822	99.4269341	99.42726231	99.34640523	99.13995309	98.82044561	98.83008357	98.6414362	98.18565401	98.1682243	98.08454425	98.19846426	98.35194046	98.36577746	98.36137208	98.42911116	98.43351548	98.37412001	98.39034205	98.31163257	98.10369977	97.67958529	97.21133902	96.72378489	96.33222189	95.90676521	95.49670055	95.09836893	94.6344948	94.25632555	93.8605841	93.46273083	93.01357582	92.54741721	104.3085632	363
Holbech2005	Mamiri	5.665789	-2.386691	91	88	4530	terrestrial	100	85.41666667	70.64220183	74.86910995	77.41935484	78.46153846	79.54971857	80.59914408	79.70521542	80.03731343	79.45098039	80.117724	80.16759777	79.6314258	78.75581887	78.32585949	78.42035691	78.44929245	78.58091948	78.69565217	78.45448592	78.13805451	77.93128522	77.49454972	77.19379845	77.26686721	77.22995361	77.39827374	77.75089296	77.82096966	78.11111111	78.41576653	78.67640509	78.73360242	78.5413187	78.62291635	78.55163101	78.55988145	78.55998975	78.55749299	115.6502228	356
Holbech2005	Neung North	5.221018	-2.067219	79	76	4500	terrestrial	100	100	96.07843137	97.19101124	96.79715302	97.03703704	96.9924812	96.76945668	95.61200924	94.98141264	94.74903475	94.76096922	94.30022573	94.32589719	94.39055251	93.88662468	93.61561363	92.99703264	92.66737513	92.75779376	92.44135534	92.26178635	91.96347032	91.81894384	91.88772363	92.02059202	92.10526316	92.1221865	92.19596542	92.17859064	92.2392886	92.16432103	92.21974096	92.06722689	91.97016583	91.8462347	91.47071398	91.13240653	90.83397387	90.51037168	66.9650116	366
Holbech2005	Subri	5.293157	-1.741479	99	97	58790	terrestrial	100	100	100	100	100	100	100	100	100	100	100	100	100	100	99.95780591	99.96276992	99.96694215	99.88123515	99.86712729	99.85604607	99.86925256	99.86030732	99.8720994	99.84922098	99.86113254	99.8714102	99.85374285	99.82677555	99.81564696	99.7848074	99.78805006	99.71523493	99.58001966	99.51227716	99.51598826	99.51175543	99.5089667	99.41267805	99.37247871	99.36631733	162.7449036	378
Holbech2005	Tano Nimri	5.631341	-2.617538	102	99	20590	terrestrial	100	100	100	100	100	99.75308642	99.62476548	99.41944848	99.42329873	99.34944238	99.45945946	99.47609692	99.26677947	99.03053805	99.07212147	99.03309781	99.14021164	99.13972115	99.01726428	98.87263133	98.91091266	98.98568019	99.04988124	99.11148365	99.13673501	99.14175368	99.15119363	99.12161326	99.0781286	99.07447266	99.07023749	99.08857875	99.12468739	99.142641	99.12733042	99.12873667	99.13903515	99.12943717	98.99468528	98.75730994	103.9161224	357
Holbech2005	Yoyo	5.929259	-2.806997	100	98	23570	terrestrial	100	100	100	100	99.63235294	99.23857868	99.25093633	98.56321839	97.48283753	96.88385269	96.51162791	96.78055191	96.96969697	97.00483092	97.07254985	97.00598802	97.09090909	97.24852071	97.08377519	96.96896801	96.87294992	96.64149444	96.66241109	96.64823194	96.68884419	96.8660561	97.02917772	97.1009129	97.11848778	97.03663793	97.09061521	97.11984841	97.12833318	97.08631579	97.11042312	97.07870231	97.17939609	97.20892604	97.19871795	97.15521442	168.5458527	358
Irving2018	IS05	9.134963	98.614524	15	13	9.8	aquatic	0	12.76595745	23.58490566	24.59016393	24.82014388	23.46938776	24.52830189	23.68421053	22.6744186	20.85308057	19.43351692	18.17580965	17.79661017	17.27851199	17.27233861	16.82981928	17.25516322	17.55907867	17.8361007	18.23043267	18.8255993	19.81511254	20.52273146	21.03658537	21.54350883	22.25108225	23.42849484	24.50760409	25.50640279	26.50930055	27.5935938	28.5960544	29.18991899	29.51474462	29.99439058	30.27063907	30.59964093	31.02696813	31.82112348	32.73710738	85	397
Irving2018	IS06	9.147782	98.621565	39	35	49.8	aquatic	100	100	94.49541284	89.07103825	88.0866426	83.24742268	77.31568998	68.83116883	61.88811189	56.32183908	50.70866142	47.19841793	45.11235955	43.08744504	42.6363246	42.55079007	42.62404262	41.82850314	40.99812181	40.92786009	41.29046466	42.06730769	42.55475796	42.44018327	42.3707637	42.2927181	42.30512101	42.60782847	43.09862439	43.49766025	43.60044802	43.47742739	43.18181818	42.66405984	42.33050168	42.21246309	42.07050039	42.15552524	42.12807245	42.16089976	158.9182129	397
Irving2018	IS07	9.125912	98.630154	6	4	1.5	aquatic	100	68.08510638	36.69724771	22.75132275	19.85294118	23.45360825	26.07879925	27.25968436	28.19332566	29.1706387	30.68450039	31.53745072	32.82743114	34.40860215	37.1293511	39.43609023	40.63957362	42.27908361	43.62903226	45.13467605	46.26898525	46.91876751	47.48254318	47.59158752	47.98500469	48.38430467	48.72309132	48.63715929	48.62470862	48.56925253	48.66653094	48.57935521	48.64596498	48.77178071	48.75430586	48.57597334	48.51378518	48.6694869	48.99715321	49.37588391	85	397
Irving2018	IS39	9.147417	98.634701	7	4	0.8	aquatic	75	48.93617021	22.77227723	14.75409836	11.43911439	11.64556962	12.99435028	15.62043796	19.15137615	22.60208927	24.70771629	27.1152565	28.93401015	30.06856024	31.37003841	33.03167421	33.95721925	34.7242921	35.50120935	37.22114452	39.133304	41.22260205	43.5412844	45.42682927	47.47584917	49.13980049	50.17416935	50.41229385	51.16360251	51.93123708	52.84635789	53.76230997	54.64958961	55.92127587	57.11994869	58.13125189	58.94653636	59.73177207	60.58705631	61.31076923	93.22198486	397
Irving2018	IS41	9.132788	98.602234	8	7	0.8	aquatic	83.33333333	50	33.33333333	28.26086957	30.03663004	35.18987342	39.43396226	41.60583942	42.43119266	43.16888046	43.22429907	43.44644045	44.10603497	43.59099804	43.17406143	43.77358491	44.87479132	46.03458557	46.83136412	47.17575758	47.99735915	49.00462497	49.66887417	50.62648154	51.50334943	52.07579922	52.6054923	53.28930974	54.16036309	54.6127067	54.61499235	54.55328104	54.39213564	54.15606446	54.07032755	54.08457108	54.18043385	54.8011441	55.49880391	56.18461538	107.9792709	397
Irving2018	ISX01	9.126772	98.619003	28	24	20.8	aquatic	100	97.87234043	86.11111111	72.88135593	64.28571429	57.67326733	52.0754717	45.94992636	39.55916473	35.79439252	32.49409913	28.6090969	26.29482072	25.06106497	24.11739685	23.62471741	22.98657718	22.68380155	22.475221	22.37509051	22.34464522	21.83537935	21.34314627	21.78686033	22.5398313	23.47763348	24.46651456	25.0311643	25.43829096	25.79170748	25.91911765	26.20940703	26.78426784	27.36913549	28.18087068	29.20333839	30.40137862	31.70930866	32.89124668	33.87513853	144.2450104	397
Irving2018	ISX02	9.148764	98.613428	16	11	8.2	aquatic	100	82.69230769	68.62745098	58.98876404	48.21428571	36.36363636	27.16981132	20.93023256	16.91772885	15.94746717	17.04280156	19.80066445	24.67605634	29.29095355	32.28144989	33.2083958	33.32220367	32.86567164	33.07486631	33.50278383	34.09792678	34.65943339	35.25841457	35.5619499	35.90023383	35.84960231	36.02734218	36.32622522	36.9909239	37.52852951	38.25989392	39.03794557	39.79288609	40.75362811	41.72621437	42.79975747	43.84969105	44.84708126	45.91011962	46.7355855	129.9461212	397
Irving2018	ISX03	9.082116	98.656424	30	26	19.9	aquatic	93.75	75	66.66666667	59.88700565	57.5	53.46534653	48.67924528	41.67893962	36.07888631	32.36669785	30.21243116	27.64976959	26.94712905	26.61132813	26.49936197	25.96081387	25.03342246	24.92528392	25.95072309	27.0525551	27.35682819	28.48228663	29.21265636	29.56771361	30.01717945	30.65935651	31.18625872	31.77115792	32.22622227	32.76387378	33.39119779	34.00383142	34.44024478	34.54576358	34.72266752	35.06601912	35.46766205	36.07103974	36.79715302	37.51921776	134.8033752	397
Irving2018	ISX04	9.042945	98.653713	25	21	20.9	aquatic	100	82.69230769	70.58823529	57.60869565	47.5	40.65656566	36.15819209	32.11678832	28.62108922	25.78199052	23.14886984	21.15768463	18.43291995	16.12903226	14.16382253	12.5188537	11.1481976	10.19677996	9.589041096	9.097525473	8.386528726	7.696945338	7.086324314	6.736628301	6.511917744	6.681127983	7.00508974	7.329842932	7.575052362	7.901610797	7.935536516	7.776288067	7.583408476	7.55069144	7.670727797	8.221565507	9.108541053	9.757592265	10.30001293	10.76856809	137.7133484	400
Irving2018	ISY01	9.166605	98.611407	38	35	12.5	aquatic	100	88.46153846	83.33333333	71.59090909	66.07142857	61.30653266	60	57.62962963	53.95348837	51.73383318	50.62695925	49.40159574	48.57630979	48	48.16865417	49.94384126	51.22771611	53.50851	55.93674618	58.25078521	59.83642794	61.36638452	62.96500921	64.44256757	65.78783151	66.84986983	68.01825994	69.2096734	70.26022305	71.17557584	71.68114461	72.4511307	73.11673117	73.60922659	74.14747653	74.42107661	74.72196312	74.81113455	74.89501906	74.85826966	160.5332794	397
Irving2018	ISY02	9.14571	98.62875	22	18	14.3	aquatic	100	92.15686275	86.45833333	77.40112994	67.02508961	59.85037406	53.32068311	48.00590842	42.20930233	39.2120075	39.08313908	40	39.87485779	40.7804878	41.0813112	39.90963855	38.27783384	36.74932776	35.57640751	35.34524384	35.42768959	35.26686808	35.1988218	35.77702703	37.44149766	39.06363241	39.96242619	40.77258567	41.50110375	42.31439147	42.95199183	43.73742214	44.79035451	45.90150038	46.66613175	47.4982917	48.42807924	49.42505273	50.29715762	50.96444198	143.5102539	397
Irving2018	ISY05	9.074364	98.568541	16	14	14.8	aquatic	100	98.07692308	87.25490196	73.03370787	61.78571429	52.02020202	42.26415094	34.93449782	28.91986063	23.4521576	19.79734996	17.68617021	16.48725212	15.94132029	16.7662116	19.74522293	22.77889112	26.13365155	29.75935829	33.07506053	35.67174057	37.96705504	39.95954395	41.94256757	44.16393954	46.5210473	48.6442953	50.7605985	52.65301373	54.48815475	56.07915137	57.59317812	59.10154843	60.16467193	61.00851132	61.96286472	62.61044465	63.34786162	63.95318764	64.50858514	136.5915985	397
Irving2018	ISY06	9.062383	98.622297	23	20	43.6	aquatic	100	100	92.66055046	80.33707865	69.28571429	65.72164948	62.03007519	60.26200873	56.44599303	52.20243674	49.68553459	47.39617666	44.38138479	40.83129584	38.34394904	36.10692771	35.02165945	33.98087268	33.44051447	32.89569657	31.72611185	30.42604502	29.58601656	28.73310811	27.84810127	26.73881674	25.82550336	24.94390426	24.2582897	23.745783	23.17954985	22.784325	22.32922329	21.9153637	21.73773645	21.64541591	21.64296998	21.93495714	22.30993206	22.61158244	152.7351074	397
Irving2018	ISY07	9.135229	98.666652	38	35	35.4	aquatic	100	100	94.05940594	85.24590164	78.30882353	75.82697201	73.20754717	71.92982456	71.11622555	70.77798861	69.10377358	67.15135492	65.87704456	66.37254902	66.92274861	67.88541274	68.94015379	69.37742032	69.81182796	70.59393939	71.02310231	71.6613033	72.05963556	72.13753388	72.5625	73.09468822	73.93168118	74.41569804	75.03199535	75.82417582	76.71190938	77.57697456	78.21067821	78.95317272	79.57351291	80.3926027	81.14495044	81.89185508	82.52427184	83.10153846	171.2703857	397
Irving2018	ISY08	9.134511	98.674047	31	29	11.8	aquatic	100	86.53846154	78.43137255	77.96610169	74.64285714	65.58603491	60.22727273	59.34718101	58.53658537	57.87992495	56.885759	56.13802256	57.67918089	59.53193564	60.749255	60.83863721	61.42473118	62.72401434	63.71918542	64.67889908	65.37781706	66.59951652	67.81968721	68.65822785	69.51846657	70.76522494	72.06711409	73.37322364	74.49157467	75.51353114	76.30045989	77.07195554	77.9337653	78.81255301	79.6532627	80.45558087	81.17376955	81.7884851	82.41033926	82.95580451	141.2070465	394
Irving2018	ISY09	9.130434	98.674604	17	15	6.1	aquatic	100	92.30769231	68.62745098	51.08695652	41.54411765	38.38383838	39.62264151	40.4379562	41.06728538	40.60721063	42.05607477	44.37791084	48.56175973	52.24828935	55.01493811	57.11052433	58.42509176	59.85684462	61.03198065	62.69090909	64.56866197	66.31832797	67.81376518	69.15523955	70.47826764	71.38105568	72.11358157	73.05247414	73.83917142	74.63271303	75.36453554	76.10839797	76.8599513	77.49215237	78.13401731	78.77111902	79.40669444	79.94007899	80.53795422	81.00424589	124.7695389	394
Irving2018	ISY10	9.128603	98.668328	7	6	1.8	aquatic	93.75	57.44680851	28.43137255	20.33898305	18.63799283	24.36548223	28.16635161	32.05317578	36.22685185	38.87323944	43.59375	46.56992084	47.04545455	48.21864324	50.65929392	53.01204819	55.49983283	56.64774425	57.91164659	59.10411622	60.15848558	61.74280539	63.42047128	65.05149418	66.40112465	67.68187067	68.98819109	70.08973081	71.26770374	72.44831338	73.5645079	74.65274452	75.57595392	76.44063481	77.25232446	78.0384119	78.85706081	79.5236475	80.17085167	80.75241672	116.5739441	397
Irving2018	ISY11	9.110775	98.626758	36	33	19.1	aquatic	100	100	99.01960784	86.33879781	74.35897436	62.78481013	55.8490566	50.14619883	41.97247706	36.121673	30.78721746	27.15803453	24.16713721	22.97097885	22.44985062	22.51033446	22.85618952	24.00119261	25.37593985	26.44207465	26.9434629	27.95979899	29.5834098	31	32.32590746	33.01055066	33.66813982	34.22793659	34.86451913	35.83840139	36.85122871	38.18129662	39.8665705	41.5839905	43.13819963	44.70713041	45.93507613	47.09809264	48.36415363	49.51713108	182.3305664	397
Irving2018	ISY12	9.081827	98.604726	17	14	9.3	aquatic	100	78.84615385	63.36633663	48.36956522	40.07352941	33.08080808	29.31034483	23.97660819	19.88505747	17.30038023	15.44461778	14.56117021	15.18058691	16.29158513	18.5659411	21.41247183	25.60080107	29.50134368	32.35767991	34.83636364	36.64459161	37.68086817	38.50542978	39.62392004	40.4517134	41.17987276	42.28502545	43.19003115	43.68310842	44.24143556	44.8965025	45.53451903	46.10530112	46.45462256	46.34224685	46.37121212	46.54219031	47.01314624	47.59164673	48.18506214	133.3377228	397
Irving2018	ISY14	9.128988	98.632277	19	16	4.1	aquatic	87.5	76.59574468	51.96078431	40.6779661	40.14336918	42.63959391	43.31450094	45.90643275	48.95591647	50.46904315	51.20999219	51.41727093	52.41340148	52.85505124	52.69868253	52.91682349	53.57620321	55.09411413	56.3018464	57.54054708	58.3150022	58.65888039	59.01398087	58.88907648	58.67871611	58.61271676	58.26401932	57.94986906	57.23409196	56.74646355	56.07915137	55.63326308	55.09855099	54.56706282	53.97067073	53.73111668	53.46499102	53.13329251	52.86731392	52.85503323	125.2956619	397
Irving2018	ISY15	9.072106	98.589533	11	8	2.7	aquatic	68.75	58.69565217	43.75	33.33333333	22.14285714	19.90049751	22.24334601	23.66863905	24.88372093	26.21722846	26.70807453	27.80713342	28.57142857	29.42898975	30.22165388	32.22891566	33.72562206	35.81242533	37.9051701	39.91312741	42.48236332	44.37286088	46.11418048	47.63513514	48.70877411	49.67386578	50.86565562	51.83846441	52.50261294	53.08144599	53.68270508	54.43135	55.12059035	56.05289929	56.88176353	57.37816912	58.00430725	58.68218637	59.36084875	59.89397115	106.072052	397
Irving2018	ISY16	9.099869	98.635581	16	14	9.1	aquatic	100	80.76923077	60.78431373	52.7173913	44.60431655	36.86868687	31.45009416	27.11370262	23.29084589	20.66350711	19.22178988	18.94946809	20.19176537	21.89638319	23.28358209	24.56799399	25.63417891	26.78997613	28.01504163	29.48873274	30.97969991	32.79775055	35.10579577	37.05334462	38.88456146	40.56985826	41.97134057	43.26851159	44.05399116	44.62459195	45.44620092	45.96666028	46.54643823	47.12019679	47.53914091	47.9469697	48.38709677	49.00905809	49.74143504	50.27379561	113.1438522	397
Irving2018	ISY17	9.154316	98.635796	10	8	0.8	aquatic	25	19.14893617	8.737864078	5.084745763	3.558718861	5.076142132	9.039548023	9.941520468	10.23255814	12.75797373	15.24628616	17.02970297	20.99322799	24.7679531	27.42004264	29.78162651	32.73213093	35.71642238	37.73080011	39.69447139	41.41725352	43.28178349	45.38928769	47.24902658	49.57037963	51.73110214	53.3136571	54.41964842	55.58399255	56.79791168	57.90064266	58.87197166	60.08282319	61.26951799	62.5400641	63.65221346	64.6535009	65.83356034	66.96653938	67.96528804	104.203949	397
Jensen2005	CH	-9.956138	39.445869	57	46	600	terrestrial	100	100	100	100	100	100	99.62049336	99.7037037	99.76662777	99.81114259	99.76284585	99.79811575	99.65733866	99.55752212	99.35539321	99.28030303	99.22139472	99.12808178	98.97491233	98.8004896	98.57333928	98.43845062	98.27713968	98.26146242	98.28481511	98.17731117	98.06782867	98.04167713	97.74621434	97.48213304	97.09906388	96.64416586	96.1206505	95.52737555	95.10319709	94.66523999	94.22868301	93.5430691	93.11561071	92.40168714	367.8569641	351
Jensen2005	KI	-8.330962	39.180025	54	43	600	terrestrial	37.5	42.55319149	53.92156863	51.70454545	56.63082437	63.35877863	67.87072243	70.3264095	72.46207701	74.22096317	75.01976285	75.3866846	75.68493151	75.30742745	75.41899441	75.18939394	75.39763113	75.46602526	75.6137038	76.03427173	76.10875864	76.74371452	77.61719474	77.95772247	78.36349331	78.59122065	79.07322345	79.84184762	80.4342723	80.82884467	81.29178237	81.71825282	82.0221657	82.3463974	82.55098737	82.80342403	83.25137402	83.61151178	83.81344307	83.82133995	94.96635437	354
Jensen2005	LI	-10.030307	39.492255	72	58	400	terrestrial	100	100	99.01960784	99.43820225	99.64157706	99.74619289	99.80769231	99.11894273	98.48130841	98	97.95758052	97.92919172	97.54145226	97.14847591	96.7755804	96.4952381	96.56565657	96.59843468	96.61888017	96.74259123	96.6436986	96.44814289	96.31413225	96.02456919	95.53698155	94.56585082	93.29910835	91.50943396	89.69483568	88.33992095	86.6940874	85.19876496	83.55866074	81.61796212	79.11315726	76.91073066	75.10133179	73.96319692	72.97685034	71.98412206	221.9264221	349
Jensen2005	MA	-8.151356	38.782113	43	37	2200	terrestrial	100	100	100	100	100	100	99.81060606	99.85163205	99.88331389	99.71698113	99.68329375	99.73226238	99.65714286	99.60707269	99.52688172	99.46949602	99.45927678	99.36804093	99.37921727	99.31490091	99.2439404	99.27022096	99.33246801	99.35230953	99.40063091	99.32885906	99.36495068	99.3220339	99.28395352	99.27448609	99.24912569	99.22876699	99.23719579	99.26313084	99.23942067	99.26639156	99.30590702	99.33392845	99.3272371	99.22456576	165.2811279	368
Jensen2005	MB	-9.488838	39.245968	65	50	500	terrestrial	100	100	100	100	99.62962963	99.74619289	99.42084942	99.56076135	99.64994166	99.71428571	99.76452119	99.7995992	99.54597049	99.55445545	99.52769429	99.352874	99.1593813	99.06682721	98.8372093	98.36025453	97.24811363	96.47915824	95.82095097	95.39720423	95.2268431	95.25334886	95.34224382	95.59526806	95.68328446	95.81502636	95.93788564	96.03673272	96.1615245	96.24485597	96.34865498	96.32971402	96.31666546	96.32352941	96.33422477	96.40042202	370.767395	340
Jensen2005	MK	-10.299437	39.477467	38	28	600	terrestrial	91.66666667	80.85106383	70.75471698	66.66666667	64.02877698	59.74025974	58.90151515	60.44117647	60.98130841	58.05529075	55.54675119	53.40453939	52.39726027	50.63913471	48.66264021	47.85903751	47.37550471	47.06766917	46.91391446	47.06457926	45.96935376	44.91284961	44.25500371	43.82156896	43.44133375	42.81554811	41.66779294	40.72722698	39.79352417	39.14379802	38.68312757	38.27422939	38.14067612	38.10338925	38.09793148	37.95687414	37.59050101	37.19428414	36.74494455	36.4742396	273.7714539	343
Jensen2005	MT	-9.021351	39.166234	52	45	300	terrestrial	100	100	100	98.86363636	96.67896679	95.91836735	95.26515152	94.72140762	95.3271028	95.71428571	95.96199525	96.12817089	95.77142857	95.64571994	95.40378007	95.4149299	95.32616005	95.15352197	94.86208761	94.81535828	94.40248778	93.81464206	93.66994617	93.72863978	93.75982395	93.69539895	93.57191087	93.47169811	93.35914584	93.33772363	93.32785031	93.16578057	92.91882556	92.65285152	92.46060606	92.35474006	92.29210393	92.3135046	92.27507014	92.21029111	318.9700012	344
Jensen2005	ND	-9.602656	39.637713	55	45	1400	terrestrial	100	100	100	100	100	100	100	100	100	99.90557129	99.84164687	99.73279893	99.77129788	99.75417896	99.78411054	99.77281333	99.72982101	99.7593985	99.72951041	99.65770171	99.64420725	99.67525878	99.66648138	99.69230769	99.71684757	99.70824216	99.66216216	99.66050547	99.63610752	99.6377607	99.58847737	99.56580471	99.53627932	99.53771081	99.55512416	99.5642535	99.55822711	99.48496086	99.33450773	99.21196327	144.6709595	339
Jensen2005	RL	-9.73795	39.544803	47	42	600	terrestrial	100	100	100	100	100	100	99.81024668	99.85141159	99.88317757	99.90566038	99.84164687	99.7993311	99.77142857	99.75429975	99.74193548	99.6952381	99.62800135	99.6692724	99.70326409	99.70624235	99.64412811	99.53365775	99.33271548	98.63690578	97.9649787	97.03908985	95.55525534	94.37539234	93.00633654	91.6217702	90.10593438	88.63285769	87.17413026	85.39845758	83.92683716	82.37811401	80.83152567	79.16895604	77.46212121	75.84496124	359.4478455	343
Jensen2005	RO	-10.115076	39.18896	82	66	2500	terrestrial	100	97.87234043	99.08256881	98.35164835	98.52941176	98.70801034	99.05482042	99.12917271	98.82766706	98.74759152	98.89328063	99.07038513	99.09039227	99.20477137	99.2224622	99.01664145	98.86020784	98.58091787	98.39760999	98.1427175	97.96144472	97.65467044	97.52096925	97.13065756	96.52351738	96.33986928	96.36708689	96.42362423	96.34847951	96.44030668	96.54747226	96.71084454	96.84516774	96.93702943	97.01179131	97.0234907	96.84622635	96.53373601	96.09721136	95.5875062	878.5586548	337
Jensen2005	RU	-9.384253	39.325233	79	62	1000	terrestrial	58.33333333	70.21276596	82.0754717	77.47252747	80	80.77922078	81.40417457	81.02941176	81.16959064	80.66666667	80.68091845	81.70894526	82.31253578	83.18496538	83.51316357	83.63016294	83.42857143	83.7398374	83.72093023	83.9608802	84.61880418	85.12061626	85.58692422	85.8411614	86.17221873	86.56086197	86.69997299	87.08338574	87.52640225	87.92933172	88.46391117	89.01024551	89.53921658	89.86388152	90.02828283	90.18888124	90.3186097	90.38197307	90.37708768	90.3171746	453.5748901	341
Jensen2020	Iwonde	-7.941067	36.629705	8	7	110	terrestrial	100	100	100	99.43820225	99.28825623	99.49367089	99.62476548	99.70930233	99.65277778	99.71962617	99.6121024	99.54007884	99.49494949	99.27184466	99.32346723	99.18002236	98.77402253	98.48844102	98.21523708	97.64536281	96.53964082	95.38461538	93.84953322	91.93683857	89.95348837	88.1010478	86.43390192	84.95290035	83.45847291	82.15982721	80.93598055	79.92582731	78.86680988	77.70850885	76.70753065	75.9939759	75.3136584	74.8511502	74.44801027	74.08471365	1436.764526	469
Jensen2020	Iyondo	-8.026966	36.132148	61	54	2300	terrestrial	100	100	100	93.25842697	87.58865248	85.56962025	85.55347092	85.1744186	84.39306358	84.09728718	83.16524438	81.91978961	80.85345312	79.35891209	78.35095137	77.29306488	75.72043723	74.77771191	73.78097522	73.54854252	73.65661861	73.65161806	73.47125595	73.59314631	73.44282615	73.47202296	73.53411514	73.29862402	73.17777521	73.15544993	73.40964344	73.64466426	73.98818052	74.27969671	74.70148066	75.15439072	75.73985595	76.16534741	76.40745501	76.72203224	1656.040894	509
Jensen2020	Kiranzi-Kitungulu	-8.12607	36.063284	40	34	440	terrestrial	100	97.87234043	99.08256881	98.36065574	98.92086331	99.22879177	99.43396226	99.42528736	99.42594719	99.15730337	98.82260597	98.81967213	98.43400447	98.24902724	97.61600681	96.77902622	96.62139781	96.33894302	96.29333333	96.13152805	95.84063047	95.39565477	94.79261831	94.35673497	93.7849596	93.40028694	92.95774648	92.34674923	91.85724186	91.21021866	90.47088608	89.58669834	88.70592447	87.96116505	87.22709163	86.18950854	85.1463988	84.24898512	83.19176319	82.34610918	1750.722534	511
Jensen2020	Kisinga-Rugaro	-7.805292	35.983662	55	48	940	terrestrial	100	90.38461538	82.35294118	76.08695652	74.08759124	73.73737374	75	77.8425656	80.3652968	82.26415094	84.92618493	86.53846154	87.76655443	88.49514563	89.3129771	89.38714499	89.69414894	89.90228013	89.94666667	89.97590361	90.11780105	89.99000999	90.09864815	90.2205016	90.25450031	90.19186712	90.18118838	90.08540661	89.96295439	89.60380006	89.49076892	89.59125475	89.85779447	90.07343631	90.18936983	90.25401372	90.38996222	90.5472973	90.63583815	90.86799829	2153.545654	496
Jensen2020	Kitemele	-8.166727	36.038002	31	26	120	terrestrial	100	100	98.16513761	94.2408377	91.39784946	87.91773779	85.74108818	85.85714286	85.89449541	86.06403013	86.02825746	86.2565445	85.96196868	85.90864917	85.67764002	84.91766467	83.80794702	82.37898465	80.72513996	79.327853	77.61977685	76.58896194	75.42357442	73.79032258	72.57763975	71.15577889	69.25734024	67.66815035	65.86182994	64.26328895	62.57973069	60.96495394	59.8173516	58.637017	57.60159363	56.53843258	55.67744693	55.08422975	54.51444752	53.92558196	1631.861938	511
Jensen2020	Mwanihana	-7.794822	36.875065	67	59	6940	terrestrial	100	95.83333333	97.24770642	97.36842105	96.05734767	96.65809769	96.81050657	96.41319943	95.52238806	95.08970727	95.44740973	95.60943644	95.85898153	96.11084103	96.23931624	96.25468165	96.52202716	96.45808737	96.42952305	96.39748549	96.10588493	95.95456357	95.77336491	95.64705882	95.79127194	95.92305484	95.88204038	95.89991329	95.80734581	95.86669552	95.90968918	96.0490075	96.14179572	96.26689189	96.38247012	96.46996839	96.43060701	96.38700947	96.23552124	96.08190709	665.0800781	473
Jensen2020	Ndundulu-Luhombero	-7.75582	36.567358	70	62	16110	terrestrial	41.66666667	48.93617021	65.42056075	74.45652174	80.74074074	86.73469388	89.83050847	91.77489177	93.34862385	94.51795841	94.81132075	95.27559055	95.02793296	95.01210654	95.240119	95.13290902	95.0928382	95.35227946	95.6	95.82730342	95.82056893	95.7328016	95.81811541	95.9407108	95.90697674	95.79566652	95.81172716	95.65647816	95.55658412	95.36946879	95.0698522	94.84477357	94.67048198	94.38913264	94.32488443	94.3143309	94.30262407	94.13277391	94.14449158	94.19350895	1948.773926	493
Jensen2020	Nyumbanitu	-7.832028	36.375128	69	61	2790	terrestrial	58.33333333	65.95744681	55.88235294	62.5	66.66666667	69.6969697	72.2326454	75.0728863	76.71232877	78.6389414	80	80.8678501	81.3587872	81.88861985	82.71762208	83.15907394	82.85903375	82.75964392	82.73381295	82.6746988	82.44575937	81.82181382	81.94114421	82.21137664	82.56012413	83.34289813	83.74449927	83.65301324	83.36035201	83.05432552	83.02097052	82.80224484	82.78666548	82.85641935	83.10912998	83.34588164	83.29292641	83.33108017	83.33547558	83.31908136	1724.562256	497
Jensen2020	Ukami	-7.888505	36.406777	58	52	500	terrestrial	100	100	100	99.47643979	98.2078853	96.9151671	97.16981132	95.98278336	95.12761021	94.94382022	94.97645212	94.69200524	94.68382764	94.84435798	94.82684908	95.05432746	94.89897317	94.77567887	94.40298507	94.09915357	93.73905429	93.34528791	92.80247813	91.96773651	91.16185151	90.41469364	89.31703428	88.06451613	87.03489716	86.36363636	85.45380875	84.81710214	84.25528106	83.95405793	83.6746076	83.19283456	82.84167023	82.01433983	81.23954177	80.28849092	1637.129517	498
Jensen2020	Ulongambi	-8.058763	35.918063	57	50	1600	terrestrial	100	100	100	99.45054945	99.63235294	99.74226804	98.87218045	98.85550787	98.62068966	98.77589454	98.58934169	98.6265533	97.70949721	95.98646035	94.30272109	92.58982036	91.32450331	90.43965772	89.60935424	88.74909267	88.13225312	87.61961722	86.88105244	86.32147074	85.50792171	84.91026561	84.1440723	83.59539433	82.98808008	82.27080853	81.56588676	80.75826682	79.93920973	79.43609657	78.7661406	78.24614227	77.64161026	76.95220066	76.44976508	75.82242876	2030.481201	511
Jensen2020	Uzungwa Scarp	-8.417313	35.961941	67	59	7500	terrestrial	100	100	98.13084112	98.36956522	98.56630824	98.73417722	98.87218045	98.39650146	98.51258581	98.39015152	98.29457364	98.15789474	97.97979798	97.56572541	97.66255844	97.56371814	97.51655629	97.68683274	97.60255727	97.56743738	97.41511501	97.34901335	97.25877193	97.26096454	97.25496278	97.20269689	97.00159915	96.9209843	96.7805443	96.63066955	96.55556681	96.35793077	96.1500582	96.04186007	95.9123506	95.67148449	95.45811052	95.3850318	95.30266033	95.2610982	1232.255005	492
Jyothi2015	Bagavathy Kavu	12.2644	75.13661111	23	12	1.92	terrestrial	58.33333333	36.53846154	27	18.13186813	15.49815498	17.51269036	18.33976834	18.71345029	18.7427241	20	19.79655712	18.86287625	19.06108597	18.90424482	18.72048089	19.11820601	18.91801075	19.19951851	19.87041037	19.38476563	19.14799201	19.41354904	19.70287837	19.88752556	19.93073048	19.72056469	19.72761597	19.76100629	19.72160487	19.75417032	19.78247486	19.79911145	19.33260791	19.13252186	18.89731999	18.53833805	18.14303276	17.79393607	17.45762712	17.18711276	19.56796074	341
Jyothi2015	Cheemeni Kavu	12.23908333	75.23908333	55	28	4	terrestrial	75	73.07692308	62	52.45901639	46.86346863	38.5786802	35.52123552	34.06432749	33.17811409	34.72882969	35.60250391	37.14094856	37.99546999	38.45014808	38.02575107	37.87072243	38.60887097	39.45230214	39.7082658	39.50707662	39.68500444	40.3437816	40.99517267	41.71779141	41.89231738	42.15429403	41.93635383	41.48427673	41.20744121	41.42245637	41.72824302	42.31772091	42.60972071	42.92816732	43.33467905	43.69792861	44.21060244	44.82971711	45.14699172	45.55197621	89.24840546	341
Jyothi2015	Edapara Kavu	11.98783333	75.33852778	36	19	2.8	terrestrial	6.25	5.882352941	14.58333333	9.714285714	9.677419355	9.319899244	9.090909091	12.05357143	12.96728972	12.18130312	11.32075472	10.7599193	10.96516276	10.70726916	10.95421481	12.0486507	12.82051282	13.43731254	13.83952612	14.23001949	14.69933185	16.03238866	17.13280237	18.53360489	19.90857503	20.78054463	21.58477322	22.65948114	23.57704495	24.29968142	24.92029209	25.31560181	25.72956317	26.09626584	26.75509544	27.57672927	28.12432237	28.2811642	28.20211516	28.11085622	30.50250053	339
Jyothi2015	Edayilakadu	12.13631111	75.15663333	31	12	6.4	terrestrial	81.25	61.70212766	47.05882353	30.50847458	20.07168459	16.49746193	14.61100569	12.88888889	11.42191142	9.322033898	8.148734177	8.3500334	8.04335425	8.00982801	7.609630267	6.893939394	6.554054054	5.889423077	5.284443246	4.915627293	4.512113803	4.358402595	4.277777778	4.176610979	4.104418934	4.125965884	4.348413234	4.629281144	4.878620851	4.979708237	4.994861254	4.991327809	5.062142792	5.18125855	5.272947837	5.368871239	5.440751445	5.522777168	5.573300306	5.642710982	8.915455818	334
Jyothi2015	Iriveri Kavu	11.86025	75.47761111	36	21	2.12	terrestrial	100	100	92.07920792	88.52459016	85.18518519	82.74111675	81.11753372	79.23976608	79.6037296	79.63843958	79.18622848	78.02271209	75.45351474	74.11067194	72.28657229	71.72177879	72.22035606	71.60048135	70.64220183	70.07566512	70.26187306	69.84833165	69.65478842	70.03407155	70.06770587	69.52408674	68.80313048	68.9065056	68.94010295	68.86864918	68.90644235	68.60757049	68.09070295	67.81215186	67.54662146	67.18642513	67.12952918	66.92043896	66.53630557	66.26394052	30.52006912	339
Jyothi2015	Kammadam Kavu	12.31138889	75.3155	44	29	24.4	terrestrial	100	100	100	97.71428571	97.84946237	98.49246231	98.64864865	98.80952381	97.07943925	95.08970727	94.26100629	92.86195286	92.16695254	91.46221786	90.80017116	90.41825095	89.73666442	89.10237166	88.77221325	88.4502924	88.15144766	87.41400243	86.51851852	85.6245757	84.99605989	84.49657584	84.66522678	84.83822423	84.97130139	85.2043058	85.5482411	85.9001542	86.36816822	86.74544053	86.92065033	86.89413022	86.95526487	87.09633185	87.02180441	86.87244329	94.61896515	350
Jyothi2015	Karakka Kavu	12.1895	75.16688889	40	18	3.05	terrestrial	6.25	10.63829787	10.78431373	8.474576271	10.07194245	10.71428571	9.867172676	12.27810651	14.95327103	19.39736347	21.18577075	22.91249165	23.50256703	23.62475442	23.21968062	23.65632097	23.94461331	23.47460174	23.05413412	22.62399218	22.27403953	21.73560422	21.28171884	21.2675094	21.35220126	20.9536308	20.50797082	20.06273526	19.72789116	19.36368623	19.19160753	19.415791	19.69476744	20.0855432	20.56921087	20.86166068	21.33246528	21.62366182	21.72807304	21.69384339	11.7993021	334
Jyothi2015	Kudakolangara Kavu	12.19607778	75.21756667	37	23	3.4	terrestrial	66.66666667	57.44680851	63.36633663	57.69230769	57.19557196	59.18367347	60.60606061	62.51830161	59.22897196	55.18553758	50.15822785	46.32843792	44.80408859	43.99406822	43.79562044	44.84457923	45.04201681	45.09626955	45.80070213	46.27230506	45.9831336	45.09090909	44.2589501	44.81349004	44.6049945	44.32479627	44.32447024	44.4695827	44.40014073	44.51393461	44.69112961	44.77828229	44.64496237	44.47296372	44.63824289	44.70165788	44.92837505	45.06143181	45.21637122	45.04063023	19.07023239	334
Jyothi2015	Madayi Kavu	12.03325	75.26291667	43	19	1.6	terrestrial	6.25	6.382978723	2.941176471	3.409090909	3.225806452	4.580152672	5.123339658	6.656804734	7.710280374	8.671065033	10.04746835	11.4973262	13.07077626	14.34889435	14.08934708	14.52894438	15.43918919	15.5001502	15.8490566	16.38141809	16.814749	17.14980742	18.10775782	19.08657123	19.87421384	20.2653448	20.38362826	20.80772608	21.45454545	21.85168934	22.01438849	22.2800424	22.72933491	23.14466484	23.54272779	23.89495381	24.16184971	24.26738041	24.34793949	24.42033478	41.43063354	332
Jyothi2015	Mannanpurath Kavu	12.25766667	75.13316667	35	16	2.8	terrestrial	0	17.0212766	13.08411215	9.714285714	9.386281588	8.61618799	8.34914611	7.058823529	6.775700935	7.692307692	10.05542359	10.80185553	10.51428571	10.31434185	10.04743424	10.63185774	10.96166779	11.66917293	12.3373102	13.07748717	13.68164711	14.03970827	14.63324048	14.53428864	14.59085912	14.21090909	13.84989201	13.78745908	13.96248535	13.97308239	14.03598972	13.91329536	13.84573453	13.78366823	13.66610128	13.72384298	13.76811594	13.71593327	13.73404532	13.66652198	13.29269409	327
Jyothi2015	Mapetachery Kavu	12.20119444	75.17688889	46	21	4	terrestrial	22.22222222	29.16666667	33.02752294	36.50793651	33.96226415	33.41968912	32.13610586	32.61183261	33.91812865	34.61538462	32.72727273	30.59602649	29.17607223	29.33863749	29.0211298	29.47408248	30.00335233	30.89870754	31.81324647	32.77167277	33.92421892	35.13349515	35.65703635	36.52960246	36.91243515	37.1300058	37.32594295	37.73442417	37.92941728	37.67243267	37.54494093	37.83235038	38.07143506	38.45496496	38.71410132	38.95211182	39.14051743	39.23963766	39.46202944	39.54669309	5.551996231	334
Jyothi2015	Neeliyar Kavu	11.98405556	75.36475	32	19	8.07	terrestrial	0	12.76595745	27.45098039	33.89830508	37.6344086	42.23918575	46.3878327	45.03703704	45.15752625	45.52309142	44.98023715	44.42217769	41.70940171	39.65601966	38.91033891	38.43821077	38.93954745	38.75037549	39.33674845	40.29339853	40.5687625	40.17839043	39.40740741	38.51662404	37.9619437	37.19743365	36.33171259	35.85592369	35.69082806	35.64063186	35.52496404	35.45962613	35.43499955	35.18296854	35.21992238	35.25548003	35.28179191	35.10601798	34.7174239	34.31706863	33.27488327	339
Jyothi2015	Poongotu Kavu	11.92075	75.61636111	36	18	14.6	terrestrial	100	75	72.89719626	66.85714286	72.20216606	74.47916667	77.46212121	80.17366136	82.57309942	83.49328215	84.92501973	85.06967485	83.92448513	83.71062992	83.05963699	82.41965974	82.75284662	82.63221154	82.43902439	81.70046421	81.27075493	81.26392546	81.06004448	80.68588978	80.26398492	79.86070807	79.58136394	79.39546599	79.2404173	78.92892345	78.73084439	78.82466281	78.60063607	78.3559771	78.20088745	78.04598579	77.89130435	77.66110768	77.73434955	77.73435077	64.02465057	353
Jyothi2015	Thazhe Kavu	11.96516667	75.29847222	42	10	7.52	terrestrial	11.11111111	6.382978723	5.555555556	3.867403315	5.925925926	5.729166667	5.5028463	5.20984081	5.971896956	6.25	6.798418972	7.427055703	7.840909091	7.358024691	6.954643629	7.223903177	7.336683417	7.84490532	7.953311618	7.921760391	7.748505645	7.577288341	7.520891365	7.302508104	7.230430682	7.282750617	7.426411018	7.628398792	7.845666706	7.965860597	8.151950719	8.44676127	8.596873864	8.686730506	8.773486009	8.96730828	9.011880614	8.979283852	8.981372932	9.017154889	2.838447332	323
Jyothi2015	Verikkara Kavu	12.18572222	75.22666667	54	27	4.4	terrestrial	50	48.93617021	57.84313725	63.58695652	60	58.88324873	60.11560694	59.88286969	57.71028037	55.66127498	53.43873518	52.23780895	50.34052213	49.18437963	47.96049807	46.78585013	45.66823371	44.55475331	43.57104268	43.55588163	44.34338953	44.54784544	44.27537577	44.19833021	44.12968209	44.4121071	44.46693657	44.85534591	45.18171161	45.493468	45.725136	45.85507246	46.14617338	46.12615701	45.74888979	45.36145499	45.33882983	44.96980511	44.73701362	44.3907576	36.80316162	334
Kormann2018	B	8.737662333	-82.98141033	33	18	1.23	terrestrial	41.66666667	25.53191489	26.85185185	25.68306011	23.8267148	26.35658915	28.59848485	29.10662824	28.78787879	28.67996201	29.11093627	30.91149273	30.84745763	32.11143695	34.47244767	36.90744921	38.96103896	41.42857143	43.84038565	45.94463332	47.59075908	49.19903885	50.4875805	52.40270728	54.33968155	55.96078997	57.13137806	57.87637089	58.86805636	59.86076362	61.02125928	62.13193117	63.04093567	63.8138903	64.4590374	64.85361979	65.1051008	65.27125451	65.46218487	65.65743413	1387.617798	442
Kormann2018	C	8.742279	-82.96891667	35	24	1.67	terrestrial	41.66666667	42.55319149	35.51401869	35.95505618	41.42857143	40.20618557	41.72932331	41.58273381	41.43518519	42.49530957	45.29042386	48.2554312	50.11363636	51.02439024	50.38461538	49.90597969	49.85014985	49.37238494	49.35725763	49.52635414	50.24207746	50.94112936	51.93156733	52.95508274	52.99531981	53.37370242	53.2046125	53.55007474	53.64492501	53.7173913	53.6841034	53.37352857	53.06654676	52.85326087	52.57509011	52.35716988	52.04506315	51.56398749	51.24806001	51.2103711	1274.03772	442
Kormann2018	D	8.777991833	-82.97916767	73	52	111.22	terrestrial	100	93.61702128	81.18811881	67.93478261	62.86764706	58.33333333	54.23728814	56.05839416	57.50286369	59.29791271	59.34579439	59.52063915	60.76662909	62.31032795	63.93861893	64.90765172	64.5840294	65.28728788	65.79795809	66.15012107	66.38821719	66.89447236	67.13709677	67.25888325	67.28942862	67.44622492	67.50569019	67.73992263	67.91070806	68.4788518	69.04810436	69.24252555	69.60439758	69.58732311	69.74675429	69.97652049	69.99641449	70.35928144	70.45219638	70.47466798	1251.276489	423
Kormann2018	E	8.817876667	-82.98570167	35	23	1.41	terrestrial	100	91.4893617	71.55963303	62.63736264	61.02941176	58.50515464	61.20527307	64.65517241	68.62745098	71.07750473	73.95751377	76.06837607	76.95334458	77.34375	77.93991416	78.79699248	79.23460899	79.50624628	79.95162591	80.12618297	80.12313105	80.24	79.9743025	79.80328981	79.23173017	79.17867435	78.96003208	78.44677138	77.8800233	77.22772277	77.16727717	77.08054333	76.78314121	76.69243184	76.6447895	76.48438091	76.27883651	75.91847863	75.88881707	75.78456058	997.2004395	423
Kormann2018	f1	8.824353	-82.98618433	83	66	80	terrestrial	100	100	100	100	98.2078853	97.93814433	95.84120983	95.24495677	94.07665505	92.25621415	91.42407553	89.99341672	87.42279618	85.2195122	82.26706741	80.79669297	80.41305796	79.40219	79.13649772	79.27687455	79.18591859	78.95053074	78.87764489	78.72412623	78.1801155	77.75536666	77.64863059	77.63518565	77.71827707	77.72099598	77.49745677	77.18929254	76.83102393	76.184814	75.4803074	75.14192718	74.77051061	74.48360488	74.18083113	74.07111712	948.7714844	423
Kormann2018	f10	8.761902	-82.965087	30	24	3.75	terrestrial	100	87.23404255	85.04672897	82.06521739	72.32472325	61.47959184	55.0094518	52.78592375	52.3644752	54.89078822	56.49095201	57.72787318	58.40857788	58.75733855	57.30145175	56.04064735	56.10242767	56.4492106	56.34067706	56.54602866	56.31324241	56.17593894	56.91460055	57.43780674	57.59325737	57.6745528	57.63052209	57.45980307	57.6744186	57.93823401	58.03135179	58.19711309	58.46098396	58.90096824	59.00064061	58.99280576	59.01239877	59.243383	59.35216913	59.36002948	1254.699585	423
Kormann2018	f12	8.7935782	-82.9263768	51	39	35.65	terrestrial	100	89.36170213	78.89908257	74.86338798	74.82014388	73.71134021	73.34593573	72.43867244	72.52619325	72.60663507	71.8332022	71.84210526	71.81358787	72.24390244	72.39605658	72.81954887	72.86950732	73.08722834	73.01714898	72.69417476	72.65126513	72.22667201	71.8675253	72.09341682	72.49609984	73.18443804	73.83402379	74.67912773	75.39876586	75.35617183	75.63828705	75.63451777	75.66132805	75.61990489	75.37426947	74.96784931	75.05917796	75.13292434	75.12277074	75.28862687	1023.512146	412
Kormann2018	f13	8.783321667	-82.93243717	50	41	88	terrestrial	91.66666667	72.34042553	75.70093458	79.0960452	79.56989247	78.03617571	77.96610169	75	72.93844367	69.76303318	68.94654088	68.42800528	68.58757062	69.04645477	69.19127086	68.37349398	67.53246753	66.94560669	66.72025723	66.86103013	67.42907411	68.39575406	69.36522539	70.17781541	71.11423221	71.72314348	72.09208941	72.16892986	72.41018486	72.61167264	72.62643737	72.5758591	72.35114229	72.36372899	72.27381906	72.4033588	72.65355913	72.70932607	72.59211377	72.32905327	1047.415405	412
Kormann2018	f15	8.788047	-83.02091467	21	15	5	terrestrial	66.66666667	63.82978723	60.55045872	58.24175824	51.25448029	49.74226804	52.54237288	54.5323741	56.39534884	58.11068702	60.94488189	63.18211703	65.2613828	67.12195122	69.36936937	71.43930853	73.078203	74.3604997	75.2688172	76.37069384	76.78100264	76.85222267	77.07873436	77.74762551	78.44208554	79.19308357	80.11492717	81.02180685	81.84676293	82.49755249	83.14343845	83.70313695	84.16216216	84.5872962	85.03962219	85.44188862	85.80446166	86.18268575	86.49085386	86.70310773	1357.372559	423
Kormann2018	f17	8.776258333	-83.00439	56	44	1.448	terrestrial	62.5	63.46153846	76.47058824	79.7752809	83.21428571	79.44162437	80.37735849	80.87591241	80.43981481	80.03748828	80.703125	80.30503979	80.78231293	79.95121951	78.01358234	76.08532934	74.95826377	73.85854969	72.7929374	72.00580692	72.17945898	72.50100361	72.87263371	72.9757085	72.82777951	72.81791908	72.58951321	72.60154498	72.86758733	72.91802566	73.14984709	73.2605991	73.55639504	73.9148864	74.16539909	74.71986675	75.36938746	75.98885415	76.59327178	77.11650784	1152.966309	423
Kormann2018	f19	8.785446667	-82.95427633	53	48	95	terrestrial	100	100	100	100	100	95.68527919	90.77212806	88.46715328	87.0412844	87.10900474	87.2954014	86.97951091	85.97183099	84.29549902	83.46121057	83.17018072	82.7989312	82.70318547	82.03062047	81.42407363	81.27472527	80.55053245	79.79094077	79.54314721	79.43925234	79.41048981	78.96639443	78.43259407	77.58781112	77.00337066	76.83523654	76.54309192	76.43983776	76.40030506	76.23167508	76.20381587	75.8598406	75.4474311	75.17927515	74.92930038	1204.624878	423
Kormann2018	f2	8.817864833	-82.95285317	66	49	40	terrestrial	100	95.74468085	96.07843137	97.74011299	96.07142857	94.41624365	91.52542373	84.83965015	79.00232019	75.5388941	73.6349454	73.03889255	71.86613727	71.39364303	70.38772902	70.45540083	70.75125209	71.32199343	71.74959872	71.72597434	71.45998241	71.78972713	71.4233174	71.13697706	71.099346	71.38944941	71.60096541	71.71855542	71.47175076	71.10096729	70.8023244	70.39341438	70.11153085	69.70313825	69.51229278	69.60242332	69.61979914	69.77439522	70.09170757	70.59943496	1121.309814	423
Kormann2018	f20	8.801844667	-82.96510933	52	41	40.9	terrestrial	100	100	100	100	97.84946237	97.45547074	97.55178908	96.6374269	94.53488372	93.0740038	92.61006289	92.27212682	92.10822999	91.93548387	90.61433447	89.23192771	87.32865262	85.3738457	84.21193471	82.35579254	81.20879121	80.76691427	80.68787935	81.07559614	81.40115463	81.44998559	81.3679561	81.40027407	81.23037563	80.95445157	80.62015504	80.41276514	80.33288349	80.53930298	80.69346573	80.87233076	80.96605182	81.01524224	81.11218881	81.32563425	1070.403198	423
Kormann2018	f21	8.800207	-82.96608967	41	33	2.6	terrestrial	91.66666667	85.10638298	91.58878505	93.95604396	94.81481481	94.54545455	94.3289225	95.22431259	95.37037037	94.97630332	94.39621152	93.80355966	92.82485876	91.99410609	91.54207604	90.77907414	89.75723312	88.80285884	88.09459823	87.13279922	86.11661166	85.44253104	84.79618068	84.31472081	83.89513109	83.64580329	83.72840498	83.63727205	83.28476512	83.02872063	82.84987277	82.93476181	82.72383354	82.48534783	82.47117233	82.40901869	82.3491472	82.31371215	82.371194	82.5024558	1063.482178	423
Kormann2018	f22	8.805319333	-82.97135	22	16	1.7	terrestrial	100	97.87234043	78.30188679	76.37362637	79.49640288	78.57142857	78.11320755	78.07017544	77.90697674	78.06267806	78.14465409	78.41584158	79.357022	80.43052838	81.74061433	82.34186747	81.69107856	81.15510569	79.72610097	78.31354495	77.1817982	76.57096968	77.02354673	77.96581486	78.61713751	78.46220427	78.38308125	78.47706879	78.57641312	78.58462876	78.33979196	78.08467935	77.79379957	77.60725793	77.47257147	77.46404239	77.42606948	77.45184782	77.67505011	77.90540541	1003.502747	423
Kormann2018	f24	8.794469667	-82.98122967	34	25	20.3	terrestrial	100	100	100	98.8700565	98.92473118	95.93908629	92.09039548	90.67055394	89.67517401	87.99249531	86.30999213	83.96039604	81.7361894	80.742913	79.88898377	79.87965401	79.89347537	79.89244099	80.8988764	81.56045554	81.64835165	81.65930092	81.43855776	80.83347393	80.6557377	80.3200692	80.18729097	80.0498132	80.02557842	79.96956853	79.93079585	79.6744854	79.61514252	79.61783439	79.70376301	79.65151515	79.37419262	79.11086942	78.83471288	78.61662264	1218.682739	423
Kormann2018	f25	8.780852333	-83.000921	28	22	358	terrestrial	83.33333333	65.38461538	55.88235294	45.10869565	41.78571429	42.42424242	45.4887218	49.34306569	51.27314815	51.84834123	53.22957198	53.95874917	54.42253521	55.76735093	56.36983383	57.03564728	58.19152486	59.33214073	60.77852349	62.1124031	63.28056288	64.72478907	65.96800883	67.15711145	68.28015564	69.30635838	70.37086625	71.45703611	72.48517269	73.02224634	73.38430173	73.53784404	73.3711814	73.25591252	73.42786189	73.66906475	73.84968775	74.08138269	74.44595206	74.94005533	1290.905884	423
Kormann2018	f26	8.781745667	-83.00384767	28	21	3.47	terrestrial	83.33333333	84.61538462	84.31372549	77.7173913	74.82014388	67.67676768	61.46616541	58.16326531	56.54692932	56.54648956	57.55451713	58.73754153	59.5264938	60.85043988	61.93520887	63.11444653	64.30953969	65.54396423	66.11170784	66.06104651	65.9555751	66.23168039	66.7157043	67.55247123	68.47267632	69.37301358	70.52997859	71.68824701	72.56133008	73.00640122	73.23139653	73.41614907	73.72072072	74.17358874	74.50854529	74.63669391	74.80439308	75.20070758	75.47815973	75.58711423	1364.941284	423
Kormann2018	f3	8.821125667	-82.97833033	83	61	48	terrestrial	100	100	99.05660377	96.73913043	96.77419355	97.44897959	96.42184557	93.71345029	89.76744186	87.5711575	85.9166011	81.84818482	78.1848929	75.78277886	75.29863481	74.67068122	74.02597403	73.24992553	72.57158148	71.02011146	70	68.34604576	67.26737771	66.88092016	66.98407743	67.19065474	67.30897899	67.56824131	67.76744186	68.25	68.63844977	68.9632107	69.28552122	69.33774273	69.43465727	69.48292831	69.52838992	69.61818553	69.90881459	70.03071253	1010.553467	423
Kormann2018	f30	8.778447667	-83.00092433	32	27	0.98	terrestrial	56.25	48.07692308	47.05882353	50	48.92857143	48.22335025	50	52.11678832	53.88180765	55.10777882	56.55226209	58.13953488	60.48752834	62.35982448	62.59541985	62.89779109	63.36336336	63.82344169	64.60674157	66.02998066	66.60804572	67.51656294	68.49843779	69.3877551	70.28037383	70.81346626	71.43431635	71.95714464	72.35696878	72.98881772	73.5045348	73.72199885	73.70030581	73.78327963	73.80094483	73.76042456	73.68383302	73.86487221	74.28977273	74.76629766	1250.858398	423
Kormann2018	f33	8.786001833	-82.96540317	44	41	364.6	terrestrial	100	100	100	100	100	99.74683544	99.43502825	98.68613139	98.26187717	97.93814433	97.4822974	96.84002633	95.6842703	94.58272328	93.04200255	91.45652992	89.47192513	87.94389734	86.86463349	86.08758771	85.53528248	84.4668008	83.81460364	83.25181312	82.66978923	82.30292549	81.8766756	81.65628892	81.18765948	80.47613871	79.34372771	78.65824481	78.09549501	77.96250742	77.95389049	77.8637536	77.67735457	77.46124558	77.3259197	76.94669614	1142.531738	423
Kormann2018	f34	8.760336833	-82.92659617	43	35	84	terrestrial	100	100	100	97.26775956	88.9298893	86.83544304	88.51224105	89.9270073	88.99082569	86.91943128	84.42367601	82.95904888	81.17249154	80.08806262	78.08102345	77.02448211	76.36849132	75.67728491	75.22837184	74.45520581	73.01098901	71.62379421	70.17415215	69.42470389	68.75876032	67.9231658	67.32726299	67.09854242	66.92638679	66.6775386	66.61571385	66.54885853	66.21000451	65.72590898	65.52359587	65.63446396	65.62477597	65.3191779	64.98255589	64.6295727	1163.004639	412
Kormann2018	f35	8.787538	-83.00570683	40	36	320	terrestrial	100	100	100	99.43820225	94.64285714	93.68686869	90	84.01162791	75.87006961	70.57169634	67.91277259	67.39707835	65.52112676	64.97313141	66.01279318	66.85372241	68.34724541	69.28124068	69.99732835	70.72344544	71.73292335	72.65609315	73.34068763	73.83603239	74.2176553	74.46193847	74.75572213	74.7196611	74.85176142	75.05969177	75.1223491	75.38991484	75.73767542	75.86908598	76.00737002	76.2380736	76.44568805	76.61789724	76.64191153	76.79109526	1397.057251	423
Kormann2018	f36	8.736783167	-82.92730033	41	39	67	terrestrial	100	97.87234043	98.14814815	97.74011299	95.34050179	92.36641221	91.71374765	89.7810219	88.26945412	85.1782364	83.09748428	80.52805281	76.48054146	72.4340176	70	67.83295711	64.83516484	62.11532716	59.95717345	59.30515063	58.61917326	57.87464845	57.62368953	57.68516956	57.09601874	56.68156264	56.02087236	55.2484124	54.04116758	53.22247582	52.51805881	52.02489229	51.74957273	51.78798947	51.52922338	51.45086749	51.64693219	52.12983125	52.37294711	52.73341523	1162.65918	426
Kormann2018	f37	8.832149333	-82.8944575	62	49	46.1	terrestrial	100	100	100	97.19101124	90.03558719	85.06329114	81.39097744	80.64046579	81.62790698	82.30337079	82.56087981	82.81764319	83.08740068	83.42298289	83.24140857	82.68724125	82.42343542	82.16313116	81.98125837	81.75413022	81.8561689	82.1686747	82.15927901	81.9470221	81.82669789	81.33467858	80.57939914	79.79068029	79.40118371	79.27585082	79.07805027	79.0693221	79.17416337	78.97196262	78.91407063	78.8910801	78.61806702	77.93037803	77.19513772	76.51719902	962.7060547	427
Kormann2018	f39	8.827711833	-82.92074567	50	43	61	terrestrial	100	100	100	100	99.64285714	99.23857868	96.79245283	93.29446064	89.43089431	85.84817245	83.07332293	80.05266623	77.93533749	75.85532747	75.14919011	76.06322921	76.75350701	77.19402985	77.37362931	77.10551791	76.90785133	76.59574468	76.42949072	76.14307407	75.79012922	76.03055636	76.10619469	75.87151394	75.87168759	76.0326087	76.07787178	76.00229643	75.9374157	75.61699601	75.38436899	75.29536504	74.89954076	74.46996466	74.0508781	73.57063814	969.6177979	412
Kormann2018	f40	8.830106333	-82.93536233	53	47	89	terrestrial	100	100	99.08256881	92.59259259	93.75	94.85861183	94.37148218	94.55587393	93.55581128	92.10275928	90.23622047	89.02759527	88.14606742	86.66992188	85.10729614	83.99098083	83.9149219	82.87407407	81.74006445	81.18331717	80.75230972	80.0639872	79.90088106	79.87464001	79.27267052	78.56834222	78.00935204	77.7639287	77.75966465	77.63758973	77.81392984	78.06254184	78.63317126	79.38328236	80	80.37835793	80.54519369	80.53018945	80.50814585	80.30228557	998.9091187	412
Kormann2018	f43	8.860253667	-82.9258845	54	42	126	terrestrial	100	82.9787234	82.40740741	79.0960452	79.28571429	81.51898734	81.95488722	80.4664723	77.61020882	75.46816479	74.58693942	74.48912327	74.78849408	74.34017595	73.99658412	73.55154251	73.21785476	73.48462228	73.92933619	73.85176185	73.42718874	73.68949588	74.30568328	75.24050633	75.92881673	76.85211877	77.49765321	77.80269058	77.73255814	77.63043478	77.90105863	78.20426917	78.37230216	78.37240911	78.50280224	78.46969697	78.33668197	78.11161716	78.01345059	78.2077268	878.0083618	427
Kormann2018	f47	8.766784333	-82.957223	28	22	2.43	terrestrial	75	74.46808511	73.14814815	70.62146893	66.78571429	68.10126582	66.98113208	66.32653061	65.6213705	64.51310861	63.67924528	64.42687747	64.83267158	64.76329917	64.04923599	63.05492852	62.30383973	62.09677419	61.77100054	61.62593758	61.77181798	62.19145093	62.50459728	62.28070175	61.31147541	60.88459876	60.71045576	60.7840697	60.61484919	60.41530768	60.29546612	60.53034654	60.71043165	60.39175782	59.9151389	59.80006059	59.78471475	60.05030249	60.52767719	61.05890302	1138.188232	423
Kormann2018	f49	8.824649667	-82.94908833	45	36	4.6	terrestrial	100	98.07692308	86.2745098	74.45652174	70.35714286	68.43434343	68.173258	68.75912409	71.57772622	73.45971564	74.78599222	75.59840426	76.05633803	75.07331378	73.01790281	71.90207156	72.03870537	71.84147795	71.47074611	71.19670543	70.82233949	70.45591484	70.51470588	70.12349856	69.68234195	69.91764196	70.37483266	71.14570361	71.68275381	71.92868015	72.0953934	72.26256449	72.6232315	72.90677966	73.33760615	73.59176257	73.82815304	74.00476353	74.15374677	74.38214681	998.7734985	412
Kormann2018	f5	8.769443667	-82.96791233	46	34	3.8	terrestrial	50	53.19148936	49.07407407	50	47.77777778	46.75324675	47.72727273	48.4804631	47.28950404	47.15370019	46.57210402	46.27062706	44.30022573	44.08602151	46.09141393	47.85553047	48.73586161	49.97022037	51.18152524	52.33122875	53.44486022	54.21590226	54.56046981	55.40334855	55.72030592	56.53929344	57.4889573	58.23984044	58.58738655	59.09535718	59.58074692	60.22759874	60.71171171	61.35745838	62.07448939	62.49527124	62.82023681	63.17723931	63.71040724	63.97076885	1218.317139	423
Kormann2018	f50	8.763178333	-82.921695	48	33	3.1	terrestrial	100	98.07692308	88.23529412	68.53932584	64.64285714	63.38383838	63.20754717	64.62882096	65.42923434	64.54033771	62.85046729	62.61620186	62.44369369	62.21896383	62.97400937	64.41947566	65.66566567	66.72640382	66.96953501	67.06195547	66.61538462	66.39245586	66.07799853	65.91101336	65.86733105	66.30544719	66.76923077	66.67497197	66.34100954	65.75342466	65.49087573	65.22196709	64.78366466	64.69690547	64.62955547	64.62214145	64.55896074	64.24877518	63.94755538	63.62183428	1146.68457	412
Kormann2018	f52	8.787104667	-82.99937133	33	24	1.92	terrestrial	25	34.04255319	31.77570093	30.6010929	28.51851852	26.2086514	32.13610586	36.36363636	40.44289044	44.30740038	48.62096139	53.66336634	56.46527386	59.3444227	61.42674071	63.13017306	64.8486864	66.30952381	66.94414608	67.41982507	67.85478548	68.47280755	68.93632683	69.56668923	70.19981268	70.35915188	70.6945002	71.34488346	71.88698988	72.36169982	72.51628664	72.56214149	72.77477477	72.95736368	72.97773506	73.18791184	73.44815213	73.77339231	74.11932002	74.32432432	1385.845825	423
Kormann2018	f53	8.770527	-83.036562	43	41	1089	terrestrial	100	100	100	100	100	100	100	99.12408759	97.56097561	96.58767773	94.77786438	93.13531353	92.45070423	91.64222874	91.08742004	90.21084337	89.31552588	88.20023838	87.55686379	87.39699467	87.55496922	87.83621036	88.32291284	88.80432944	89.08609684	89.25893887	89.38988493	89.54647396	89.65918344	89.9314994	90.06933116	90.09267221	90.14033825	89.97117667	89.73968763	89.29517753	89.0906481	88.9848959	88.91472868	88.88137261	1276.379028	423
Kormann2018	f54	8.794141167	-82.99629283	45	39	320	terrestrial	100	100	100	97.26775956	95.58823529	95.68527919	91.88679245	89.9122807	85.40229885	81.80094787	80.81123245	80.18494055	80.01126126	79.29515419	79.07967618	78.98305085	78.28265954	77.48659917	76.62547018	76.02325018	75.44515278	75.46221865	75.71533382	76.26946513	76.99875078	77.3114092	77.19180833	76.86650879	76.24142342	75.77173913	75.82619339	75.89831804	75.87885343	75.84364931	75.60877924	75.18364256	74.99820544	74.90132027	74.98544914	74.95085995	1442.462402	423
Kormann2018	f55	8.787283	-82.99233817	33	29	38.65	terrestrial	100	97.87234043	99.08256881	92.65536723	88.92857143	84.55696203	80.75471698	78.42565598	74.68060395	69.54076851	65.77498033	64.40342782	63.75496313	64.5192777	65.67036721	66.37833772	65.76846307	65.3823178	65.33832576	65.44046467	65.57485162	65.34832363	65.6186799	66.30123124	66.89041524	67.51693328	67.72117962	67.33906114	67.32512201	67.39839165	67.76034237	68.22403064	68.71739521	69.06962938	69.42109056	69.94394789	70.57979334	71.32857628	71.85539675	72.32696678	1443.547852	423
Kormann2018	f57	8.722329667	-82.92330667	75	52	132	terrestrial	100	75	55.88235294	37.15846995	29.5202952	27.84810127	29.19020716	28.61313869	32.91284404	36.71726755	38.52140078	40.35904255	42.76056338	43.71638142	44.7761194	45.9653092	46.09479306	46.6051221	47.03355705	47.46789435	48.06508355	48.62366888	49.29422548	50	50.68493151	51.31426921	51.74722185	51.96762142	52.12135302	52.36956522	52.68093782	53.15754275	53.52798054	53.68251547	53.55769231	53.35402786	53.34480533	53.37506805	53.59219537	53.81447101	1003.45166	426
Kormann2018	f6	8.788907667	-82.942608	34	23	1.136	terrestrial	93.75	78.72340426	67.59259259	66.66666667	67.5	63.86138614	63.84180791	63.18114875	63.26767092	63.51730589	63.88670338	64.07382993	65.03972758	66.19512195	67.84197111	68.94994355	69.26147705	69.19629519	69.42436412	69.74668275	69.6369637	69.73234051	70.09930121	70.51282051	71.38620044	71.67555107	71.70443878	71.6243149	71.69548567	71.79375612	71.92625038	71.99195941	72.11477917	71.96309151	71.91029235	71.78612059	72.22262067	72.69204623	73.25017773	73.70522824	1149.65332	412
Kormann2018	f60	8.71153	-82.94538433	33	17	1.6	terrestrial	50	27.65957447	19.62616822	19.7740113	20.50359712	20.46632124	24.52830189	26.42335766	28.37209302	29.60151803	29.00943396	29.45838838	30.09599097	29.68215159	30.61137238	32.94427711	35.17654897	37.04810278	39.25033467	41.42371234	43.74587821	46.3160008	48.45474614	50.46554935	52.10805746	53.69863014	54.95314592	55.90727817	56.64612164	57.31375748	57.64729826	58.10435615	58.34682497	58.45788043	58.47878303	58.51257195	58.57614468	58.61576154	58.40553472	58.28164343	1110.963989	442
Kormann2018	f62	8.698369667	-82.96195133	22	13	0.9	terrestrial	81.25	61.53846154	59.80392157	69.66292135	74.28571429	75.38071066	76.45951036	76.23906706	75.08690614	74.50796626	75.25370804	76.62682603	79.35337493	81.35675939	82.73960984	84.23220974	84.68468468	85.04923903	85.50414549	85.90457738	86.01890525	86.06985147	86.2107005	86.22027323	86.41956082	86.54624277	86.63180477	86.95652174	87.10764938	87.18199609	87.14212939	87.37557427	87.62589928	87.81377205	87.89747697	87.68264062	87.38790444	87.14829414	86.94135882	86.69823504	930.5357056	442
Kormann2018	f63	8.7094015	-82.97170567	38	33	1035	terrestrial	100	100	91.17647059	85.39325843	81.36200717	77.6674938	75	75.92319055	74.94199536	73.42723005	72.59953162	71.9841793	72.71176805	73.19688109	73.80952381	74.2384355	74.77447377	75.08949881	75.56863794	75.90448625	75.59955996	75.44247788	75	74.53164557	74.03486924	73.91995376	73.39683391	72.96051812	72.62388302	72.35639687	72.26865063	72.39563386	72.67577774	72.87202507	72.97621907	73.16240613	73.48680436	73.89175959	74.32999677	74.57251814	1078.341797	442
Kormann2018	f7	8.790248667	-82.93783833	33	22	3.3	terrestrial	100	89.58333333	71.2962963	56.49717514	53.19148936	54.12371134	58.22306238	60.23564065	61.36890951	62.13683224	62.7852085	64.29512516	63.62088536	64.34146341	65.19524618	65.46275395	65.75707155	66.19844591	66.69344043	66.96623755	66.76205151	66.21022956	66.26838235	66.81289016	67.30679157	68.0259366	68.51777331	69.57279861	70.10093978	70.66115702	71.31230926	71.90462511	72.54743278	72.70334522	72.99158991	73.24787621	73.29745246	73.43261254	73.55794102	73.84331797	1173.226074	412
Kormann2018	f8	8.784558333	-82.93556467	31	24	1.26	terrestrial	83.33333333	78.72340426	74.07407407	72.31638418	72.40143369	74.04580153	75.32956685	75.03649635	72.55813953	68.1988743	65.53894571	63.69636964	62.23224352	61.60234489	62.19564289	63.14403911	63.91478029	64.31560072	64.31246656	64.59898231	65.24510882	65.71600723	66.02906014	66.60479244	67.43169399	68.34895458	69.15149893	69.92153444	70.10117456	70.13692676	70.81510125	71.57078587	72.05683964	72.28394538	72.10922486	71.98484848	72.11021023	72.12356263	72.3005302	72.6044226	1141.352051	412
Kormann2018	f9	8.774819667	-82.95361667	32	25	4.5	terrestrial	87.5	90.19607843	89.21568627	83.14606742	77.0609319	70.22332506	70.45454545	68.93491124	69.37354988	69.89651929	68.75	67.77408638	66.13636364	65.15594542	65.26360544	66.22790523	66.64436266	66.59707724	66.58640984	66.8756027	67.24631301	66.57947686	66.25597646	65.87877765	65.75299798	65.66021381	65.4418667	65.52884016	65.64894358	66.07550865	66.48968756	66.91246888	67.11922316	67.24546841	67.32356004	67.17730927	67.23086854	67.29906161	67.51016719	67.74709392	1135.431274	423
Kormann2018	G	8.723008	-82.94442467	59	31	24	terrestrial	100	85.10638298	80.18867925	79.67032967	78.05755396	74.74489796	71.88679245	66.8128655	63.02325581	61.76470588	60.53459119	58.38837517	55.11010728	52.59295499	50.93936806	49.62377728	49.36750999	48.70420018	47.9539984	47.96511628	47.97713281	48.53413655	48.29806808	47.94451024	47.40948814	47.0435535	46.6470352	46.4423676	46.34089587	46.46157191	46.25407166	46.42584098	46.4873617	46.80309077	47.02914798	47.36921796	47.21544424	47.05642143	47.00064641	47.36163155	1079.254761	442
Kormann2018	H	8.831076333	-82.98200067	46	31	2.1	terrestrial	91.66666667	93.61702128	77.77777778	73.22404372	73.7037037	74.09326425	74.81060606	74.78386167	75.17482517	75.87844255	77.30496454	78.65168539	80.04522329	81.27139364	81.54634771	81.30876269	80.29950083	79.63073258	78.49087003	77.39193783	76.50165017	76.27152583	76.5323026	76.77211978	76.88465741	76.99625252	77.22586692	76.68910496	76.01162791	75.40234885	74.43540183	73.6927636	73.38077651	73.26993292	73.19670163	73.17700454	73.20275506	73.52520923	73.93524203	74.33361995	931.4208374	423
Kormann2018	I	8.830903	-83.004833	35	23	2.21	terrestrial	100	80.85106383	73.39449541	63.18681319	60.37037037	65.19480519	70.51039698	73.08248915	75.92592593	78.125	79.08445146	80.81740277	81.82332956	82.77723258	83.03418803	82.95069627	83.00631859	83.64123957	83.61976369	83.32119446	83.14631463	82.51552173	82.45775165	82.31810491	81.87919463	81.83652876	81.51125402	81.07365793	80.73202005	80.74621995	80.88938638	81.11132364	81.45045045	81.50097631	81.455681	81.30720932	81.34451372	81.58861966	81.93806969	81.96499846	955.0044556	423
Kormann2018	J	8.71505	-82.95302217	68	42	189	terrestrial	100	100	88.67924528	78.68852459	76.2962963	76.84478372	76.18147448	72.76720351	70.54714785	69.82922201	69.58234831	69.7689769	68.43591191	67.77506112	66.65243382	64.88520888	63.17016317	61.96428571	61.11707841	60.18406394	59.4808623	59.2131674	59.03570114	58.39539607	57.943196	57.52199625	57.54249766	57.34762558	57.04151646	56.66775351	56.32569975	55.84862385	55.13201766	54.80940657	54.74931924	54.62254865	54.71901242	54.85539299	55.01841918	54.99662183	1027.403076	442
Kormann2018	K	8.749648833	-82.97836633	81	56	27.5	terrestrial	91.66666667	76.59574468	62.74509804	61.23595506	62.85714286	62.94416244	65.16007533	67.49271137	67.74941995	65.57223265	63.38797814	61.11479761	60	59.23753666	58.77342419	57.9006772	57.04272363	56.69056153	56.60427807	55.87024933	55.05716799	54.97592295	54.99172642	54.97638327	55.00856831	55.02744871	55.02078027	55.44764039	55.71445181	55.94694499	56.21941272	56.8338438	57.93165468	58.84497965	59.39126952	59.82433558	59.98564765	60.50163132	61.09532421	61.64248832	1317.750244	442
Krugel2000	Horto_Florestal	-23.435213	-51.966496	91	50	37.2	terrestrial	100	100	100	90.36144578	77.09923664	66.02739726	58.70445344	52.50783699	47.02970297	44.79271992	44.11027569	42.30225989	39.57575758	35.818561	32.0970696	28.37078652	25.56310332	23.21428571	21.16599655	19.2746114	18.29096045	17.48927039	16.64701258	15.98694943	15.3	14.6039604	13.79013761	13.17405232	12.53266957	11.9515885	11.2952464	10.74278699	10.30689056	9.865674351	9.469436813	9.060674886	8.713692946	8.445059749	8.193204623	7.970776015	572.4619751	430
Krugel2000	Parque_das_Perobas	-23.488455	-51.999595	86	45	26.3	terrestrial	100	88.0952381	83.87096774	72.09302326	63.84615385	58.24175824	52.62096774	47.84615385	43.01470588	40.02016129	36.68341709	33.54564756	30.54037644	27.23939235	24.15832575	21.46008825	19.23489453	17.27882466	15.71387532	14.40787769	13.38210998	12.5134149	12.01809599	11.47154766	11.15937187	10.80413644	10.31621119	9.729080475	9.248195171	8.776626702	8.38159764	8.111988514	7.870147385	7.637880987	7.395332876	7.170086787	6.96460109	6.821490973	6.679587458	6.528892984	482.3232727	431
Krugel2000	Parque_do_Inga	-23.427116	-51.93123	109	57	47.3	terrestrial	100	77.77777778	67.9245283	61.14649682	57.58754864	57.64075067	58.31702544	57.29984301	54.59057072	49.4011976	44.54855196	39.17672108	34.80096502	31.3502328	28.57800276	25.37253323	22.50266619	20.13977128	18.23935558	16.4461738	14.8582142	13.69626269	12.4827722	11.47866956	10.96849475	10.68938807	10.73373459	10.86580662	11.13186403	11.36496095	11.68193717	11.92716858	12.05296733	12.18624955	12.30624304	12.23399951	12.04152249	11.69995626	11.29322268	10.95275798	539.708252	430
Krugel2000	Parque_dos_Pioneiros	-23.431321	-51.945204	79	49	59	terrestrial	100	97.82608696	93.61702128	85.96491228	78.43137255	75.34246575	71.71717172	67.64252696	62.48447205	58.61365953	53.35008375	47.75596073	43.02957151	38.94129979	34.54545455	31.2777106	28.53553482	25.92592593	23.32761578	21.37859549	19.77814491	18.33011376	17.06981318	16.04915959	15.11200267	14.21304147	13.52941176	12.71560369	11.92432163	11.39372822	11.2335042	11.18063391	11.16673084	11.01409732	10.82704187	10.6693712	10.62605493	10.61953353	10.63534955	10.60077647	537.40271	430
Krugel2000	Recanto_Borba_Gato	-23.454396	-51.964888	74	38	7.6	terrestrial	100	100	82.9787234	54.9132948	41.63424125	33.60215054	29.49494949	26.38888889	23.94540943	21.3346815	19.01172529	17.04545455	15.31966224	14.2557652	13.17228806	12.4848973	11.85897436	11.50781001	10.98995696	10.78558465	10.30830784	10.06221841	9.773399015	9.383474959	9.074197861	8.929673041	8.675078864	8.2689747	7.928802589	7.61516035	7.238635125	6.964816904	6.69685874	6.519959989	6.393555022	6.343798167	6.407498463	6.425761329	6.435095489	6.456071076	520.8895874	431
Lasky2010	Achotines	7.415028889	-80.16728611	33	23	95	terrestrial	100	100	100	100	98.89705882	95.88688946	93.99624765	90.38737446	85.84579977	80.49476689	76.8081761	72.45233399	67.22783389	62.5	57.87891799	52.77986476	48.51814852	44.60580913	41.88933873	38.77699587	36.28961268	34.14682937	32.38970588	30.84096304	29.35020306	27.84189267	26.10962567	24.93126718	24.11463187	23.33804809	22.46539088	21.67765358	21.10158014	20.57298308	20.1297661	19.70454545	19.52760428	19.46491946	19.48648299	19.51294508	46.44120789	305
Lasky2010	Bosque Comun	7.748947778	-80.55630778	36	24	132	terrestrial	83.33333333	70.21276596	65.42056075	70.05649718	77.77777778	77.15736041	72.5047081	70.51094891	72.20930233	75.70356473	77.49803304	77.11081794	74.33728144	68.26405868	60.76923077	54.40512048	49.73244147	46.41362821	42.46318608	39.28225024	36.15570706	33.60144782	31.49272962	29.95103833	28.69415808	27.63993076	26.76510067	25.72283151	24.79636956	24.04526167	23.58221134	22.90229885	22.2182211	21.55245707	20.73415084	20.08035173	19.49870727	18.8883591	18.23476123	17.63584952	120.0691681	302
Lasky2010	Cenegon de Mangle	8.078705555	-80.52579778	44	21	237	terrestrial	100	97.87234043	96.26168224	90.65934066	83.39350181	77.97927461	73.53497164	69.40836941	68.53146853	68.31119545	66.77165354	63.6483807	61.50367439	60.95890411	61.26397248	61.98191409	62.0793069	61.88340807	61.19002948	60.30627127	59.05789126	57.71852446	55.70692194	53.77710027	52.08430913	50.32472218	48.81446752	47.49376559	46.1816486	44.81558046	43.67617108	42.77777778	42.11379186	41.48683093	40.33175735	39.45712336	38.57809695	37.82199809	37.10293071	36.55702429	13.4220047	279
Lasky2010	Cerro Cercao	8.002195556	-80.70672667	32	20	80	terrestrial	100	100	100	100	99.63898917	95.33678756	86.93181818	80.49132948	74.82517483	68.5660019	63.07086614	57.45382586	52.57207462	48.50855746	44.69729498	41.02371095	38.16666667	35.47519426	32.98443371	31.45494292	29.88328562	28.61723447	27.9219584	27.08757637	26.42098688	25.77200577	25.34173144	25.02181773	24.65034965	24.25990422	23.83134739	23.59367513	23.52569883	23.19259196	22.80378326	22.35009085	21.98449167	21.82959274	21.69835726	21.72362921	128.3586731	277
Lasky2010	Cerro Zuela	8.350754444	-80.46821167	46	28	1115	terrestrial	100	97.87234043	99.01960784	96.62921348	97.14285714	97.27047146	96.97542533	96.75036928	96.2962963	96.9043152	97.16312057	96.36963696	95.05681818	94.04587604	93.23979592	91.41242938	90.4443702	89.06483418	87.78135048	86.75544794	85.56338028	84.31964573	82.82084331	81.1750802	79.65016399	78.29099307	77.03972088	75.47052225	73.69337979	72.39878102	71.15757267	70.52399655	69.88482994	69.26928626	68.50501002	67.5142315	66.06835152	64.82678827	63.71755873	62.65394089	152.2857819	278
Lees2008	f1	-9.972647	-55.68439	31	17	1.08	terrestrial	100	74.46808511	62.96296296	51.91256831	48.38709677	42.3857868	37.85310734	33.85939742	30.30998852	27.12665406	23.86541471	22.20762155	21.34831461	20.97323601	20.77315208	19.78269015	18.31125828	17.07678624	16.16	15.61445783	15.92900964	16.47410359	16.94048923	17.3219086	17.75193798	18.06312769	19.05331738	20.03464918	20.61677062	21.21835101	22.08278514	22.93011774	23.89633601	25.02531218	26.15139442	27.44920993	28.62440277	29.61985931	30.33087054	30.6324473	274.5808411	476
Lees2008	f10	-9.855402	-55.985253	73	62	15.48	terrestrial	0	9.615384615	13.7254902	15.73033708	16.72597865	17.67676768	19.1369606	19.44847605	20.32332564	19.34579439	18.30876649	17.20288903	16.15255188	15.4368932	15.04649197	14.49329359	13.92489199	12.83343213	11.88066063	11.00939533	10.32976632	9.846215299	9.282314171	8.881799866	8.696326151	8.62266858	8.71419054	8.774321477	8.807572434	9.072254023	9.212391172	9.430554235	9.66442953	9.980628316	10.41318366	10.89869035	11.42877513	12.00459894	12.54176304	13.27919897	297.935791	513
Lees2008	f11	-9.875689	-56.057702	56	41	18.72	terrestrial	62.5	66.66666667	63.30275229	57.54189944	51.41843972	49.25742574	47.6635514	44.76327116	40.20737327	36.82242991	33.01960784	28.72131148	25.82106455	23.30097087	22.38679645	22.7340824	23.21192053	23.53640416	23.67509987	23.71579453	24.03677758	24.41744672	24.6294602	24.86141441	25.33230294	25.8360844	26.34237108	26.64930556	27.17403857	27.58807002	28.15189873	28.53614515	29.00107411	29.2537062	29.35363035	29.50647006	29.75442604	29.68623208	29.39742027	28.92501375	288.2591858	513
Lees2008	f12	-9.868895	-55.901688	69	62	21.51	terrestrial	0	21.27659574	26.85185185	32.58426966	34.28571429	34.5959596	35.83489681	34.81375358	31.8287037	27.75700935	24.27564605	21.02496715	18.94913359	18.54014599	18.17413356	18.02173099	18.19085487	17.8962963	17.04394141	15.94237695	14.86101992	13.86454183	13.26866764	12.91351805	12.86622229	12.77969019	12.77755618	12.83004835	12.81903222	13.02088971	13.46699068	13.8474689	14.19239374	14.46625663	14.91395793	15.41240217	16.07015543	16.63848495	17.10306764	17.36340301	275.8917542	509
Lees2008	f13	-9.66325	-56.296913	103	92	24.3	terrestrial	0	27.65957447	34.86238532	38.0952381	40.07352941	41.1311054	36.58536585	33.47639485	32.11009174	29.94350282	28.05642633	29.10398954	29.72067039	29.51690821	28.61394558	27.96261682	25.96886386	24.55054524	22.89508632	21.33010883	20.81418253	21.14809647	21.63540339	22.04618237	22.34983703	23.15094069	23.7184595	24.27581084	24.85255002	25.45179093	26.18156057	26.73502326	27.30198462	27.86733058	28.32217973	28.90677902	29.42224122	30.05268846	30.5019305	31.0380644	281.3400269	525
Lees2008	f14	-9.944476	-55.926329	84	71	25.74	terrestrial	18.75	25	22.54901961	25.28089888	31.78571429	40.0990099	47.58364312	52.98398836	56.36574074	55.3271028	53.8996139	51.81758096	47.99321651	45.16285853	42.95983087	40.8650261	38.54339874	36.22585438	34.2301545	32.38895558	30.84990168	29.65034965	29.20710493	28.81128274	28.52945724	28.11112702	27.39251963	27.12284616	26.91908115	26.90026954	27.20461679	27.72484756	28.08727533	28.4041119	28.86802959	29.23923698	29.89006282	30.27802205	30.42557289	30.34853201	276.8156128	499
Lees2008	f15	-9.972671	-55.681416	76	64	26.28	terrestrial	0	17.0212766	27.52293578	28.57142857	31.54121864	31.44329897	32.33082707	31.46551724	29.50631458	27.61545712	23.86185243	20.10478062	17.56152125	15.37717602	14.12765957	13.06626732	12.71523179	12.94985251	13.65333333	13.95067698	14.3107221	14.93221691	15.30034691	15.62132167	15.66770186	16.11653272	16.59139214	16.86478455	17.03480976	17.09401709	17.33144361	17.7157505	18.3897775	19.19149295	20.13861228	21.20072224	22.41772332	23.7335137	24.68826327	25.62771092	277.1289368	476
Lees2008	f16	-9.746246	-56.209621	102	95	33.0975	terrestrial	83.33333333	61.53846154	44.66019417	37.5	38.46153846	41.56171285	44.65290807	49.56268222	53.36374002	54.35606061	53.84018619	53.35526316	53.42312009	52.18234724	50.65761561	49.06646751	47.25640173	45.41148609	43.98086633	42.87090559	41.91224623	41.23752495	40.34703196	39.56931359	38.56766393	37.46599857	36.66400213	35.65421717	34.74232774	34.18951004	33.83991895	33.69131344	33.57168395	33.40644508	33.32272691	33.29566004	33.27630453	33.32432432	33.33333333	33.45341312	267.167511	528
Lees2008	f17	-9.823838	-55.931352	72	60	38.16	terrestrial	75	61.11111111	56.25	52.84090909	50.71428571	47.51243781	45.45454545	43.82352941	43.32171893	41.09972041	38.48531685	36.94937541	34.82954545	31.84682501	29.77909941	28.0623608	26.99899632	26.1451517	25.83821181	26.62821437	27.54790941	27.77220774	28.10098793	28.46334902	28.79653947	29.33771993	29.67457989	29.89204616	29.94923858	29.85751295	29.72753975	29.7075912	30.0698049	30.46993431	30.78328567	31.12167874	31.42490006	31.73369382	31.957108	32.37445149	275.3173828	509
Lees2008	f18	-9.767112	-56.191	97	87	44.64	terrestrial	41.66666667	46.80851064	49.07407407	50.81967213	50.73529412	50.76142132	49.62406015	48.27089337	46.72789897	43.72049103	40.830721	36.87664042	32.55164712	29.28363988	27.66680833	27.33058779	27.3359841	27.13270142	26.42666667	25.81967213	25.14223195	24.58624128	24.1826484	23.88711574	23.52394235	23.46865586	23.5411405	23.96091044	24.47940768	24.77818654	25.04555578	25.33940947	25.82230962	26.61773391	27.33503347	28.0897185	28.7364518	29.30311231	29.64081475	29.57961628	286.9720764	528
Lees2008	f19	-9.867314	-56.189489	73	57	54.09	terrestrial	100	97.87234043	93.1372549	87.64044944	85	78.71287129	71.05263158	66.03773585	61.2716763	54.62184874	48.59813084	43.50393701	39.01750423	34.67702768	30.67173638	27.3099851	24.64392183	23.09750297	22.00638638	21.67227295	21.2863706	21.08734759	20.22698151	19.20107419	17.94832121	16.88423469	15.89668486	15.09854965	14.47034387	13.6825054	13.08221952	12.46671738	11.85470162	11.27116502	10.72309283	10.20991648	9.753659407	9.34838448	9.021495027	8.776433199	286.0589294	519
Lees2008	f2	-9.74928	-56.029015	38	27	2.43	terrestrial	66.66666667	34.04255319	22.01834862	13.66120219	8.960573477	6.443298969	4.708097928	5.172413793	7.586206897	8.962264151	10.43956044	11.79554391	11.86345831	12.40875912	13.31348362	14.34456929	15.89930441	16.94715087	16.92430704	16.84795746	17.13722915	18.21442806	19.13805698	19.66386555	20.46901693	21.38860996	22.35059761	22.89216293	23.30870469	23.32828392	23.43354591	23.84388947	24.30065243	25.00421941	25.5119114	25.90837283	26.25356125	26.67523159	27.14010283	27.5187878	279.8663635	522
Lees2008	f20	-9.893411	-56.279374	125	113	86.85	terrestrial	100	100	91.74311927	84.73684211	81.61764706	77.12082262	68.85553471	62.48216833	58.40909091	55.36562203	52.27272727	49.54188482	47.59776536	46.2542291	45.94017094	45.67901235	45.44551176	45.33923304	44.14031358	42.51207729	40.5162984	38.84132988	37.75027303	37.13996968	36.52443755	35.89780393	34.9408795	33.82371121	33.11357853	32.4962113	32.08902377	31.93125712	31.88509234	32.01250422	32.20230984	32.45805432	32.66177832	33.01580867	33.39767098	33.60205203	293.6295471	509
Lees2008	f21	-9.770056	-56.196846	142	128	125.37	terrestrial	77.77777778	61.70212766	58.71559633	54.73684211	53.40501792	50.76923077	49.71857411	48.21173104	47.07233065	46.32768362	46.35294118	46.13874346	44.85458613	43.49927501	42.66780676	40.46372476	38.42331898	36.81415929	35.50879062	34.73531545	34.07002188	33.14741036	32.09539414	31.03680054	30.28420562	29.49196326	28.77057886	28.17337461	27.77842026	27.57762631	27.46963563	27.24769771	27.26054325	27.4322842	27.6290631	27.86095854	28.09028767	28.21587989	28.27177969	28.60807427	264.4028625	528
Lees2008	f22	-9.801918	-55.923007	112	106	111.96	terrestrial	68.75	46.80851064	52.29357798	54.49438202	51.42857143	50.25252525	48.03001876	46.19799139	45.37037037	44.76635514	43.69616288	43.86080105	43.57541899	43.80165289	43.37706306	42.20389805	41.29139073	40.21415824	38.27916889	36.04707012	34.09190372	32.27734608	30.86351994	29.38706969	27.97582145	26.821572	25.85106383	24.95660798	24.04712405	23.19264069	22.45290662	21.86669199	21.38511095	21.08367742	20.91763581	20.94808126	21.23048407	21.58944877	22.00474876	22.39946217	259.4791565	512
Lees2008	f23	-9.752535	-55.970433	118	107	98.19	terrestrial	100	100	100	100	94.87179487	89.14141414	84.082397	81.77842566	77.68878719	72.87334594	67.3390225	62.32741617	57.85634119	53.57833656	49.36278675	45.42739828	42.77208071	40.58142984	38.35908364	36.61123162	34.7063979	32.74900398	31.12776458	30.10770784	29.25845486	28.35221569	27.45934417	26.56443235	25.84789906	25.15390431	25.35453809	25.96291013	26.85913479	27.95644467	29.23064683	30.25444143	31.13503494	31.86946828	32.43590567	33.02976591	278.0436096	522
Lees2008	f24	-9.885	-56.099264	123	112	243	terrestrial	33.33333333	46.93877551	55.96330275	62.1761658	66.41509434	72.7735369	74.67166979	77.3826458	76.3968073	74.64387464	72.7486296	70.55737705	69.31246506	68.60857005	67.76541096	66.29255518	64.31878307	63.14547064	62.65923567	62.49094859	62.13082476	61.52160924	60.92414044	60.16177958	59.47834187	58.71309831	57.58139535	55.76685601	53.9789181	52.02080399	49.77741805	47.5018997	45.25084806	43.45952341	41.44301983	39.64933404	38.14675112	36.81222117	35.69636539	34.71382322	290.6627502	504
Lees2008	f25	-9.976621	-56.083085	115	109	254.07	terrestrial	91.66666667	88.46153846	89.21568627	89.3258427	75	63.38383838	55	48.69186047	44.58525346	40.69223573	39.14728682	38.75661376	39.11335578	38.17387081	37.09336713	35.90604027	35.24916944	35.27843602	35.126498	35.09997591	35.55361433	35.78421578	36.51839649	36.79261125	37.23057838	37.7450279	38.20628998	38.65213082	38.74206578	38.69574606	38.69204292	38.09297462	37.27842435	36.13778002	35.15083977	34.05698779	32.91752798	31.97591828	30.98094566	30.14041514	307.2421265	495
Lees2008	f26	-9.955309	-56.058332	135	127	787.23	terrestrial	75	65.38461538	61.76470588	58.98876404	56.78571429	54.7979798	53.57142857	55.81395349	55.8891455	55.92903828	55.27131783	54.4977019	54.17835109	53.68932039	52.55597803	51.39768915	50.68128946	50.31129558	49.66711052	49.13544669	48.63507316	48.38194167	48.11493411	47.63263936	47.14817111	46.99484831	46.94285334	46.85254027	46.74440083	46.56587473	46.46147616	46.40174922	46.57240021	46.51730818	46.35097493	46.13761399	45.9218594	45.61130646	44.9650215	44.25248764	309.7011414	498
Lees2008	f27	-9.895577	-55.995783	161	143	899.82	terrestrial	100	100	100	99.43820225	95	89.62025316	84.96240602	81.68604651	80.69364162	79.43925234	78.74321179	78.332239	77.55331089	77.3676542	76.92307692	76.36973537	76.08479629	75.7287329	75.28628495	75.07803121	74.8580166	74.72527473	74.45095168	74.64315701	74.74810107	74.97488879	74.48367755	73.68616758	72.41777265	71.13390929	70.06479044	68.80228137	67.60336495	66.55152077	65.53150859	64.60403493	63.90076989	62.96496686	62.09485912	61.3318684	302.263855	498
Lees2008	f28	-9.930357	-56.227253	194	182	1763.4825	terrestrial	37.5	46.15384615	50	53.93258427	56.07142857	57.77777778	59.24528302	58.95196507	59.30635838	60.13071895	60.76146076	63.12335958	63.84180791	64.52866861	65.35699197	65.52366754	65.5803126	65.20059435	64.93610224	64.84149856	64.75982533	64.66826539	64.56043956	64.62984724	64.66223528	64.74294716	64.58055925	64.37422553	64.30385592	64.13301663	64.09399372	63.85851479	63.7778374	63.73135586	63.59875905	63.42805457	63.0309087	62.59216668	62.16389655	61.7131693	295.1920776	509
Lees2008	f29	-9.877374	-56.308931	195	182	11033.91	terrestrial	100	100	100	100	100	100	100	99.14285714	97.16231555	95.19774011	94.12685983	92.80104712	91.16825042	88.82410107	87.47327918	85.75700935	84.17218543	82.5612275	80.92192912	80.05319149	78.55579869	77.02729627	75.54179567	74.46236559	73.75776398	72.94387828	72.0812857	71.44622991	70.78222634	70.57996105	70.41084801	70.23074732	70.18500313	70.06170231	69.9036087	69.66503575	69.59834781	69.56580549	69.50646677	69.58274788	270.4302063	520
Lees2008	f3	-9.906779	-56.044334	35	25	4.14	terrestrial	44.44444444	42.55319149	44.95412844	42.32804233	34.55882353	29.56298201	25.14071295	22.03147353	21.02272727	19.49152542	18.2745098	16.23036649	14.7568474	13.76811594	13.03418803	11.81308411	10.83499006	10.05306604	9.494680851	9.640009664	9.89059081	10.07566706	10.39315617	10.70104483	11.25077592	11.7967853	12.2028947	12.59424051	13.17372195	13.87445887	14.45917232	15.13195367	15.75844202	16.23288829	16.46224912	16.54881902	16.71650292	16.91663289	17.32835725	17.83357771	307.277771	498
Lees2008	f30	-9.668335	-55.97131	217	194	14476.14	terrestrial	0	0	0	0	6.382978723	9.090909091	13.32082552	16.56976744	19.30635838	21.51543499	23.79844961	28.13938199	32.21099888	35.0996597	37.26734349	38.85160328	40.29801325	41.26184834	42.24826851	43.14953046	44.03328224	44.69742361	45.5275648	46.85138539	48.51255036	50.37281331	51.43237841	52.37328046	53.08314088	53.74730022	54.37885998	55.08224779	55.91657716	56.64223739	57.24631914	57.98705209	58.88770053	59.94994589	60.96370061	61.80241788	239.8381042	527
Lees2008	f4	-9.908489	-56.05428	35	23	4.32	terrestrial	0	6.382978723	18.69158879	20.65217391	20.22058824	17.21518987	13.32082552	11.79039301	12.12814645	11.62570888	12.33514352	13.75	14.65468838	15.15738499	15.12319456	15.26119403	15.7180675	16.86925586	17.95896616	18.96842613	19.48279641	19.557857	19.29824561	18.92574507	18.49208812	18.32783594	18.07277089	17.76348342	17.35508504	17.40820734	17.69293093	18.08065437	18.32484133	18.58227848	18.94192522	19.31185062	19.66920938	20.10135135	20.33147042	20.39481726	303.0762939	498
Lees2008	f5	-9.840801	-56.004776	43	33	4.68	terrestrial	33.33333333	12.76595745	12.14953271	18.57923497	25.08960573	29.11392405	30.32015066	32.13773314	33.94495413	35.95505618	38.02816901	39.57922419	41.03852596	42.19737482	43.62786746	45.2023988	46.62251656	48.1766973	49.57356077	50.74734812	50.60240964	50.38821421	49.82654738	49.03410045	47.39534884	45.8901162	44.18882979	42.2829582	40.56581986	38.89670092	37.34061931	35.86285497	34.43092341	33.04369833	31.74792862	30.52084901	29.40128297	28.51731602	27.87664632	27.43660251	295.1877747	513
Lees2008	f6	-9.775342	-56.051231	73	59	5.04	terrestrial	12.5	34.61538462	41.17647059	49.43820225	51.42857143	46.96969697	46.28252788	47.01601164	48.55824683	49.01960784	49.45652174	48.87714663	45.59236384	42.0106848	38.85135135	36.63809169	34.61922182	33.11533888	31.94888179	31.69267707	31.50535285	31.38861139	31.34273676	31.20698338	30.88462728	31.00042937	30.92797231	30.97038047	31.00103914	31.14470842	31.35250051	31.51987826	31.63968155	31.56963518	31.45289624	31.16706876	30.76374528	30.20156926	29.59301579	29.18295066	304.3682251	522
Lees2008	f7	-9.945851	-56.108274	44	34	6.57	terrestrial	0	0	9.259259259	16.39344262	17.20430108	17.01030928	15.60150376	12.91248207	12.05510907	12.00378072	12.46081505	14.30446194	16.19207147	17.13729309	17.97705057	18.17159985	17.66070245	17.10136337	16.84434968	16.45783133	16.40744797	16.43426295	16.56621005	17.41393787	18.41860465	19.45201549	20.47600053	21.21549697	22.2427532	23.01948052	23.88663968	24.65103029	25.35538668	26.0862229	26.83296143	27.33704652	27.37577529	27.07529937	26.51330163	25.85711667	293.8817749	504
Lees2008	f8	-9.839753	-56.005034	52	36	7.2	terrestrial	0	21.27659574	28.97196262	27.32240437	20.78853047	20.45454545	21.9924812	23.81635581	26.10208817	30.30869972	34.34343434	37.0565046	38.40539023	40.6614786	41.63126593	42.9696288	44.75339292	46.08540925	47.21556088	48.56661046	49.28806134	49.57179845	49.07762557	48.02620527	46.59742676	45.0738563	43.4557063	41.76995538	40.13401109	38.50307809	36.89005872	35.47589617	34.07626208	32.87001937	31.66281571	30.53360427	29.73204105	29.32900433	29.0726817	29.02437534	309.6256104	513
Lees2008	f9	-9.783184	-56.035454	69	53	14.85	terrestrial	58.33333333	57.44680851	59.40594059	57.06521739	58.24175824	54.54545455	49.71857411	47.0845481	43.94977169	40.77578051	36.64596273	33.02631579	30.52749719	29.36046512	28.09847199	26.52222637	24.87595104	23.73183032	22.94776119	22.37222758	21.89000436	21.43712575	20.96125731	20.33641716	19.41085271	18.88442787	18.4434968	18.05022888	17.96504225	17.73914921	17.41112124	16.90274741	16.37923331	15.95376698	15.64961413	15.5640852	15.45700841	15.52097429	15.57140104	15.50955608	293.4052124	522
Luypaert2022	10_626	-1.75309	-59.39003	11	9	8.78	aquatic	100	74.46808511	59.63302752	46.84210526	37.27598566	31.79487179	28.7054409	28.24536377	28.08607022	26.93383038	25.15625	24.42847812	24.79155086	25.97590361	27.33050847	28.59806115	30.13517969	31.2371437	32.2495374	33.117195	33.7181442	34.08685306	34.63140735	35.26763382	36.04812587	36.56343656	37.10658556	37.64590245	37.9559532	38.12748576	38.18639798	38.51019637	39.05861456	39.70871348	40.32820675	40.83389475	41.08395324	41.29530201	41.2999107	41.33738602	79.58641052	443
Luypaert2022	10_709	-1.80791	-59.46624	6	3	5.43	aquatic	100	78.84615385	50.98039216	34.7826087	26.95035461	20.45454545	15.99264706	14.38953488	12.52873563	11.54562384	9.969088099	8.376623377	7.218802462	6.25	5.433866891	4.795539033	4.373561329	4.396577161	4.887118194	5.570164953	6.398258977	7.199523998	7.622339458	8.117588108	8.946720049	9.744977917	10.23465465	10.7428853	10.88756036	10.71773415	10.51890587	10.35788676	10.07910408	9.684722455	9.271994309	8.8169309	8.466283769	8.188235294	7.953022276	7.752972579	58.09311676	443
Luypaert2022	11_497	-1.81756	-59.48498	5	2	3.53	aquatic	83.33333333	80.85106383	57.40740741	43.78378378	30	21.10552764	15.70093458	12	9.6	7.813953488	6.557377049	5.486610059	4.777777778	4.385542169	4.166666667	3.952274422	3.887973641	3.878930356	3.802482176	3.46806984	3.1583533	2.873563218	2.645886191	2.557673019	2.666461159	2.77103271	2.683765204	2.630608482	2.585909666	2.472320757	2.377354689	2.333490789	2.290686318	2.254819782	2.201108472	2.118897874	2.145740387	2.155375008	2.183908046	2.156088673	53.28638077	447
Luypaert2022	12_28	-1.85177	-59.4038	6	6	8.42	aquatic	100	97.87234043	71.55963303	53.92670157	43.75	37.08439898	31.51969981	26.35327635	21.90692395	18.73822976	16.31537861	14.23905944	12.2426266	10.54144705	9.372349449	8.398656215	7.413509061	6.615701264	6.161137441	6.364073007	7.010668408	7.663291642	8.420862007	8.91188251	9.341760444	9.640102828	9.849286092	10.08114089	10.22140645	10.12917115	9.945586457	9.557990178	9.388045119	9.275847635	9.447881961	9.559098735	9.623015873	9.538193046	9.340308792	9.151161377	80.96848297	447
Luypaert2022	12_9	-1.5057	-59.79838	8	8	11.96	aquatic	100	100	97.22222222	82.60869565	68.79432624	57.32323232	53.74531835	53.76811594	53.59179019	53.68126747	53.59073359	51.89790576	50.05592841	47.08714492	44.59402608	42.19910847	40.81767227	39.68160377	39.14543524	38.50382409	37.93178362	37.44545815	37.47272727	36.74185464	35.91245376	35.13320986	34.57622637	34.03547672	33.31035275	32.7360515	32.16980183	31.66997448	31.2861079	31.08968986	31.36277303	31.72264193	32.25189488	32.69903174	32.99502106	33.25640714	88.21689606	434
Luypaert2022	14_7	-1.5037	-59.81908	15	13	13.22	aquatic	100	97.87234043	85.04672897	68.47826087	58.00711744	55.41561713	56.44859813	55.2173913	54.83503982	54.01119403	52.55023184	50.94957433	48.93854749	48.09821858	47.11821624	45.93692022	44.54335641	42.90769684	41.26984127	39.48374761	37.31537793	35.40138751	33.72114161	32.33333333	30.79296513	29.25092566	28.03861923	27.15973419	26.26691126	25.40296583	24.45204102	23.74066723	23.07350458	22.25855131	21.3658305	20.55040383	19.82147917	19.10716687	18.44994893	18.01287502	76.67417145	435
Luypaert2022	15_188	-1.55566	-59.72653	6	3	1.81	aquatic	75	70.83333333	59.63302752	45.81005587	37.01067616	30.73047859	25.70356473	20.74391989	16.74364896	13.60671016	11.33540373	9.554973822	8.240534521	7.160135462	6.228956229	5.704697987	5.24060646	4.669603524	4.216388226	3.800191205	3.464052288	3.152260111	2.882523568	2.657529667	2.447283362	2.284082798	2.116122206	1.96584347	1.849299334	1.823838644	1.883751385	1.964302578	1.998401279	1.961112974	1.944971537	1.932150079	1.983845827	2.094662638	2.183768597	2.244737002	54.50553894	434
Luypaert2022	17_697	-1.44519	-59.8948	9	8	17.57	aquatic	100	97.87234043	87.1559633	74.15730337	60.28368794	50.12345679	43.55140187	37.96561605	33.87096774	31.03448276	30.33102386	30.23560209	30.77351141	30.97430926	31.25788809	32.33110616	34.2791158	37.02615339	39.72421108	42.79225436	45.54541504	47.60015867	49.40152339	50.80240722	52.17792827	53.46379089	54.47929072	55.30526834	56.10708951	56.86547951	57.95889583	59.44439195	60.92291278	62.26636493	63.46169052	64.41731576	65.2685277	66.1371744	67.03275653	67.88423033	70.40739441	435
Luypaert2022	185_358	-1.53759	-59.71342	20	20	171.73	aquatic	100	100	100	97.2826087	95.01779359	92.69521411	88.03738318	81.06169297	75.17084282	71.18644068	67.90409899	65.42239686	62.38121856	58.34136933	54.58773784	50.01855288	45.58047493	42.196702	39.9259651	38.90752276	38.26597132	38.13391442	38.18346957	38.34749292	38.14369411	38.01252847	37.67195767	37.30461538	36.50229358	35.57227297	34.74414396	34.03270012	33.25630999	32.15811071	31.04321672	30.05010844	29.16843746	28.29402674	27.47589554	26.66869116	105.901619	434
Luypaert2022	2_258	-1.85392	-59.38668	7	4	0.72	aquatic	37.5	19.14893617	8.823529412	6.179775281	9.964412811	14.81481481	16.13508443	16.37681159	13.9561707	11.43122677	9.476117103	8.37148463	8.338028169	8.813559322	9.217171717	9.356508876	9.198813056	8.975118483	8.956014838	8.673835125	8.277356446	7.87385958	7.756737072	7.593243017	7.671022291	7.922059451	8.095238095	8.071084783	8.061552595	8.015881532	7.924073516	8.016997167	8.265787833	8.563049853	8.884673148	9.158138493	9.510311105	9.775296017	9.902317564	9.955711946	54.91571426	447
Luypaert2022	2_333	-1.83704	-59.46564	4	2	0.63	aquatic	50	15.38461538	7.843137255	4.324324324	2.846975089	2.01511335	1.492537313	1.162790698	0.910125142	0.746268657	1.159196291	2.360655738	3.296089385	4	3.852667231	3.374119392	3.101286704	2.975839717	2.802749868	2.635361763	2.434782609	2.396988906	2.36449618	2.350391732	2.361475536	2.278877653	2.19605768	2.202805809	2.155963303	2.107073748	2.010454363	1.890180512	1.77730383	1.700167504	1.677878908	1.660806464	1.643641516	1.613228473	1.577065509	1.536499453	52.01151657	447
Luypaert2022	2_771	-1.82046	-59.44777	7	2	0.45	aquatic	50	36.17021277	21.2962963	12.5	8.185053381	5.82278481	4.299065421	3.994293866	3.881278539	4.376163873	4.62962963	4.373368146	3.891050584	3.413461538	3.002114165	2.637444279	2.33937397	2.084556665	1.876817341	1.701413851	1.541467651	1.505546751	1.484162896	1.482345103	1.526129181	1.498073905	1.652564781	1.884236453	2.305310242	2.676268272	3.022365505	3.192896278	3.324739977	3.550494055	3.704583234	3.720895411	3.598243377	3.441091471	3.359897992	3.261859928	51.77780533	447
Luypaert2022	2_794	-1.86325	-59.39397	3	2	0.91	aquatic	100	38.29787234	16.51376147	13.1147541	11.11111111	8.205128205	5.970149254	4.721030043	4.337899543	4.279069767	3.669008587	3.196347032	2.998334259	3.320500481	3.833192923	4.396423249	4.746209624	4.640234949	4.281183932	3.883029722	3.527106466	3.38748019	3.605072464	4.384064011	5.089450956	6.077899843	6.968134338	7.484330834	7.952194898	8.545630442	9.46191052	10.30411787	11.19793979	12.12806973	12.93642625	13.7017071	14.25030101	14.76136135	15.33746249	15.95311836	63.23997498	447
Luypaert2022	2_87	-1.7457	-59.40742	3	1	1.45	aquatic	75	48.21428571	38.54166667	30.50847458	25.35714286	20.93596059	17.48120301	16.22807018	17.51152074	19.66604824	20.75326672	21.93211488	22.61703328	23.09178744	23.47496845	24.61197339	25.92348285	27.03583062	27.66013764	27.59445242	27.35338671	27.20238095	27.56737072	28.05815508	29.29603443	30.62268979	32.3194922	33.88032079	35.42384562	36.81106584	38.01968267	39.16123548	40.55402156	42.07659432	43.1859527	44.06602435	44.66411565	45.3646394	46.13175029	46.8255412	58.33899689	443
Luypaert2022	235_234	-1.46213	-59.82167	20	19	230.7	aquatic	100	97.87234043	98.14814815	97.2826087	95.01779359	91.39240506	84.6728972	82.23495702	76.42369021	70.29795158	67.51740139	65.77400392	64.44444444	63.74578719	62.5	60.86956522	58.76730389	57.19741481	56.44820296	56.23501199	56.16557734	56.08402695	55.82533068	55.56481173	55.30209618	54.60254032	53.77495703	52.96141558	52.44923712	51.84309511	51.21386119	50.53844701	50.24446617	49.9874256	49.77837581	49.51340021	49.12541605	48.69641177	48.5252809	48.7947052	78.82559204	435
Luypaert2022	3_207	-1.72327	-59.48347	6	4	1.99	aquatic	91.66666667	51.06382979	29.90654206	19.02173913	18.21428571	26.38190955	31.70731707	37.85714286	41.71428571	44.22718808	42.56965944	40.9921671	41.52306837	44.07353653	47.36842105	49.68460111	51.79453408	53.84615385	55.65862709	57.41935484	58.51480836	59.4369548	60.4385647	61.60788902	62.1421976	62.25903184	62.64215816	62.83958205	62.69959793	62.71859243	62.81599355	62.97695504	62.89620883	62.65191518	62.47528667	62.5	62.86746476	63.41824047	63.93997446	64.6263043	62.41234207	438
Luypaert2022	3_311	-1.87406	-59.41093	5	4	1.36	aquatic	66.66666667	38.29787234	18.51851852	11.23595506	7.092198582	7.323232323	9.550561798	11.28798842	12.98850575	13.89925373	17.06563707	22.04054938	26.63682149	30.55690073	33.29124579	35.23950984	36.87335092	38.18503241	38.90658174	38.62332696	38.35289005	38.76660718	39.14545455	39.14786967	38.87263207	38.66875713	38.48901826	38.14217075	38.04597701	37.84219002	37.5729523	37.34404537	37.22212342	36.97584703	36.67193676	36.22765687	35.96882749	35.93707986	35.99514873	35.99466117	60.01613235	447
Luypaert2022	3_592	-1.56818	-59.69274	6	2	2.08	aquatic	75	50	37.03703704	27.37430168	18.92857143	15.0990099	12.19512195	9.626436782	9.699769053	10.68773234	11.48804934	11.89542484	12.2426266	12.00387222	10.85401767	10.23651146	9.762532982	9.298193663	8.476821192	7.791586998	7.322357019	6.838453915	6.37755102	5.919732441	5.599138594	5.6037548	6.009265387	6.808090775	7.931034483	9.046034982	9.894525364	10.59145881	11.25267284	12.00972176	12.68184693	13.30141393	13.78161978	14.17328131	14.57296055	14.80740067	54.63716507	434
Luypaert2022	33_793	-1.53047	-59.7877	11	6	29.62	aquatic	100	98.21428571	91.66666667	70.39106145	56.58362989	45.20884521	39.40520446	37.48169839	34.33526012	31.56917363	29.15384615	26.23376623	24.59108855	22.03963267	20.69835928	20.04429679	20.26272578	20.30741945	20.39194915	20.30578118	19.83560459	19.17427551	18.23144105	17.10658202	15.91083782	14.9822317	14.25171867	13.46817958	12.87322003	12.49598114	12.32931727	12.403174	12.51224508	12.68950498	12.74021352	12.73419422	12.69514618	12.68581422	12.74340803	13.03662382	73.11009216	434
Luypaert2022	37_028	-1.77863	-59.38195	10	9	32.78	aquatic	87.5	80.85106383	73.14814815	66.29213483	52.4822695	47.65432099	45.23364486	43.91988555	43.49827388	43.57541899	44.28242517	44.90196078	43.5483871	42.28350266	41.09473684	40.48762468	40.69920844	40.0176939	38.89625895	37.93021033	37.40756851	37.34629115	37.44317149	37.46238716	37.6443418	38.14477059	38.40656432	38.86016741	39.17940467	39.48299903	39.92957746	40.07749008	40.144295	40.20117351	40.40803416	40.57070102	40.625	40.54635984	40.51206742	40.51086033	75.51086426	443
Luypaert2022	37_7	-1.5103	-59.79834	9	8	39.67	aquatic	100	97.87234043	84.40366972	71.58469945	64.15770609	64.17525773	64.85981308	65.09298999	66.1345496	66.60412758	66.77067083	65.9921671	64	62.39768897	60.66892464	59.10614525	57.23705902	55.17038778	52.85412262	49.9640374	46.89610107	43.97149079	41.65307232	39.63333333	37.95496607	36.91121896	35.86352817	35.20452033	34.70979582	34.13585555	33.60540105	33.10983096	32.53418576	31.81323739	30.92693739	30.54349454	30.37042283	30.25379347	30.08036739	29.81838061	80.12973785	434
Luypaert2022	37_9	-1.51042	-59.79091	12	11	35.6	aquatic	100	100	92.66055046	77.09497207	60.9929078	51.72413793	48.03738318	46.41833811	46.42857143	45.52238806	46.8052348	49.08256881	49.80501393	50.67895247	51.51642797	51.60567588	52.27422544	52.8928047	52.91777188	52.41395793	51.61149826	50.85249802	50.16316171	49.36497326	48.46106494	47.98743934	47.43521946	47.05810097	46.51429884	45.79980689	45.14504432	44.32687766	43.47748868	42.79128248	42.23803875	41.76029963	41.13646025	40.62331718	40.01021646	39.54504095	91.75212097	434
Luypaert2022	4_746	-1.54811	-59.73888	7	2	2.26	aquatic	100	76.59574468	46.78899083	28.57142857	19.35483871	13.84615385	10.11235955	7.725321888	6.164383562	5.027932961	4.215456674	3.527106466	2.998334259	2.601156069	2.286198137	2.049180328	1.94398682	1.997063142	2.00845666	2.206764212	2.504900893	2.913776016	3.297698858	3.351117039	3.255168158	3.082631654	2.922893797	3.022855739	3.258375402	3.429370028	3.517436001	3.530966767	3.428063943	3.28115845	3.158894783	3.054578124	2.939093484	2.785608807	2.653738199	2.538718494	55.28488159	434
Luypaert2022	43_792	-1.74108	-59.47684	13	12	38.94	aquatic	66.66666667	72.34042553	66.05504587	57.60869565	50.35714286	46.92307692	41.4953271	36.19456366	32.99086758	29.83271375	29.03981265	28.83235486	28.62701501	28.81927711	29.04040404	29.18374953	29.22570016	29.15443335	29.36361236	29.53132473	29.47964293	29.82560444	30.38043478	31.00283664	31.68851195	32.37646387	33.13061872	33.93976644	34.90056328	35.96387485	36.81877707	37.7775678	38.70538093	39.49044586	40.17736955	40.56603774	40.85694051	40.99483117	41.11863108	41.34580347	55.95191574	443
Luypaert2022	44_174	-1.766	-59.48114	15	15	39.12	aquatic	100	86.53846154	68.93203883	57.86516854	47.5177305	40.302267	38.20224719	37.53623188	36.20689655	35.13513514	33.82239382	33.1589274	33.24006715	33.5752298	33.92255892	33.12291125	32.43154075	32.75353774	33.21836031	34.24198948	35.83224685	37.20238095	38.35666243	38.84988298	38.69725901	38.80894714	38.98080741	39.22849396	39.20689655	39.56633748	40.13283687	40.54258437	40.79672773	41.21593291	42.20676573	43.22040236	44.08160374	45.15998924	45.95301928	46.59628686	74.1787796	443
Luypaert2022	44_21	-1.39329	-59.76564	13	13	35.87	aquatic	100	100	80.73394495	65.73033708	52.4822695	45.08816121	41.30841121	39.28571429	39.63133641	39.60857409	39.41267388	39.85602094	40.21134594	39.83543078	38.48421053	36.52561247	34.46569921	32.71659325	31.90135243	31.27837515	30.80434783	30.30543435	29.90365388	29.28499833	28.85503232	28.23361823	27.1031746	26.10194533	24.94542112	23.74517375	22.7775543	21.94822373	21.23555556	20.56505701	19.93675889	19.41282205	19.05234082	18.92019095	18.8190233	18.88841696	91.07022858	430
Luypaert2022	49_62	-1.41927	-59.80871	18	18	39.94	aquatic	100	84.61538462	76.47058824	67.41573034	60.85409253	56.01965602	52.03703704	48.83040936	45.15011547	41.65120594	38.35511145	36.2745098	36.20495495	35.33107782	34.42760943	33.64106352	32.57500824	32.93873927	33.89785658	34.73684211	35.27375027	35.39102819	36.1551065	36.59759358	36.72967573	36.80318544	36.89500132	37.30109782	37.53733058	37.61389216	37.57910598	37.48229295	37.75164796	38.06651588	38.43841468	38.82458368	39.2161032	39.80896004	40.25028732	40.59676148	75.42101288	431
Luypaert2022	5_708	-1.57007	-59.71667	6	2	3.53	aquatic	91.66666667	61.70212766	42.99065421	32.06521739	24.55516014	18.13602015	14.01869159	10.71428571	8.532423208	6.983240223	5.795981453	4.898758981	4.194630872	3.607503608	3.156565657	2.783964365	2.472799209	2.211736951	1.983602222	1.792971552	1.650380022	1.586357327	1.54461203	1.470096893	1.461763348	1.438746439	1.441036489	1.452128969	1.401493395	1.418592155	1.367934017	1.284958428	1.21766954	1.165227597	1.148060174	1.189140678	1.19013885	1.18311374	1.193896444	1.244762888	51.65870667	434
Luypaert2022	54_544_A	-1.85419	-59.36694	9	9	17.66	aquatic	100	87.5	82.40740741	80.44692737	68.43971631	59.50617284	52.71028037	46.41833811	41.93548387	37.61638734	35.95073133	35.6442119	36.13118399	36.31961259	35.29659234	33.64140481	33.14643799	32.86135693	32.8563858	33.22973942	33.50671868	33.61094587	33.73340607	33.35562615	33.15384615	32.89623717	32.77299801	32.56043414	32.32183908	32.16738197	32.00523191	31.69233677	31.31735994	30.90848139	30.50525816	30.32866662	30.35866175	30.56527591	30.60911761	30.75943225	105.0183945	446
Luypaert2022	54_544_B	-1.85262	-59.36253	8	8	22.01	aquatic	100	100	99.01960784	96.21621622	85.40925267	73.04785894	64.73880597	57.12209302	51.08077361	48.46225536	46.05873261	44.85920105	43.99105646	42.70582571	42.71272115	42.93659622	42.52721874	42.72245138	42.78541226	42.47724006	42.27341882	41.60887656	41.11656665	40.60989835	40.40123457	40.5239926	40.65062153	40.67921742	40.53434239	40.45776918	40.25934861	40.18903592	40.27901191	40.28138347	40.29118531	40.31715162	40.2039949	40.05781124	39.9514811	40.03887269	103.0673523	446
Luypaert2022	54_8	-1.50843	-59.80678	14	14	52.71	aquatic	100	100	96.33027523	87.70949721	76.59574468	69.87654321	68.03738318	66.33237822	64.17050691	62.62814539	61.27790608	59.72495088	58.15247635	55.23255814	51.83003786	49.13188031	47.29551451	45.93245228	44.51219512	42.94933078	40.76488483	38.60797145	36.90130624	35.8361204	34.58461538	33.74750071	33.03347004	32.59049495	32.03493048	31.27346851	30.49874055	29.59183673	28.88314927	28.2601408	27.79315253	27.17944877	26.52395804	25.91371071	25.26974398	24.5981195	90.11881256	438
Luypaert2022	7_335	-1.8555	-59.4506	8	5	4.17	aquatic	83.33333333	44.68085106	34.25925926	28.80434783	24.19928826	17.67676768	13.08411215	10.0286533	7.972665148	7.548928239	7.805255023	7.772697583	7.273736813	6.737247353	5.973916702	5.272929818	4.678747941	4.169113329	3.750660328	3.396316671	3.093008059	2.814667988	2.610114192	2.549575071	2.621029911	2.783328576	2.882072977	2.948765205	3.022988506	3.008811519	2.901470885	2.720574343	2.560455192	2.414486922	2.279563084	2.156334232	2.039226793	1.935353807	1.83825876	1.761204907	59.36978531	447
Luypaert2022	8_042	-1.54737	-59.85917	5	4	6.88	aquatic	100	95.74468085	66.66666667	46.99453552	35.71428571	28.53535354	22.57462687	17.33524355	13.76564278	11.25581395	9.372579396	8.023483366	7.273736813	6.788637458	6.607744108	6.676613204	6.857896472	6.991774383	7.239101717	7.149712092	6.819172113	6.361474435	5.853570134	5.635211737	5.873285032	6.410622501	7.100357001	7.782149004	8.511126405	9.114359415	9.689766317	10.05291005	10.41463198	10.7067997	10.82878176	11.13023952	11.38729552	11.86816137	12.37231869	12.8810883	65.67785645	438
Luypaert2022	8_672	-1.3854	-59.81981	3	3	8.15	aquatic	100	100	84.40366972	53.92670157	39.78494624	29.41176471	22.20149254	16.97574893	13.88261851	11.97771588	11.25	10.96605744	11.22222222	12.57831325	13.97306397	14.70588235	15.91957811	17.00440529	17.9656539	19.45441493	21.07554975	22.58128469	24.01667573	25.56038809	26.92721957	27.82695603	28.54874983	29.24342913	30.03793539	30.52359961	30.90872456	31.04034773	31.14564831	31.57012323	32.20083947	32.97394429	33.78206037	34.49201449	35.25579613	35.69432633	81.25263977	431
Luypaert2022	Abandonada_left	-1.39418	-59.78186	6	3	8.15	aquatic	83.33333333	74.46808511	56.48148148	42.62295082	36.42857143	30.05050505	23.36448598	18.05157593	14.67576792	12.09302326	10.13250195	8.480104371	7.222222222	6.256015399	5.471380471	4.8453224	4.284772577	3.816793893	3.433703117	3.238186615	3.290477228	3.328710125	3.423913043	3.516666667	3.530681468	3.668284328	3.689500132	3.649993855	3.418999541	3.255963894	3.18452081	3.145664085	3.161353343	3.356491169	3.577647618	3.885603055	4.170797337	4.531722054	4.895953019	5.320053443	74.63628387	430
Luypaert2022	Abandonada_right	-1.39513	-59.77795	5	3	0.45	aquatic	25	9.615384615	4.901960784	2.702702703	1.779359431	1.259445844	0.919117647	2.034883721	3.071672355	4.327375353	5.104408353	5.893909627	6.983240223	7.666345227	7.741116751	7.712272896	7.687231937	7.572186211	7.482813326	7.144569648	6.47826087	5.905667856	5.474718079	5.268422808	5.168157976	5.369605469	5.676855895	5.97070048	6.352482513	6.783487422	7.146446879	7.437860316	7.455127066	7.377941546	7.202216066	6.988402544	6.836698548	6.741497513	6.729603878	6.856552897	45	430
Luypaert2022	Abusado	-1.76217	-59.67862	4	4	13.31	aquatic	100	100	94.11764706	75.54347826	59.0747331	43.93939394	32.96500921	27.28592163	25.17241379	24.67411546	24.65224111	23.76623377	21.88024622	20.63953488	19.08171862	17.17472119	16.11312068	15.54572271	15.27224436	15.27246654	15.50674206	15.85002976	16.19064945	16.4884731	16.81293303	17.05128205	17.37232072	17.71590489	18.45463953	19.30050424	20.16088487	20.82938837	21.38286527	22.03503478	22.41461101	22.52299409	22.54290172	22.57327239	22.75426164	23.01625819	79.64870453	445
Luypaert2022	Adeus	-1.87777	-59.65244	15	15	50.08	aquatic	100	98.07692308	96.11650485	88.64864865	80.4964539	71.85929648	62.01834862	54.42670537	50	49.52919021	50.96674401	52.1484375	53.15114334	53.83502171	53.44608879	53.35558027	53.03776683	53.40206186	53.21003963	53.10328301	53.20861431	53.72572335	54.17652411	54.67733867	55.13888889	55.47486829	55.28928902	54.78271575	54.44329779	54.12903226	53.93122863	53.92694928	54.20593989	54.43430198	54.68069953	54.84957342	55.11274996	55.22317827	55.24939406	55.37275376	75.7146759	453
Luypaert2022	Aline	-1.54838	-59.75128	6	3	2.08	aquatic	66.66666667	38.29787234	23.14814815	16.21621622	10.75268817	7.556675063	5.617977528	4.285714286	3.428571429	2.788104089	2.34375	1.958224543	1.666666667	1.493975904	1.304713805	1.15585384	1.020744155	0.910693302	0.821409645	0.741272119	0.675087108	0.614591594	0.561695959	0.518221331	0.476849715	0.442730648	0.515532056	0.651345705	0.815716912	0.849279725	0.825697311	0.802871446	0.754683477	0.71254925	0.67294751	0.636370442	0.602025639	0.570699611	0.593907657	0.722701324	53.31400681	434
Luypaert2022	Andre	-1.58462	-59.87211	3	1	2.08	aquatic	100	59.57446809	25.68807339	14.73684211	10.29411765	7.179487179	8.818011257	13.98002853	18.16118048	20.71563089	23.80952381	27.49836708	30.10573178	32.7743172	34.69041561	37.32736096	40.15825915	42.66392238	45.06189097	46.75792507	47.74657087	48.16358944	48.70541372	49.27415318	49.36786926	49.55726935	49.91407799	49.97541185	49.85088323	49.48331539	48.84658003	48.03134737	47.55306866	47.54331631	47.56126576	47.51104125	47.66494224	47.76159474	47.60081674	47.13035019	72.67879486	441
Luypaert2022	Arrepiado	-1.51483	-59.73933	9	8	7.43	aquatic	100	89.58333333	83.48623853	58.33333333	40.14336918	29.08163265	24.76547842	24.0398293	26.41723356	28.69238006	31.27443315	33.76877858	35.28102393	36.33748802	36.90677966	37.76119403	39.82213439	41.39958836	42.45059289	43.21402834	43.85620915	44.68718967	45.4084405	46.3349474	47.139765	48.09312955	49.21348315	50.73782587	52.39242685	53.60680448	54.77726265	55.65315954	55.97299938	56.10348292	55.83148207	55.81586826	56.01530395	56.12539437	56.30423686	56.20402456	77.36091614	434
Luypaert2022	Bacaba	-1.50392	-59.82269	12	11	53.35	aquatic	100	100	92.66055046	83.14606742	69.61130742	61.2345679	58.69158879	54.64949928	49.9424626	47.57914339	45.39877301	44.05228758	42.48183343	40.4934688	38.69473684	37.17044189	36.04881266	35.1518726	34.17352083	33.35724534	31.90517616	30.0535608	28.13750455	26.44600468	24.99230059	23.89972938	22.93845136	21.74609038	20.7629553	19.96352714	19.48078084	19.11014548	18.63050245	18.21763917	17.7340291	17.37342009	17.17808802	16.9448183	16.64113367	16.20243947	81.08271027	435
Luypaert2022	Beco_do_Catitu	-1.75116	-59.70799	20	20	638.66	aquatic	100	100	100	100	100	99.75369458	98.33333333	95.22431259	93.65628604	90.45412419	86.53846154	84.44444444	83.82187148	83.14769976	81.97894737	81.07208872	79.7756516	79.05805687	77.70127119	76.39320737	74.73479108	73.6455646	72.94246176	72.76830491	72.76360283	72.7027027	72.62266896	72.76989513	72.81497646	72.65021459	72.33380197	72.22747024	72.18312995	71.90248806	71.35289001	71.09252483	70.89002268	70.7663325	70.59499489	70.34273582	87.87961578	448
Luypaert2022	Cafundo	-1.50063	-59.61043	11	11	2.63	aquatic	100	73.07692308	45.63106796	41.84782609	52.29681979	62.12121212	68.62385321	72.96511628	76.56427759	76.28384687	72.00309358	69.20572917	67.85913918	67.71084337	68.77370417	69.2536205	70.11494253	70.51886792	70.75946017	70.37479112	69.21905591	67.96116505	66.61815536	64.59409902	62.58681895	61.08816408	59.56855479	58.07881773	56.97874785	56.21842416	55.73325287	55.25044977	55.13470259	54.96266465	54.8361564	54.58763658	54.38683595	54.21540944	54.11269223	53.84802284	78.21324158	434
Luypaert2022	Cipoal	-1.70606	-59.78051	26	25	217.63	aquatic	100	100	100	100	100	98.98989899	97.19626168	92.68292683	87.12984055	80.67860509	73.45679012	68.54153041	63.61111111	59.894078	56.76818951	54.15738679	52.58649094	51.66323226	50.72732081	49.95208433	49.66311671	48.9395441	48.18445897	47.54207632	47.26291442	46.74733096	46.03993124	45.34039148	44.90076861	44.73457984	44.55614758	44.32687766	44.08602151	44.00904295	43.76038617	43.41868823	42.93301232	42.42994422	42.12271973	41.89238431	97.36586761	445
Luypaert2022	Coata	-1.48819	-59.7872	14	14	16.94	aquatic	100	100	95.09803922	73.03370787	63.70106762	57.5308642	52.72045028	49.27536232	48.55824683	48.37511606	50.46153846	53.10660562	54.98878924	56.96999032	58.4	59.39349112	59.5049505	58.9433294	58.78611185	58.65614538	58.36761204	58.80134947	59.05282332	59.29455032	59.32933395	59.74395448	60.21164021	60.54287477	60.73971973	60.93766763	61.28383137	61.7527623	62.07142221	62.47486595	62.85962694	63.34405145	63.81606915	64.1843256	64.69198851	65.07339561	82.94284058	434
Luypaert2022	Formiga	-1.83339	-59.42093	3	2	1.54	aquatic	68.75	28.84615385	14.70588235	8.426966292	5.338078292	6.617647059	8.333333333	9.356725146	8.189158016	6.580166821	5.457340507	4.637491835	4.002254791	3.431609473	2.986958351	2.6987061	2.737467018	3.168492745	3.599788248	4.089930639	4.76087427	5.199444334	5.480699199	5.782085561	6.177962195	6.62779121	7.019167217	7.166646108	7.087880528	6.691689008	6.378063479	6.21575666	6.074100463	5.905511811	5.82792978	5.899044205	6.052016158	6.169683106	6.281920327	6.409945421	68.51564789	447
Luypaert2022	Furo_de_Santa_Luzia	-1.74154	-59.43596	19	19	198.52	aquatic	100	100	99.07407407	89.67391304	82.56227758	78.53535354	75.65543071	74.39198856	74.71526196	74.58100559	72.79752705	73.45075016	73.37409672	72.98076923	73.45393353	74.55423477	75.6916996	76.07163829	76.05708245	75.79098754	76.2412892	76.91698038	77.59463865	77.85179017	77.78634191	77.90299572	78.1861449	78.54509708	78.77953659	78.80709296	78.56351365	78.34136205	78.34785702	78.248114	78.13835681	77.9050614	77.64872521	77.15207311	76.24002553	75.23838445	96.98251343	443
Luypaert2022	Fuzaca	-1.50833	-59.86697	23	23	941.71	aquatic	100	100	100	95.10869565	90.10600707	85.60606061	78.26887661	75.87209302	73.46241458	72.10820896	70.42471042	69.26605505	68.64169927	67.75903614	67.35380732	66.75324675	66.77664137	65.95932803	64.91135221	64.27889207	63.42683192	62.89843595	62.53182976	62.33918129	62.06312548	61.90544005	61.94760519	61.1672002	60.12178309	58.97656418	58.08949221	57.19822289	56.48617409	56.14358802	55.65141681	55.21807436	54.7489199	54.21848739	53.62910948	53.11873671	77.9342041	438
Luypaert2022	Garrafa	-1.58863	-59.83535	6	5	9.42	aquatic	100	100	83.48623853	64.55026455	50	39.84575835	37.3358349	37.91130186	40.43035108	42.29323308	45.81704457	49.24885696	51.19643851	52.24096386	53.36721728	54.6775997	55.39425932	55.45107258	55.24715834	55.41416567	55.23622904	54.97423702	54.84513675	54.82741371	54.4108575	53.71665002	52.73592387	51.65172541	50.79710976	50.15040825	50.03525028	50.18882175	50.60401492	51.26767635	51.8791627	52.44404521	52.81869688	53.09354449	53.28145928	53.17325228	76.4249649	441
Luypaert2022	Gaviao_real	-1.61868	-59.62579	23	23	1698.84	aquatic	100	100	100	100	100	99.74811083	99.06542056	98.55072464	97.61363636	96.82835821	95.5984556	93.25032765	89.15595305	85.98265896	82.91245791	79.02746845	75.07418398	72.10262459	69.63766199	68.21223709	66.84770802	65.76130056	64.28571429	63.35	62.62735412	62.01395813	61.73476134	61.30739874	61.05686387	60.7027724	60.43049688	60.11151011	59.69605403	59.50863659	59.43978478	59.23404892	59.14854431	59.01848739	58.93883284	58.8156696	138.4091644	437
Luypaert2022	Jabuti	-1.6291	-59.75201	21	21	232.49	aquatic	100	100	100	98.91891892	97.86476868	94.45843829	90.07490637	86	81.20728929	76.8372093	76.48878577	75.9634226	74.93051695	73.7602311	72.14976862	70.59041961	67.96308504	65.22887324	62.357917	60.57991852	58.98827616	58.05748266	57.70348837	58.10698217	58.49784084	59.13687509	59.71451229	60.19453337	60.6581814	61.05738233	61.49662604	61.66855631	61.61912379	61.46558229	61.01963268	60.8490566	60.46462214	60.22986961	60.19665432	60.37414966	95.34877014	440
Luypaert2022	Jiquitaia	-1.83569	-59.59577	4	2	6.79	aquatic	100	97.87234043	77.98165138	58.15217391	38.86925795	27.70780856	20.59925094	15.71428571	12.54275941	10.27077498	8.494208494	7.208387942	6.323447118	5.708756652	5.092592593	4.862657758	4.812129202	4.507955215	4.50928382	4.755077658	4.888116446	4.916732752	4.870956016	4.976619906	5.23640844	5.485111839	5.803807509	6.059859589	6.297402896	6.468568977	6.769942662	7.21035721	7.643764999	7.990944156	8.3801091	8.734669459	8.931860037	9.049347855	9.131516814	9.309528147	78.74376678	453
Luypaert2022	Joaninha	-1.52243	-59.82888	3	1	0.63	aquatic	66.66666667	34.04255319	14.81481481	8.695652174	5.693950178	4.020100503	3.189493433	4.571428571	5.580865604	5.778191985	6.105100464	6.727629001	8.231368187	10.78478575	12.92087542	14.95916852	16.38101516	17.498532	18.13375628	18.25567503	18.4010428	18.32771944	18.64007253	18.91801636	19.024165	19.02383331	19.00039667	18.97549563	18.80744485	18.74059746	18.54164568	18.45659771	18.0193795	17.52724225	16.9872556	16.52564583	16.00453226	15.58467742	15.34090909	15.19732848	62.85400391	438
Luypaert2022	Louzivaldo	-1.84696	-59.44032	3	1	1.27	aquatic	75	55.31914894	26.1682243	17.39130435	16.42857143	16.87657431	17.82363977	16.57142857	14.05714286	12.20876048	10.3875969	8.746736292	7.45272525	6.482825351	5.63973064	5.067064083	4.741521238	4.403992954	4.134640869	4.039196941	3.942496188	3.767598652	3.678869155	3.693181818	3.630210737	3.55561902	3.331570598	3.134603565	3.101309442	3.100193092	3.071500504	3.078666541	3.173333333	3.25203252	3.35204364	3.369272237	3.34253948	3.273509444	3.211800013	3.112486349	56.76879883	447
Luypaert2022	Martelo	-1.67561	-59.71948	23	23	466.6	aquatic	100	100	94.17475728	92.93478261	93.61702128	91.66666667	86.72897196	82.75362319	79.38496583	76.5858209	74.80680062	72.90575916	71.90822608	70.94430993	70.42490534	69.98514116	70.42532146	71.15895016	71.64099841	72.04301075	72.50597696	73.05175491	73.72727273	74.23558897	74.74591931	75.11396011	75.53585605	75.74525745	75.69524247	75.85059569	75.81488934	75.82947349	76.08251089	76.25356364	76.29787908	76.28272251	76.30516399	76.36143606	76.41539542	76.45451233	86.47433472	445
Luypaert2022	Mascote	-1.65936	-59.83546	37	35	668.03	aquatic	100	100	100	98.36956522	91.84397163	83.33333333	74.20560748	69.08563135	67.91808874	69.93464052	71.15235886	72.08387942	72.52378288	72.09638554	71.96969697	72.51114413	73.6060706	74.70518868	75.30536378	75.67502987	75.65217391	75.28245788	74.95452892	74.4236552	74.0683708	74.06352371	74.32200026	74.62135205	74.50011492	74.10666381	73.81551152	73.72400756	73.30429371	72.73413264	72.17914227	71.56965435	70.9965295	70.31334051	69.67762528	69.1831157	97.98426819	445
Luypaert2022	Moita	-1.55994	-59.89244	18	17	91.3	aquatic	100	100	99.07407407	87.07865169	82.91814947	79.75308642	76.73545966	73.66136035	69.89619377	65.45961003	63.10530361	62.48366013	61.64613662	60.04842615	59.07368421	58.59519409	58.31134565	58.7957497	59.68169761	60.28673835	59.69664139	58.30192422	57.48818611	56.75359412	56.46352724	56.41353811	56.24834525	56.13277394	56.38579147	56.70600858	56.95017614	57.32778985	57.45211581	57.97016426	58.05533597	57.95378057	57.63180272	57.08711739	56.28551363	55.38974826	81.21247101	438
Luypaert2022	Neto	-1.84167	-59.35206	2	2	32.87	aquatic	100	100	99.02912621	91.57303371	76.95035461	63.63636364	52.71028037	46.66666667	41.72413793	38.86300093	38.06949807	37.21386527	37.38108562	37.22168441	36.47454775	35.9450427	35.20290333	34.73901504	34.52760085	34.32122371	34.24598001	33.43253968	31.84296619	30.436236	29.24876847	28.85437447	29.04976178	29.50961065	29.94941366	30.56360709	31.23050609	31.89035917	32.38798009	32.99505158	33.82864369	34.63724757	35.35246192	35.84969078	36.20579599	36.53904496	84.5526886	446
Luypaert2022	Palhal	-1.79071	-59.44785	7	7	21.37	aquatic	100	100	85.32110092	74.71910112	64.18439716	60.74074074	59.25233645	55.15759312	50.80645161	47.39292365	42.57120862	39.26701571	38.32035595	38.37209302	37.16329966	36.10495196	35.23589574	34.14921852	32.50265111	30.83173996	29.80434783	28.61392029	28.14262325	27.61618188	27.1468144	26.7958951	26.32971686	25.85570057	25.37913603	25.0965251	25.02263809	25.07558579	25.27159394	25.39190209	25.68197992	25.98666966	26.45975057	27.11487987	27.92390194	28.48823101	87.58488464	443
Luypaert2022	Panema	-1.7745	-59.69236	2	1	3.08	aquatic	100	89.58333333	55.96330275	32.64248705	25.97864769	20.15306122	16.60447761	14.71428571	13.37142857	14.59107807	15.9375	17.36292428	19.94444444	22.62879153	25.43157895	28.85331348	30.87314662	32.7753304	34.26981182	35.78947368	36.61511653	37.16042038	37.18993301	37.24899598	36.83482006	36.73760891	37.05026455	37.46620791	37.68965517	38.09166041	38.57387451	38.9985829	39.36595329	39.4668455	39.51849212	39.23330338	38.83653369	38.43210954	38.21200511	38.09437056	74.84870148	445
Luypaert2022	Pe_Torto	-1.76671	-59.36338	7	5	4.98	aquatic	100	78.84615385	62.74509804	40.22346369	27.85714286	19.11764706	14.47124304	12.42774566	11.31639723	10.9360519	11.31639723	12.00519143	13.35211268	14.56216739	15.70526316	16.70362158	17.05707687	17.59478673	17.61122881	17.93400287	18.50649351	19.05518063	20.22206043	21.60173884	22.72447724	23.60637088	24.48736605	25.03085658	25.9046525	26.69527897	27.33849091	27.97090497	28.79543835	29.75622016	30.61353574	31.26259987	31.78624654	32.61571582	33.51213282	34.43130118	82.94932556	440
Luypaert2022	Piquia	-1.50662	-59.78885	9	9	13.04	aquatic	100	100	95.41284404	76.68393782	60.5734767	52.67175573	46.34146341	43.26241135	41.15646259	40.93896714	42.36491778	43.83561644	44.98327759	45.28030666	46.19310932	47.7238806	48.86401054	49.45604234	49.86821297	49.89154013	50.45731707	51.14200596	51.8216422	52.11666667	51.94122196	51.69358296	51.30204891	50.80555897	49.87396884	48.85323571	47.90847697	47.283379	46.88638181	46.53846154	46.24662752	46.01796407	45.77869143	45.47590281	45.50733886	45.5628495	93.70574951	434
Luypaert2022	Pontal	-1.83312	-59.68418	24	23	108.76	aquatic	100	94.11764706	93.1372549	93.25842697	93.59430605	90.88669951	84.77443609	77.63157895	71.97231834	67.71799629	64.17565485	61.98563031	61.03603604	60.29980658	59.42760943	57.96672828	56.28505444	55.02222222	53.64238411	52.97775652	52.20874838	51.51815836	50.6190823	49.86626546	49.03166308	48.10864619	47.18328485	46.6872301	46.45687378	46.27265902	46.43036449	46.56149632	47.25685786	47.80095501	48.26086957	48.83859885	49.30914759	49.85534549	50.00638488	50.10313031	93.89619446	453
Luypaert2022	Porto_Seguro	-1.7943	-59.51287	29	29	1350.56	aquatic	100	100	100	100	100	100	100	96.99570815	93.84965831	91.35338346	89.55916473	88.25065274	86.83333333	85.1709196	81.98731501	79.19762259	76.35046113	73.26093337	70.85095137	68.4727883	66.65219279	65.19326065	63.58203549	62.08965172	60.70602744	59.28246014	57.80010576	56.25461709	54.61009174	53.22372663	51.96414182	50.72272083	49.72449342	48.81929325	47.85533397	46.78844138	45.55886103	44.37201801	43.26530612	42.24462529	87.02835846	445
Luypaert2022	Relogio	-1.67476	-59.64798	8	8	70.55	aquatic	100	100	100	95.50561798	85.51236749	75.80246914	68.78504673	62	57.65247411	52.42085661	47.7394636	43.16546763	38.56903298	34.49443638	31.31313131	28.71985158	26.55013193	24.64622642	23.12798725	21.54471545	20.14357189	18.93608575	17.82466351	16.91741892	16.05850654	15.40105428	14.80746328	14.41940648	14.16915652	14.00064371	13.96237803	13.93613001	13.89061805	13.88446382	13.88010123	13.79310345	13.6540778	13.39568055	13.07540063	12.92083712	137.7147675	441
Luypaert2022	Sapupara	-1.69722	-59.61253	12	12	77.8	aquatic	100	100	100	91.30434783	79.43262411	75.50505051	71.16104869	65.07246377	59.17901938	54.52003728	50.96525097	48.16753927	46.30872483	46.12421762	46.04377104	46.86223543	47.1810089	47.61061947	47.85031847	48.14814815	48.47958297	48.59238699	48.89131225	49.13101604	49.39146511	49.49422995	49.3784713	49.23020076	49.32781799	49.42602725	49.22519622	48.90359168	48.3114113	47.51006036	46.61177961	45.76664174	44.83564749	43.96180742	43.24289818	42.48496994	89.91200256	441
Luypaert2022	Torem	-1.82943	-59.63267	2	1	3.62	aquatic	100	92.15686275	65.625	35.95505618	22.77580071	15.72481572	12.0527307	9.370424597	7.38177624	6.024096386	5.003849115	4.242819843	3.65990991	3.141614306	2.777777778	2.697708795	3.067282322	3.436018957	3.705664373	3.660287081	3.508012126	3.432539683	3.458947752	3.943850267	4.212144504	4.464666572	4.56228511	4.650875894	4.673863114	4.655653293	4.680124536	4.741664305	4.87218313	5.169235925	5.455839329	5.570905832	5.676422649	5.671039354	5.726506639	5.792793886	68.54232025	453
Luypaert2022	Tristeza	-1.76716	-59.75429	24	22	499.91	aquatic	100	100	100	100	100	100	98.70848708	97.09724238	95.97238205	93.47623486	90.55727554	86.91099476	83.48264278	81.49224806	79.12457912	77.21189591	75.61056106	75.07374631	74.68152866	73.96605307	72.8201783	71.92460317	71.13252136	70.79365079	70.52485763	69.71640302	69.05770249	68.44050259	67.9581513	67.47531129	66.97847516	66.63200681	66.20444444	65.62971659	64.91422247	64.16872336	63.38127967	62.67141705	61.96131009	61.34198872	75.29383087	448
Luypaert2022	Tucumari	-1.60038	-59.44716	26	25	336.02	aquatic	100	100	100	100	96.44128114	89.14141414	82.72058824	77.76162791	71.83908046	65.6424581	60.43276662	56.2987013	52.93788472	50.62984496	48.96842105	47.88104089	47.9947403	48.304335	48.80446334	49.52198853	50.0870322	50.65424266	51.61877046	52.55511022	53.11682315	53.56125356	54.15453824	54.98891353	55.70246034	56.3043245	57.19312355	57.68247657	58.27555556	58.87826962	59.49086884	59.85641639	59.93760193	60.03361345	60.11745181	60.30251488	95.88816071	437
Luypaert2022	Xibe	-1.46895	-59.8362	4	2	0.91	aquatic	87.5	34.04255319	14.81481481	8.988764045	12.5	21.48148148	28.14258912	34.39767779	38.4083045	41.63568773	43.02235929	42.02614379	41.23943662	39.06098742	36.93731594	35.14412417	33.84970336	32.76066351	31.57615894	30.87216249	30.14084507	29.57159857	28.88362775	28.47826087	28.05534204	27.62690175	27.05026455	27.10338021	27.29987366	27.5185066	27.95461392	28.57007934	29.14402779	29.6330429	30.18733697	31.08451758	32.11223694	33.10006056	34.00140423	34.74699672	68.71321869	435
Manu2007	Ajanla	7.21835	3.801166667	26	19	334	terrestrial	0	0	0	0.543478261	1.785714286	3.856041131	4.87804878	5.014326648	4.166666667	4.388422035	5.007824726	5.252790545	4.738015608	4.470359572	4.221190376	4.041916168	3.802910053	3.624042428	3.35106383	3.188683769	3.169398907	3.062848051	2.91704649	2.766599598	2.802291376	2.807218562	2.813163482	2.754786905	2.791234141	2.797278324	2.900747928	3.062191885	3.189208505	3.329969728	3.554389313	3.70286916	3.766879886	3.855242725	3.965914915	4.149124413	145.9712524	396
Manu2007	Ajegunle	7.141266667	4.338033333	51	45	168	terrestrial	6.25	10.63829787	24.7706422	29.21348315	28.72340426	31.60493827	30.33707865	30.94555874	33.640553	37.0681606	39.20807453	40.78688525	41.06741573	41.55339806	42.87526427	42.98540965	43.1833223	43.15291334	43.56382979	43.46992571	44.18452121	45.20874751	46.17915905	47.01542589	47.5293391	47.91517409	47.9559331	47.84546805	47.82708934	47.78160672	47.63540825	47.39336493	47.16761973	46.9470143	46.69579031	46.29490455	45.60580205	44.88858879	44.0656242	43.31482273	162.7221527	383
Manu2007	Akanran	7.3125	4.005783333	37	29	81.6	terrestrial	0	0	0	0	0	0	0.185185185	0.145137881	0.115207373	0.18639329	0.309837335	0.327653997	0.56022409	0.630455868	0.54829186	0.59568131	0.595434998	0.621301775	0.798084597	0.911489566	0.959232614	0.958083832	0.969098555	0.938652363	0.97342398	0.957963969	1.050811386	1.089378559	1.060518732	1.216361679	1.363085622	1.471425859	1.537086685	1.59838479	1.676732359	1.729063299	1.793849658	1.938141545	2.063044593	2.181463652	127.4359589	391
Manu2007	Akingbola	7.566733333	3.979466667	46	34	309	terrestrial	0	4.166666667	10.09174312	15.16853933	16.37010676	16.62468514	17.07317073	17.19197708	17.68786127	18.86087768	19.65544244	20.48588313	21.42857143	21.13702624	20.40557668	19.79049757	19.94047619	19.64497041	18.90957447	18.31695037	17.77826372	17.38611498	17.04959883	16.73934921	16.74389867	17.25422757	17.4322889	17.88235294	18.12622591	18.18083729	18.4574952	18.56452072	18.607561	18.48612279	18.44721979	18.15312946	17.80636906	17.47585927	17.27960021	17.1852123	269.1486816	365
Manu2007	Alade	7.60215	4.019333333	43	36	220	terrestrial	0	2.127659574	12.03703704	11.41304348	12.41134752	13.41772152	13.32082552	15.09433962	16.05080831	16.07476636	16.34391944	17.59684833	17.72293887	18.74696455	19.93243243	21.22114669	22.83542631	24.23884127	25.62533262	26.43815916	26.95747001	27.30708035	27.04230489	26.88117982	27.73564464	28.90065846	29.85926713	30.76448067	31.58501441	31.97110201	32.32588699	32.41241811	32.40418118	32.36605265	32.17121982	32.10340422	32.01907338	31.88846128	32.00076879	32.19967087	287.4865417	365
Manu2007	Alagbede	7.577583333	3.99735	39	36	163	terrestrial	0	17.30769231	23.30097087	25.54347826	25.44169611	25.25252525	23.94106814	24.85465116	25.31356899	25.81852198	25.81395349	25.01641497	24.38340807	23.66375121	23.36726039	23.43517139	22.74991697	22.44234181	23.4761778	25.19230769	26.26989318	27.2836059	27.71699489	28.25540473	28.81250968	29.38991284	29.49707291	29.4640652	29.36901603	29.33060257	29.30669089	29.19396183	28.73840114	28.13262644	27.60127085	27.11966326	26.84558981	26.78270256	26.98392365	27.38857387	286.6341858	365
Manu2007	Alara	7.322933333	4.233333333	51	43	169	terrestrial	41.66666667	28.84615385	27.18446602	20.65217391	16.96113074	14.64646465	12.89134438	13.08139535	13.35616438	12.89719626	14.03100775	15.83442838	16.29339306	15.75109383	14.70962272	14.15270019	13.49285477	12.7735068	12.37689646	11.87785525	11.57871784	11.49012567	11.69068028	11.78541492	11.87674203	12.00686106	12.29377328	12.59725824	13.03645593	13.42961845	13.59644696	13.75937708	14.09455843	14.22562463	14.75331691	15.04697482	15.53135454	16.20673369	16.88228513	17.46341463	248.9308319	382
Manu2007	Araromi-Owu	7.149083333	4.34215	23	20	208	terrestrial	22.22222222	45.83333333	44.95412844	52.97297297	53.95683453	51.92802057	53.84615385	58.39311334	61.04046243	62.22014925	62.88175411	63.57096141	63.37241764	63.72025255	63.82079459	64.24831713	64.30697982	63.9952858	63.84676776	64.0260053	63.87068589	64.43914081	64.93907983	65.24144869	65.24569834	65.26783157	65.4952924	65.77487363	65.90594744	65.66245546	65.2995252	64.85359613	64.81100885	64.66234968	64.2982177	64.03937185	63.65574586	63.39750084	62.99974372	62.41766284	156.3941193	383
Manu2007	Arikoko	7.298133333	4.264766667	35	28	14	terrestrial	0	4.255319149	13.88888889	15.73033708	20.92198582	24.19753086	25.09363296	27.14078374	30.6805075	34.26704015	37.16951788	38.79423329	40.48287479	42.66990291	43.62331081	44.50651769	44.72378432	44.99851588	45.62616325	45.92521572	46.14376229	47.04595186	47.95321637	48.65906805	49.26663579	49.93550236	50.28525939	50.26618794	50.31700288	50.50602929	50.66195048	51.1045795	51.11230233	51.13148818	51.37002621	51.69822663	52.0754717	52.41020794	52.35836965	52.20014627	233.2527466	391
Manu2007	Asejire	7.366183333	4.074216667	33	22	311	terrestrial	0	0	0	0	0	0	0.187265918	0.726744186	0.685714286	0.560747664	0.464756003	0.459619173	0.784753363	0.777076251	0.759814268	0.670640835	0.628306878	0.591540964	0.585573596	0.745550746	0.763192324	0.937188435	0.930317402	0.921736216	0.975081257	0.942991856	0.891787568	0.876976285	0.86515169	0.916540867	0.899898888	0.902184236	0.892379083	0.908402725	0.929308975	0.947012401	0.996512207	1.006484734	0.97367241	0.932926829	181.6237335	387
Manu2007	Awa	7.092533333	3.909083333	39	33	342	terrestrial	0	0	4.62962963	3.825136612	7.829181495	11.86868687	14.25891182	13.89684814	13.29479769	12.97852474	12.5	12.2542595	11.89007291	11.60194175	11.05951878	10.91997008	11.17355372	11.21301775	11.76157531	12.32613909	12.34433035	12.09950249	11.88046647	11.7577994	11.49976784	11.42448103	11.50783117	11.31143492	11.13673046	10.98533851	10.83813568	10.55824093	10.28413152	10.1606527	9.968228753	9.864022237	9.854248134	9.79002093	9.866102889	9.923710711	116.3403091	397
Manu2007	Ayepe	7.282416667	4.289983333	49	42	85	terrestrial	0	3.846153846	3.921568627	13.04347826	16.05839416	21.85929648	25	27.98833819	32.95454545	34.05660377	35.11627907	35.77023499	35.85434174	36.76042677	37.93395428	39.11425381	39.6545998	40.78558771	41.87649086	42.00913242	42.34371597	42.90836653	42.7919708	42.72316195	42.58513932	42.78976704	42.75449102	43.05812662	43.83165684	44.57857297	45.37933818	46.05887939	46.77721316	47.68881031	48.77738965	49.34343813	49.80791121	50.30024965	50.76942806	51.27110894	223.3293457	391
Manu2007	Balogun	7.40515	4.236583333	29	25	146	terrestrial	0	21.27659574	28.7037037	28.80434783	27.75800712	29.11392405	29.26829268	28.01161103	28.09248555	27.22170253	27.78637771	27.13534823	27.42568704	27.21088435	27.40709459	27.90611028	27.1494709	26.5819042	26.32419484	25.72115385	25.15270506	25.14422121	25.6288735	26.5795207	26.63262148	26.87571592	27.28359002	27.48270751	27.35555299	27.15610177	27.16336433	27.25201709	27.0050852	26.88036345	26.64813344	26.52386321	26.62822977	26.8147748	27.07065531	27.35251097	213.3879242	375
Manu2007	Bolarinwa	7.260516667	4.024733333	43	35	147	terrestrial	6.25	10.41666667	14.58333333	14.68926554	10.71428571	9.653465347	9.622641509	8.970588235	7.967667436	7.448789572	6.486486486	6.024885396	6.04519774	6.450048497	6.540084388	6.045994065	6.291390728	6.19994067	6.146886642	6.444657403	6.523157208	6.450328489	6.648401826	6.911592015	7.193578265	7.479581602	7.808966343	8.01980198	8.287229138	8.624031008	8.885968459	9.083127259	9.246024656	9.49457573	9.679466836	9.917355372	10.10050609	10.26939437	10.51383906	10.81081081	185.4817963	399
Manu2007	CRIN	7.212766667	3.854633333	35	29	190	terrestrial	12.5	9.615384615	11.76470588	23.59550562	30	32.59259259	32.52788104	33.5755814	34.41108545	34.10997204	32.22821897	31.71690695	31.44300955	30.79164643	29.6875	28.67783985	28.0939775	27.0783848	25.63829787	23.78209743	21.96292257	20.3992016	19.17382563	17.93195911	16.95229273	16.13779302	15.35904255	14.64290135	14.0320535	13.51991389	13.09439677	12.72675468	12.30343102	11.96164199	11.75396825	11.35748647	10.98611606	10.78543932	10.55160484	10.29375914	115.7233582	397
Manu2007	Faritosa	7.621733333	4.01135	40	30	254	terrestrial	0	8.510638298	20.18348624	21.42857143	29.77941176	32.98969072	34.27495292	34.33476395	33.67697595	32.07902164	29.9687011	27.23709993	25.19553073	23.20308731	22.86805261	23.35575486	24.18927862	23.89640965	23.68560807	23.70637786	23.96152164	24.19836686	24.60837887	25.03355705	25.8812616	26.37834742	26.39257294	26.55381194	26.44341801	26.51826237	26.49020004	26.42904541	26.63693131	26.76946411	26.69265654	26.63010817	26.87002275	27.11578663	27.33979088	27.41355126	276.0703125	353
Manu2007	Ikereku	7.629716667	3.976233333	38	32	147	terrestrial	0	2.127659574	1.851851852	1.630434783	1.063829787	1.772151899	2.251407129	3.338171263	6.12716763	8.776844071	11.77381875	14.77347341	16.99383062	18.89266634	20.05912162	21.48175726	21.81097158	20.95772983	20.75019952	20.88228243	21.4176663	22.29514718	22.57064722	22.36930295	22.24458204	22.27630637	21.99654852	22.03557312	22.23631124	22.5949094	22.81641731	23.13680813	23.33809864	23.71298789	23.72935197	23.91042982	24.28469751	24.76704929	25.28352662	25.73291888	286.3051147	353
Manu2007	Ikire	7.354783333	4.138933333	41	34	104	terrestrial	0	0	0	0	0.354609929	0.505050505	0.751879699	0.859598854	0.693641618	0.840336134	0.852713178	0.983606557	1.514301739	1.797862002	2.110595188	2.206432311	2.214144085	2.100591716	1.942005853	1.750179813	1.617132867	1.512136888	1.403316931	1.30806641	1.253287947	1.20240481	1.154918359	1.086688071	1.11815562	1.218197499	1.28386575	1.279499574	1.259941024	1.32077059	1.350170757	1.382315378	1.535945389	1.708074534	1.845089372	2.087147565	152.9646759	387
Manu2007	Ipara	7.012533333	3.671416667	36	30	329	terrestrial	16.66666667	6.382978723	8.411214953	11.95652174	13.91941392	14.93670886	14.63414634	15.22988506	16.57142857	18.69688385	20.31007752	20.82785808	20.41503085	20.54132431	19.96601529	19.41132638	19.41779689	19.82809721	20.25450689	20.29857934	20.33675924	20.27833002	20.32105071	20.50637156	20.56364199	20.20332188	19.90175252	19.68144215	19.68349313	19.53217635	19.4621373	19.32733302	19.39139747	19.45941394	19.90310539	20.58757232	20.88076266	21.18186724	21.33008401	21.24573379	134.5821991	397
Manu2007	Iperin	6.8723	3.929883333	48	41	243	terrestrial	0	0	0	0	0.35971223	0.512820513	0.938086304	0.717360115	0.577367206	0.46641791	0.469483568	0.392670157	0.501952036	0.534499514	0.590966653	0.598354525	0.529100529	0.618921309	0.771687068	0.866634569	1.157710791	1.591406405	1.981818182	2.178284182	2.047463937	1.919220854	1.776952659	1.668108242	1.590778098	1.544276458	1.485598787	1.458885942	1.411848807	1.362604088	1.312649165	1.254601457	1.19411472	1.188787572	1.178807098	1.1407308	51.38284683	386
Manu2007	Ipetumodu	7.530433333	4.42195	40	30	105	terrestrial	25	27.08333333	45.37037037	39.3258427	35.35714286	32.17821782	30.50847458	30.48600884	28.86836028	27.0018622	27.18146718	26.04712042	25.08474576	24.17475728	23.97636133	23.3135656	22.34359484	21.5599051	20.85106383	20.7624071	20.98819414	21.26939912	21.27192982	20.93880972	20.53419793	20.45291673	20.88641189	21.65676077	22.64868603	23.44136966	24.421308	25.50507446	26.17239839	26.57472038	26.82056164	26.73527644	26.49511726	26.0479244	25.68701557	25.78662285	214.7081146	365
Manu2007	Jakankan	7.26705	4.309033333	50	43	348	terrestrial	0	21.27659574	35.51401869	42.93478261	48.71794872	50	47.47663551	45.40229885	45.14285714	45.94339623	47.36434109	47.43758213	47.61637689	48.74274662	49.15038233	50.24335455	51.70360569	52.51777251	52.5198939	52.877438	53.50973103	54.6141607	56.04014599	57.50585089	58.3023544	59.21259843	60.27070064	60.6741573	61.35812449	62.10651143	62.44819569	62.56633813	62.80232039	63.10115388	63.30712414	63.67325468	63.91319815	64.02455478	64.10157753	64.16326033	206.4704132	391
Manu2007	Kuku	7.546016667	3.988933333	52	44	207	terrestrial	0	0	0.980392157	0.558659218	0.714285714	0.491400491	0.371747212	0.879765396	1.041666667	1.023255814	1.158301158	1.377952756	2.316384181	3.398058252	3.419164204	3.746290801	3.825681969	3.97980398	4.708699122	5.277044855	5.890023908	6.670661074	7.636097917	8.537403556	9.040419624	9.383493063	9.664982717	9.752475248	9.824925132	9.892357374	10.12211121	10.33957957	10.57615007	10.83172147	11.0740917	11.22533203	11.34321973	11.33081388	11.35751827	11.39240506	263.4569702	365
Manu2007	Ljebu-Ode	6.825983333	3.876033333	45	38	315	terrestrial	0	0	0	0	0	0	0	0	0	0	0	0	0	0.096015362	0.085433575	0.074794316	0.066093853	0.117889773	0.212201592	0.41023166	0.436776589	0.457711443	0.454050127	0.453324379	0.434108527	0.444062455	0.451048023	0.456508328	0.462053829	0.443003782	0.454959054	0.445413192	0.445632799	0.438818565	0.437514915	0.44334235	0.519166489	0.599488078	0.61688729	0.646696358	18.84808159	389
Manu2007	Lolulolu	7.722983333	4.277866667	41	34	141	terrestrial	0	17.0212766	25.47169811	32.60869565	31.1827957	29.29292929	26.21722846	21.54294032	17.88154897	15.97353497	13.86522076	12.80367695	11.71524664	11.3098115	11.31835524	12.29966455	12.82220753	12.92517007	13.28207847	13.61558816	13.69385085	13.46192086	13.95985401	14.17560322	14.32331991	14.27139994	14.23827866	14.19394688	14.20828048	14.13629502	14.16439187	14.24774561	14.43105756	14.46381939	14.42185515	14.30396873	14.26741621	14.23271501	14.24815646	14.39541687	295.7749329	352
Manu2007	Moniya	7.553133333	3.930433333	68	54	131	terrestrial	0	0	0	7.772020725	9.926470588	8.142493639	6.378986867	4.978662873	4.204545455	3.889943074	3.367267032	2.943100065	2.737430168	2.353506244	2.093122597	1.981308411	1.882430647	1.738874153	1.638910917	1.568154403	1.638627922	1.512437811	1.398728429	1.343634531	1.34862812	1.360836556	1.274054413	1.246144355	1.176334909	1.134889754	1.071356378	1.146593386	1.265822785	1.332995866	1.432094837	1.54770849	1.543385491	1.562710494	1.574448943	1.610738255	274.3179626	367
Manu2007	Monye	7.3155	4.020183333	45	38	311	terrestrial	0	0	0	1.123595506	2.491103203	2.278481013	2.626641651	3.338171263	3.695150115	3.731343284	3.488372093	3.672131148	3.645541223	3.250849102	2.998310811	2.943368107	2.877935825	2.664298401	2.819148936	2.926361238	3.137938549	3.023070804	3.053016453	3.28748742	3.381717109	3.51103468	3.569532909	3.675287712	3.664861127	3.767897513	3.962397655	4.140550807	4.18193191	4.30758876	4.274930473	4.193281731	4.186841356	4.193679092	4.255046459	4.223806912	180.7965393	391
Manu2007	Motako	7.277833333	4.293916667	46	39	124	terrestrial	0	27.65957447	48.59813084	51.63043478	53.76344086	54.43037975	53.57142857	56.17816092	56.52173913	56.6572238	55.89147287	55.77427822	57.2309417	58.47416707	58.48896435	59.3714927	59.72910472	60.64554338	60.05854178	59.60567444	59.12967417	58.298549	57.12723296	56.12740989	55.45581179	55.34564191	55.61454739	55.93283121	56.28314503	56.4406597	56.88870919	56.74471514	56.65596003	56.46504585	56.47339158	56.42991357	56.35005336	56.27655987	56.25601231	56.18449915	211.2684021	391
Manu2007	Oboda	7.615716667	4.019233333	37	30	140	terrestrial	0	0	0.970873786	0.543478261	1.094890511	2.525252525	5.43071161	8.017492711	9.350057013	10.58601134	13.34367727	16.22864652	19.26091825	22.73826802	26.30241423	29.88077496	33.26719577	35.54964539	36.39014047	36.5625	36.04879111	35.02092884	34.45822692	33.8512949	32.95137814	31.81428571	31.35559399	31.30016051	31.08748411	30.78581438	30.81583199	30.75023742	30.78775984	30.9188916	31.1547014	31.24953039	31.40337151	31.53846154	31.44432335	31.26104711	285.7764893	353
Manu2007	Olanla	7.652733333	4.001066667	28	22	185	terrestrial	0	0	1.834862385	4.188481675	7.885304659	13.81074169	16.69793621	20.056899	20.65834279	20.77798861	18.87235709	17.85480706	17.65363128	17.47479597	17.41357234	17.42056075	16.41347424	15.72901325	15.49520767	15.56842867	15.7745248	16.29850746	16.82718517	17.13662303	17.59962785	18.18051576	18.55929955	19.17808219	19.77857225	20.38918919	21.06327067	21.52606635	22.09447415	22.31879166	22.33890215	22.44591346	22.76896821	23.12045271	23.37896022	23.60441706	298.786377	353
Manu2007	Olode	7.5361	4.043533333	31	25	415	terrestrial	6.25	9.090909091	15.625	20.2247191	22.77580071	22.22222222	22.16014898	20.08797654	18.1712963	15.75023299	14.2194745	12.72131148	11.89127973	11.43965099	12.03547297	13.16277345	13.94039735	14.26876298	14.38447221	14.01869159	13.70845101	13.41585147	13.18239912	13.54254069	13.25208269	12.97829812	12.70644646	12.25550879	11.80603548	11.42703285	11.00121114	10.70851165	10.62974542	10.70197562	10.77264795	10.93667843	11.26790678	11.5317139	11.81672541	12.10001217	240.2358704	360
Manu2007	Olode-Agbaku	7.554266667	3.90095	40	32	187	terrestrial	6.25	8.510638298	6.25	3.93258427	2.5	2.227722772	1.698113208	1.911764706	1.851851852	1.581395349	1.544401544	1.308900524	1.129943503	0.970873786	0.844238075	0.741839763	0.662690524	0.741839763	0.718276137	0.64732678	0.695198783	0.696933493	0.639269406	0.654142905	0.601666152	0.573394495	0.558659218	0.532178218	0.541786744	0.516684607	0.515620261	0.494625702	0.535953551	0.538176926	0.515709299	0.548377404	0.584545195	0.600783043	0.595771941	0.584439304	241.049881	367
Manu2007	Olokemeji	7.430316667	3.523383333	30	17	254	terrestrial	0	0	0	0	0	0.247524752	0.185873606	0.146842878	0.115874855	0.093023256	0.077220077	0.065616798	0.282167043	0.583090379	0.67539046	0.667408231	0.629139073	0.653400653	0.611702128	0.551823417	0.522875817	0.479328939	0.438516353	0.402481972	0.370313223	0.343298527	0.332358415	0.321662749	0.299677271	0.279840706	0.262440698	0.24691358	0.232267286	0.218671152	0.206300087	0.195400571	0.185343599	0.175521501	0.166559898	0.164363548	114.4610291	362
Manu2007	Olosa Oko	7.5627	3.884366667	44	37	151	terrestrial	0	0	0	0	0	0	1.296296296	3.047895501	4.147465438	4.108309991	3.872966692	3.475409836	3.361344538	3.056768559	3.248945148	3.387937453	3.175653325	3.076013014	2.873104549	2.612655801	2.486910995	2.354819397	2.261123268	2.213279678	2.19338894	2.115494568	2.194148936	2.091584158	1.970954357	1.887402934	1.797253635	1.709239388	1.653853031	1.631897712	1.620591039	1.630965802	1.57340168	1.546356945	1.505638134	1.54240078	250.6009827	367
Manu2007	Olunlosin	7.602816667	4.009216667	47	37	208	terrestrial	0	11.53846154	23.30097087	31.52173913	35.9430605	36.61616162	34.50184502	32.79883382	29.64652223	27.16981132	24.96124031	23.99737015	23.1372549	23.93410853	23.65409072	24.14307004	25.25653757	26.16021283	27.85315243	29.0935321	30.79773322	32.31014551	33.35157818	34.17127535	34.63384425	34.19548442	34.55755156	34.73645229	34.49867313	34.13793103	33.85810879	33.39662047	32.85765252	32.04071332	31.25	30.6559471	30.33795802	30.26315789	30.1064239	29.99268471	300.5752258	365
Manu2007	Onigrambari	7.146266667	3.907783333	35	33	172	terrestrial	25	53.19148936	67.88990826	68.92655367	70.3180212	72.97979798	72.3364486	68.06966618	64.8960739	60.78431373	57.25368503	54.8916612	54.01459854	52.35094523	49.80988593	48.95755771	47.40324181	45.3443689	43.94785847	42.6449449	41.45541958	40.11535402	39.35472111	38.61502347	37.80185759	37.07044674	35.99203716	35.25990099	34.37860272	33.5346129	32.69639066	32.11035267	31.64477799	31.26156434	30.73317976	30.06688209	29.48042705	29.07016004	28.64373118	28.23873682	106.9062271	397
Manu2007	Oosa	7.303866667	4.251983333	32	27	324	terrestrial	50	27.65957447	21.10091743	22.59887006	28.0141844	37.78337531	43.07116105	45.41547278	46.42032333	45.84500467	43.82284382	41.90163934	40.57239057	40.26226323	41.21621622	42.11309524	42.95634921	44.17504435	44.47697631	44.21279655	44.02447018	43.83207322	44.36748086	45.22132797	45.96100279	46.76403207	47.41242038	47.93910137	48.43768016	48.65214578	48.46799474	48.52592663	48.83845604	49.33557611	49.48781069	49.43262944	49.37717987	49.25060762	49.17045673	48.86315148	241.0908966	394
Manu2007	Orile-Owo	7.234316667	4.32945	51	42	445	terrestrial	50	44.23076923	38.23529412	43.47826087	48.90510949	50.62972292	54.59558824	55.02183406	55.34090909	55.56603774	56.62277304	58.14717477	58.79059351	59.33107126	59.86452159	61.14625977	61.6738625	61.81334908	62.19512195	62.94160058	63.45022871	63.61282613	63.43065693	63.38569519	63.52376529	63.59479926	63.89036722	64.11997038	64.19653179	64.25261343	64.45430704	64.42207237	64.68123049	64.89263158	65.08932116	65.52836986	66.06672832	66.72064777	67.27587534	67.51600122	180.9595947	391
Manu2007	Orile-Owu (North)	7.2485	4.336166667	34	30	232	terrestrial	0	27.65957447	28.97196262	35.32608696	37.85714286	38.07106599	37.59398496	37.21264368	36.95652174	36.85202639	36.53995345	36.37557452	35.93314763	35.31400966	35.56876061	36.16305161	37.66534392	38.98756661	40.32987497	41.94324194	43.44118933	44.91946709	46.40773158	47.93028322	49.82977406	51.43879742	52.5994695	53.40740741	53.86211667	54.15543818	54.79078229	55.79146919	56.52212705	57.09593195	57.73965531	58.4973704	59.2876946	59.68035606	60.0153935	60.33925194	175.6654205	391
Manu2007	Oyada	7.634616667	3.982133333	39	28	117	terrestrial	8.333333333	4.255319149	3.921568627	4.891304348	5.714285714	10.35353535	12.54681648	14.84716157	15.08571429	15.70093458	15.24767802	15.64760026	16.41456583	16.91784152	16.76570458	16.35009311	16.82088566	17.4852071	18.08991753	19.21596922	19.245036	20.11139845	20.64939803	21.14965644	21.75259328	22.60882016	23.37627839	23.8418777	24.27665706	24.53114895	24.84842361	25.15896365	25.34344335	25.58256919	25.46667726	25.55046216	25.75272261	25.94043358	26.38390569	26.65610336	276.9084473	353
Manu2007	Sangodiran	7.20405	4.3473	34	31	327	terrestrial	31.25	50	61.46788991	62.92134831	65.95744681	65.99496222	64.35272045	63.03724928	63.35260116	64.42577031	66.09240407	67.91338583	69.19642857	69.87366375	69.32826362	68.6728972	67.91266953	66.9920142	66.6577967	66.37889688	64.99015963	63.63636364	62.97312123	62.3679356	62.0348927	61.86246418	61.65383594	61.3250774	60.87658593	60.59235326	60.40234533	60.10048346	59.72482802	59.63819941	59.82681919	60.07361779	60.36407594	60.57393653	60.95982572	61.26670328	161.1604462	389
Manu2007	Site 19	7.200433333	5.029016667	47	44	324	terrestrial	31.25	44.68085106	71.56862745	71.34831461	66.90391459	64.69135802	64.91557223	64.63768116	63.35260116	62.4535316	61.08108108	60.96922069	58.54483926	57.39932072	56.64276677	55.72916667	54.61767627	53.87125482	53.12084993	52.31581473	51.50326797	50.73675826	50.14619883	49.72338642	49.50662966	49.17751395	48.57104878	48.19351646	48.0396679	47.76103337	48.33198544	48.78859857	49.10211739	49.01185771	48.7737122	48.73412967	48.54071754	48.46070753	48.45611787	48.68388984	258.4724426	366
Manu2007	Sokinloju	7.6309	3.947716667	37	27	288	terrestrial	0	8.510638298	29.35779817	31.21693122	30.14705882	30.59125964	29.83114447	28.04005722	27.09529277	26.55367232	24.82380579	23.80640942	22.8109314	20.95605987	20.7306712	21.01530422	20.97254383	20.97201767	20.61007958	20.7046332	20.51114024	20.17508953	20.14911802	19.91269308	19.9720887	20.24663034	20.48832272	20.45426491	20.3782724	20.45405405	20.33367037	20.16695124	20.2302338	20.47370196	20.46141607	20.3094487	20.19914651	19.9393122	19.61237325	19.39752424	305.127594	353
Manu2007	Wasinmi	7.443316667	4.276933333	21	16	100	terrestrial	11.11111111	14.89361702	13.76146789	10.52631579	8.823529412	8.461538462	8.818011257	8.987161198	8.409090909	7.438794727	6.661442006	6.082406802	5.633017289	5.598455598	5.420401195	4.970104634	4.595041322	4.212076583	3.871652082	3.620564808	3.472373881	3.383084577	3.437613678	3.509066488	3.396401985	3.296545793	3.423112644	3.55292376	3.511609102	3.43746622	3.395997574	3.300455235	3.208842143	3.134479272	2.999204455	2.899639423	2.915244596	2.910462844	2.917175352	2.940817572	228.2428284	374
Marini2001	Cruzeiro dos Peixotos	-18.76667	-48.35	80	57	155	terrestrial	0	0	0	0	0	0	0	0	0	0	0	0	0	0.105429626	0.412276683	0.930420712	1.765765766	2.823227462	3.528050896	3.95421436	4.316888046	4.76806904	5.051505547	5.226734657	5.524769102	5.774319066	5.935744129	6.113947863	6.393893894	6.796344036	7.137366861	7.43793139	7.619232261	8.057001918	8.635578584	9.149474028	9.587875976	9.92310509	10.38852528	10.77971034	858.0400391	408
Marini2001	Fazenda da Mata	-18.5	-48.05	102	70	230	terrestrial	0	4.347826087	4.255319149	11.11111111	11.81102362	9.615384615	15.61866126	22.25656878	26.30922693	30.66666667	32.99748111	34.95007133	36.90909091	40.2317009	41.7200366	42.4291498	42.87774973	43.10897436	42.51945806	42.1683607	42.09153427	41.79072276	41.71292625	41.79295235	41.68205473	41.39751553	41.41807177	41.51551794	41.39052145	41.55433126	42.38366989	43.33539349	43.90479876	44.33686518	44.79571564	44.87932159	45.03208846	45.21924036	45.27041136	45.07703498	795.8417969	406
Marini2001	Fazenda Experimental do Gloria	-18.86667	-48.21667	68	45	54	terrestrial	0	4.255319149	7.52688172	10.52631579	12.54901961	12.08791209	11.56186613	10.98901099	9.689440994	8.308004053	7.239057239	8.20256776	9.691096305	10.15789474	10.11029412	9.951456311	9.658886894	9.236690186	8.988764045	8.880208333	9.013282732	9.476417135	9.720847357	9.974517656	10.11914751	10.45031056	10.50583658	10.67830759	10.73842303	10.8456313	11.08915239	11.33786848	11.77667927	12.02375514	12.34695637	12.52854812	12.60244317	12.51558032	12.24148736	12.03415635	899.1992798	407
Marini2001	Granja Marileuza (dry)	-18.86667	-48.25	47	26	9	terrestrial	0	0	0	0	0	0	0.406504065	0.317460317	0.623441397	0.603015075	1.440677966	1.711840228	2.601330913	3.14300681	3.23176362	3.194500607	3.06923626	3.242375602	3.529071449	3.802083333	4.214015152	4.379878578	4.749653671	5.209656925	5.410855318	5.449167056	5.588362379	5.458690987	5.462290153	5.399390958	5.136348702	4.886597938	4.690231113	4.585731251	4.505513439	4.39928175	4.25976034	4.246906348	4.303920886	4.317262418	891.5148315	407
Marini2001	Granja Marileuza (flooded)	-18.86667	-48.25	55	27	7.5	terrestrial	0	0	0	0	0	0	0.406504065	0.317460317	0.623441397	0.603015075	1.440677966	1.711840228	2.601330913	3.14300681	3.23176362	3.194500607	3.06923626	3.242375602	3.529071449	3.802083333	4.214015152	4.379878578	4.749653671	5.209656925	5.410855318	5.449167056	5.588362379	5.458690987	5.462290153	5.399390958	5.136348702	4.886597938	4.690231113	4.585731251	4.505513439	4.39928175	4.25976034	4.246906348	4.303920886	4.317262418	891.5148315	407
Marini2001	Reserva Ecologica do Panga	-19.18333	-48.35	62	40	24	terrestrial	0	2.380952381	12.90322581	11.69590643	10.38461538	8.791208791	7.894736842	7.8125	7.430730479	6.871794872	6.228956229	5.677785664	5.484460695	5.254860746	5.301645338	5.299352751	5.6998557	5.739018916	6.078939787	6.217345873	6.330014225	6.449525453	6.266060486	6.317130894	6.562604901	7.061927673	7.42345465	7.710908114	7.981984236	8.280701754	8.462298321	8.469860896	8.646762311	8.992772848	9.250302297	9.354865019	9.637809869	9.983141538	10.10923259	10.46019572	796.867981	412
Martensen2012CAU	Alcides	-23.74428487	-47.06462663	29	28	8.56	terrestrial	100	87.23404255	70.70707071	60.60606061	51.953125	50.54054054	51.53374233	45.99686028	43.21295143	43.66767984	42.99065421	42.09019327	44.28918591	47.78247096	49.7005988	51.07330903	51.31342209	51.7118863	51.63910647	50.7310705	50.20146954	50.03250271	49.97023219	50.00912575	50.08443094	50.39013733	50.80901474	51.20935232	51.80253737	52.26632222	52.37308666	52.15860855	52.15147975	52.09668559	51.79806362	51.47720763	51.04255484	50.90441176	50.77955674	50.63787375	966.3104248	537
Martensen2012CAU	Beto_Jamil	-23.71519059	-47.07236595	24	23	14.35	terrestrial	50	69.56521739	62.76595745	54.70588235	49.21259843	47.52747253	44.82758621	42.34375	40.625	38.35897436	36.31002527	36.4806867	37.91208791	38.93572181	39.67741935	40.69861901	41.02564103	41.48219442	41.599073	41.45064153	40.87990488	40.69414317	41.0011919	41.4228237	41.76064636	42.10526316	42.86128005	43.75589384	44.32018095	45.09274478	46.23608509	47.35102757	48.03654743	48.27997431	48.53654312	48.66345132	48.83666822	48.99669239	49.27414852	49.41223351	943.0761719	537
Martensen2012CAU	Carmo_Messias	-23.75020318	-47.0554803	17	15	5.59	terrestrial	100	95.74468085	58.16326531	40.96385542	29.88505747	22.86501377	19.10569106	18.11023622	17.63975155	19.22685656	20.1188455	21.66193182	22.89377289	23.08908803	24.35424354	25.13173895	26.18876081	26.29032258	26.27779382	26.28406709	25.92064623	25.71056628	25.74434299	26.1504748	27.44601889	29.24968867	30.91067033	32.26978998	33.30399799	33.36071345	33.86901486	34.83784342	35.61364299	36.57798165	37.32388279	37.54503767	37.6017363	37.82810087	38.20060027	38.53046595	943.0166016	537
Martensen2012CAU	Dito	-23.76838933	-47.04576966	17	15	5.13	terrestrial	100	76.59574468	62.24489796	51.49700599	45.27559055	40.60773481	39.30753564	37.95275591	37.76397516	37.29674797	35.7385399	33.1424481	32.47706422	31.18733509	30	29.12621359	28.77205618	28.91255244	28.64598434	29.02803249	30.09708738	30.75921909	31.51418932	32.17677137	32.02834965	31.51155528	31.49435274	31.82428802	32.14824121	32.67605634	33.27830967	33.92321225	34.66433498	35.17108522	35.68403768	36.1038323	36.54680719	37.03295087	37.69139341	38.57133373	951.8883667	538
Martensen2012CAU	Dito_Andre	-23.7356207	-47.05896843	24	23	21.95	terrestrial	100	92.5	86.45833333	75.58139535	65.39923954	57.30337079	51.12474438	46.60493827	43.85297845	42.56619145	41.19629318	39.68926554	40.01229256	40.5076679	39.826246	39.61648307	38.75270368	38.07840617	37.53961394	37.52956636	38.26397146	39.47766026	40.60015898	42.2226284	43.20821411	43.82581649	43.95126197	44.00592672	43.84625016	43.60451446	43.69488536	43.67186693	43.70571678	43.98641205	44.16731619	44.29831727	44.47548107	44.67912864	44.95566571	45.22909621	980.7850952	537
Martensen2012CAU	Godoy	-23.72451323	-47.07332729	27	26	16.86	terrestrial	100	95.65217391	93.5483871	84.88372093	81.17647059	76.81940701	71.57464213	68.86792453	63.96508728	59.08629442	56.14478114	55.61918397	56.89131755	58.28933474	58.01843318	57.90754258	56.8705036	56.36655949	56.87354988	57.40402194	58.00475059	58.23937554	57.57094662	56.44160584	55.14804845	54.43334374	53.56833285	53.11069216	52.56217031	52.20147939	52.02992628	52.21120066	52.17983651	52.1344815	51.99896158	51.64061861	51.09302326	50.70588235	50.63874346	50.57822677	940.6665039	537
Martensen2012CAU	Japones	-23.69410599	-47.06717972	32	30	4.76	terrestrial	100	89.13043478	72.34042553	54.9132948	50.19455253	50.40431267	52.86885246	53.03514377	53.23383085	52.60469867	52.86195286	53.00429185	52.15805471	51.39841689	50.88044486	50.83029567	51.15606936	51.97558625	52.16004639	51.7880449	51.54541132	51.7173913	52.08333333	52.69132186	53.27385962	53.76696303	53.98843931	54.13635139	54.30263324	54.43870362	54.31583571	54.21960541	54.23926798	54.496337	54.73757145	54.9897499	54.99573676	54.96732506	54.84569194	54.82584419	917.9397583	537
Martensen2012CAU	Lila	-23.73039988	-47.11794393	28	26	24.73	terrestrial	100	95.65217391	88.29787234	83.13953488	79.21568627	72.7027027	68.09815951	61.72248804	57.90784558	56.69371197	55.37815126	53.86266094	52.00486027	50.63291139	49.23998158	48.31779489	47.05035971	46.36655949	45.44663573	44.66196815	44.36787072	44.47819484	44.48412698	43.66788321	42.87636669	42.4648986	42.42993355	42.0010773	41.97561895	42.11391662	42.28018048	42.36412482	42.2189781	42.1688954	42.34164071	42.61382247	42.58254534	42.77626645	43.30285475	43.89368771	966.3482056	537
Martensen2012CAU	Luiza_Osmal	-23.73786013	-47.06232842	22	20	3.79	terrestrial	100	89.13043478	67.67676768	50	41.96078431	43.08943089	47.03476483	47.77070064	47.88029925	48.02030457	49.74789916	48.49785408	47.02308627	46.27575277	46.8016567	46.73427992	46.61870504	46.33204633	46.02668213	46.63185379	47.70620395	48.28633406	49.09704306	50.06385696	50.60585661	50.14832162	49.73277481	49.7441422	49.56663736	49.53600376	49.49372661	49.63835503	49.44028035	49.44118725	49.45026405	49.11174785	48.92281463	48.99654488	49.01577551	48.93998804	971.2199707	537
Martensen2012CAU	Maria	-23.71521029	-47.08768302	27	25	3.96	terrestrial	100	65.2173913	60.21505376	46.78362573	42.35294118	44.35261708	44.19551935	44.42700157	47.13216958	50.97236438	53.78787879	55.90551181	56.64845173	57.23336853	56.8202765	57.28194726	58.46817691	58.81786058	59.05397562	59.38397285	59.42028986	59.11554303	59.29308975	59.20452472	58.93638506	58.28000624	57.71230503	56.86010502	56.31750816	55.79701633	55.51765871	55.01497779	54.76051402	54.68449492	54.58322514	54.61985433	54.44608109	54.24937509	53.94387826	53.48574467	933.317688	537
Martensen2012CAU	Mioko	-23.72498715	-47.06219443	19	18	56.11	terrestrial	100	100	89.8989899	86.74698795	87.109375	84.86486486	82.41308793	82.1656051	81.07098381	79.39086294	74.95798319	70.31473534	65.55285541	60.40126716	55.84714549	52.33076611	49.49604032	47.66655938	45.99535694	43.90498564	42.27661597	41.78780647	41.26637555	41.2924425	41.0666218	40.50553909	39.8469093	39.27801724	39.23589292	39.511393	40.16727193	41.20686092	42.22308741	43.12809236	44.09728233	44.76011135	45.2650341	45.81679165	46.21936745	46.55011965	991.116333	537
Martensen2012CAU	Nelson	-23.71171646	-47.09767808	27	25	45.77	terrestrial	100	100	93.61702128	87.71929825	85.09803922	79.61432507	78.90466531	77.89799073	77.65293383	76.41025641	74.0117746	71.67381974	69.29181929	68.38777661	67.44612563	66.490658	64.78873239	62.40770465	59.97101449	57.38219895	55.69560048	54.78711908	54.45701807	54.79151426	54.5102659	53.7922442	52.99058653	51.84486938	50.92778335	50.59887271	50.51250964	50.0464732	49.57231726	49.27536232	49.24675325	49.26434527	49.02295285	48.77474428	48.58299595	48.51603479	910.3347168	537
Martensen2012CAU	Pedro	-23.71386517	-47.09101516	28	27	52.27	terrestrial	100	100	100	96.38554217	90.98039216	87.01657459	82.61758691	81.47566719	80.1242236	78.52077001	76.59033079	74.05289492	71.74969623	69.42977825	67.71073238	65.7223796	63.47607053	60.61975468	59.44299391	58.28765335	57.17003567	56.91374079	56.42857143	55.78467153	55.22639286	54.7979404	54.74368231	54.90909091	55.50251256	55.88960658	56.06077287	56.20867769	56.03037088	55.4080044	54.995671	54.66677583	54.58985889	54.46658334	54.10557185	53.63406856	938.8875122	537
Martensen2012CAU	Pedroso	-23.73592647	-47.07458673	31	29	158.45	terrestrial	100	100	100	100	100	99.46091644	98.77300613	98.41269841	94.64508095	91.06598985	88.7755102	86.61417323	85.83586626	85.42766631	85.09949098	84.35980551	82.62589928	80.33472803	78.34782609	75.73068894	73.26520913	71.24211442	70.08139766	69.87226277	69.45240101	69.48041816	69.38746027	68.89907021	68.16408708	67.50821982	66.45792134	65.2784954	64.41849148	63.84615385	63.65682625	63.53799492	63.26641346	62.95888399	62.29221958	61.52721473	946.3444214	537
Martensen2012CAU	Reizinho	-23.68988532	-47.09102514	23	22	19.3	terrestrial	100	97.87234043	91.83673469	84.3373494	78.34645669	78.2369146	77.23577236	74.01574803	71.42857143	67.81725888	64.68590832	61.43465909	59.01038485	56.87928308	55.32994924	51.65857605	48.59611231	45.88842309	43.18313114	41.59895151	40.9263658	40.32537961	40.15076374	40.04384362	39.89200135	39.29294502	39.20915411	39.26124916	39.66817496	40.37084849	40.92209507	41.39250983	41.88690245	42.29499174	42.39412273	42.51781473	42.19948849	41.72058824	41.66724848	41.52508628	919.7622681	537
Martensen2012CAU	Takimoto	-23.70213893	-47.08218033	31	30	80.01	terrestrial	100	100	100	100	99.21875	98.37837838	97.13701431	95.70063694	94.40298507	92.58883249	91.58957107	89.91416309	87.18882817	83.68532207	79.383341	75.71949737	72.47211227	70.2189311	68.45462453	66.61446098	65.01901141	63.20243003	61.77813058	61.05532226	60.86810229	60.87092243	60.53999422	60.15625	60.12061817	59.98825602	59.0183779	57.7892562	56.71467497	55.74491479	55.04674515	54.8141477	54.65395644	54.56216455	54.24841165	54.08746511	943.822876	537
Martensen2012CAU	Tereza	-23.70854907	-47.0721041	21	19	2.06	terrestrial	75	75	45.83333333	38.95348837	33.96946565	27.80898876	26.73469388	26.54320988	26.58227848	27.49490835	29.29292929	31.3655761	34.05039951	36.06124604	37.14547118	38.12244898	39.48791922	40.83011583	41.92429934	42.72201787	43.65494297	44.93848478	45.6539075	46.75443408	47.52608549	48.01056885	48.66550624	49.69019397	50.46963056	50.83647502	51.16765807	51.18801653	51.39832977	51.37741047	51.37217557	51.56939676	51.8926466	52.50956727	52.97772813	53.49207402	905.0261841	537
Martensen2012RG	Alteres	-24.05714601	-48.32628037	27	26	32.3	terrestrial	100	100	91.74311927	85.35031847	75.09727626	63.53887399	53.0332681	46.15384615	39.82737361	35.02487562	31.22398002	28.23779193	25.52679109	23.39000515	22.81910009	22.63094762	22.47787611	22.16250395	21.80040265	22.19638243	21.6538192	20.86790045	20.42377869	19.87756572	19.56953642	19.72505406	19.35853379	19.01286984	18.52857672	18.10164771	17.46393318	17.06522845	16.84361549	16.50661352	16.03515958	15.51181738	15.17658776	14.88821138	14.81405101	14.67067827	684.0020752	502
Martensen2012RG	Boiadeiro	-24.09556344	-48.32757726	22	21	7.02	terrestrial	66.66666667	55.55555556	50.4587156	48.40764331	42.80155642	35.38873995	28.57142857	24.33281005	20.14833127	17.51243781	16.06994172	14.64968153	12.68028846	11.17980422	10.15158475	9.396241503	8.672566372	8.578664134	8.80069025	8.966408269	9.343611306	9.593703467	9.713500785	9.738973897	9.850993377	9.806949807	10.11171584	10.46974522	10.82582397	11.05825017	11.27142547	11.57134134	11.77201874	11.73913043	11.73508577	11.88382412	12.1984838	12.59253883	13.03271927	13.5691865	731.5958862	507
Martensen2012RG	Bojado	-24.05621681	-48.35224789	26	25	43.57	terrestrial	100	100	100	99.3902439	92.21789883	84.18230563	78.23529412	72.99843014	64.81481481	57.95228628	52.51256281	46.31728045	41.15523466	37.17088281	34.62591241	32.03688853	29.89727241	27.89008212	26.11190818	23.99793121	22.36227824	21.1054204	20.17647059	18.82416397	17.54473161	16.42526965	15.40660283	14.42970822	13.77008653	13.40529248	13.18561964	13.15494964	13.2183908	13.25486646	13.27645051	13.23446442	13.47919217	13.62119013	14.02531297	14.35484926	725.8284912	502
Martensen2012RG	Citadini	-24.06404795	-48.39356826	24	23	43.66	terrestrial	100	100	95.28301887	94.51219512	93.41085271	92.22520107	88.27037773	80.97484277	74.19753086	68.88667992	66.5549036	64.68506723	60.89049338	56.55314757	53.53719763	50.56179775	48.03400638	46.33607075	45.0530542	43.95036194	42.46031746	41.40808902	40.51402786	40.06836992	39.19814447	38.13924831	36.95341526	35.47274897	33.79480841	32.4898433	31.53779322	30.84359418	30.40521123	29.82980264	29.22105622	28.66236906	28.17084352	27.87170742	27.78504094	27.66040944	791.8881836	502
Martensen2012RG	Cromossomo	-24.09955678	-48.30060366	31	29	19.73	terrestrial	100	100	84.61538462	74.56647399	70.42801556	61.43617021	53.6437247	47.38461538	43.49442379	40.47856431	39.56594324	38.96746818	39.6996997	39.43152455	39.59090909	39.14790997	39.18584071	38.98790579	38.86201991	38.4496124	37.75391081	37.7140411	37.74066798	37.96579658	38.25136612	38.50053772	38.64741207	38.5788148	38.25062035	37.77777778	37.15930068	36.59678404	36.16388409	36.25836801	36.32176064	35.94971392	35.53245165	35.31204644	34.87715918	34.45201888	776.6824951	514
Martensen2012RG	Divisa	-24.06361787	-48.3752839	36	32	92.34	terrestrial	100	100	94.68085106	83.62573099	75.390625	72.92225201	66.73387097	61.29032258	58.98389095	57.24417427	56.42737896	54.61538462	51.98317308	49.9477534	47.2826087	44.98601678	43.2422845	41.00604903	38.68488471	37.09927611	35.93713347	35.45765612	34.85647335	34.11341134	33.15579228	32.69319404	32.07816289	31.20191032	30.52696838	30.02082369	29.24630756	28.35881753	27.70529547	27.15536698	26.63878457	26.06834155	25.83085033	25.68135692	25.66255937	25.43238994	721.3092651	502
[truncated: 266 more rows]
[truncated: 2 more columns]
